# Supplementary material for: The impact of cell type and context-dependent regulatory variants on human immune traits
Source: Genome Biol. 2021 Apr 29;22:122. doi: 10.1186/s13059-021-02334-x (PMC8082814; doi:10.1186/s13059-021-02334-x)
Supplement: Supplementary file 1 — Additional file 1 A master file for Table S1-8. [file 13059_2021_2334_MOESM1_ESM.xlsx]

## Sheet: Table S1
Table S1: Number of phenotypic PCs and the number of significant eQTLs
Study	Cell	Number of PCs	Number of eQTLs
DICE	B_NAIVE	8	1826
DICE	CD4_N_STIM	8	1883
DICE	CD4_NAIVE	8	2504
DICE	CD8_N_STIM	8	2001
DICE	CD8_NAIVE	7	2373
DICE	CLASSICAL_MONOCYTES	8	2252
DICE	NK_CD16POS	8	1882
DICE	NONCLASSICAL_MONOCYTES	8	2104
DICE	TFH	9	2053
DICE	TH1	9	1902
DICE	TH1-17	9	2187
DICE	TH17	7	2520
DICE	TH2	8	2160
DICE	TREG_MEMORY	7	1971
DICE	TREG_NAIVE	7	2105
BLUEPRINT	Monocyte	13	7716
BLUEPRINT	Neutrophil	14	6399
BLUEPRINT	T-cell	19	7211
DGN	Whole blood	20	14809
GEUVADIS EUR	LCL	19	9293

## Sheet: Table S2
Table S2: Number of phenotypic PCs and the number of significant sQTLs
Study	Cell	Number of PCs	Number of sQTLs
DICE	B_NAIVE	5	1284
DICE	CD4_N_STIM	3	1241
DICE	CD4_NAIVE	3	1706
DICE	CD8_N_STIM	3	1171
DICE	CD8_NAIVE	3	1871
DICE	CLASSICAL_MONOCYTES	3	1762
DICE	NK_CD16POS	4	1070
DICE	NONCLASSICAL_MONOCYTES	3	1807
DICE	TFH	5	1386
DICE	TH1	3	1106
DICE	TH1-17	3	1541
DICE	TH17	3	1752
DICE	TH2	3	1369
DICE	TREG_MEMORY	3	1450
DICE	TREG_NAIVE	3	1305
BLUEPRINT	Monocyte	7	15256
BLUEPRINT	Neutrophil	9	15949
BLUEPRINT	T-cell	4	14651
DGN	Whole blood	10	34656
GEUVADIS EUR	LCL	10	19870

## Sheet: Table S3
Table S3
Naïve specific eGenes	Stimulated specific eGenes
AASDH	ABCF1
ABAT	ABHD2
ABCC1	ABL2		Naïve specific eGenes: eGenes in naïve CD4/CD8 T cells but not in activated CD4/CD8 T cells
ABCC2	AC091814.3		Stimulated specific eGenes: eGenes in activated CD4/CD8 T cells but not in naïve CD4/CD8 T cells
ABHD10	AC093642.5
AC005682.6	AC098592.8
AC007256.5	AC114730.2
AC009120.3	AC116609.2
AC009120.5	ACOX3
AC009133.12	ADAM17
AC009495.2	AEBP2
AC009950.2	AGMAT
AC010547.9	AGRN
AC011997.1	AIM2
AC016747.3	AKR1B1
AC016757.3	ALDOC
AC034220.3	ALG8
AC068657.2	ANAPC5
AC073130.3	ANGPTL6
AC084018.1	APEH
AC093609.1	APOPT1
AC096574.5	ARFGAP3
AC098614.2	ARHGAP32
AC098824.6	ARL5B
AC129929.5	ARL8B
AC138035.2	ATIC
AC195454.1	ATP6V1E1
ACAA1	B3GNT5
ACACB	B4GALT7
ACOT13	BET1L
ACP5	BSG
ACSF2	BTG3
ACTR3C	C10orf128
ADAMTS10	C11orf54
ADAP1	C17orf107
ADAR	C17orf53
ADH6	C3AR1
ADPGK	C4orf27
AEN	CAMK4
AGPAT1	CAT
AIG1	CATSPER2
AKAP7	CCDC88A
AKR1C1	CCL20
AKR1CL1	CCNG1
AMICA1	CD9
AMMECR1L	CDKN1A
ANKFY1	CHRNE
ANKRD40	CISD2
ANKRD42	CLEC2B
ANO6	CNDP2
ANP32B	CNKSR1
ANPEP	COQ2
ANTXR2	CRCP
AP000797.2	CRYBB2P1
AP003068.18	CSE1L
AP2B1	CST7
AP4M1	CTB-114C7.4
APC	CTB-36O1.7
APIP	CTD-2113L7.1
APOBR	CTD-3030D20.2
APOL6	CTDNEP1
APOLD1	CTNNA1
APP	CTNNAL1
APPL2	CXCL10
AQP3	DCBLD1
ARAP2	DDX1
AREG	DDX52
ARF4	DEF8
ARHGAP11A	DGCR14
ARHGEF37	DNASE1
ARID4A	DNTTIP2
ARNT	EIF4A3
ARNTL	ELOVL2
ARPC3	ELP3
ARPC4	ENTPD2
ARRDC4	EXOC3
ART3	EXOSC7
ARV1	F5
ASAH2B	FAM134A
ASB8	FAM221A
ASNS	FAM229B
ASPRV1	FAM66C
ATF7IP	FBXL3
ATP1A1	FERMT2
ATP6V0E1	FNDC3A
ATP6V1G1	FOSL1
AVPI1	GADD45A
AXIN1	GALM
B3GNT3	GALNS
B3GNTL1	GFM1
B4GALNT2	GNG4
B4GALT5	GOLPH3
BACE1	GPATCH2L
BAG3	GPD2
BAIAP2-AS1	GPR137
BAIAP3	GRPEL1
BARD1	GTF3C6
BAX	GUCA1B
BCL10	HBD
BCL2L13	HDHD2
BCL2L15	HEATR1
BCL3	HIST1H1A
BEAN1	HLA-DQA1
BICD2	HMGN2P15
BMP2K	HNRNPA1
BRD2	HPRTP3
BRF2	HS3ST3B1
BRI3	HUS1
BTAF1	ICAM5
BTBD10	IFNAR1
BTD	IFT46
BTG1	IL1RL1
BTN2A2	IQGAP1
C19orf40	ITGA2
C1D	ITGB1BP1
C1orf198	ITPKC
C1orf74	KCTD11
C20orf203	KCTD20
C21orf119	KIAA1524
C22orf15	KIF1B
C22orf34	KLRD1
C3orf14	KRT14
C5orf45	LIPA
C5orf55	LIPN
C6orf203	LMBRD1
C9orf37	LRP5L
CA14	LRP8
CACYBPP1	LRRC57
CALB1	LSM5
CALM1	LSP1
CAMK2G	LTBP2
CAMKK1	LUC7L2
CAMKK2	MAGOHB
CAP1	MAP1LC3B
CAPG	MARK3
CAPN10	MCFD2
CAPN12	MCM9
CAPN7	MED23
CAPN8	MEIOB
CAPS2	METTL13
CARD11	MLST8
CASP6	MPRIP
CAST	MRI1
CATSPERB	MS4A6A
CBX5	MTFR1
CC2D1A	MTHFD1
CCDC114	MTOR
CCDC125	NADK
CCDC162P	NBPF14
CCDC167	NDST1
CCDC18	NDUFB8
CCDC38	NDUFB9
CCDC77	NIPAL4
CCDC88B	NLRP3
CCND3	NOD2
CCT3	NSF
CCT6A	NUP50
CCT6P3	OGDH
CD27	OMA1
CD3G	OR7E7P
CD4	OSTF1
CD47	PAK2
CD72	PBLD
CD82	PCNA
CDC23	PDCD1
CDC37P1	PDCL3
CDC42	PDE7A
CDCA7L	PDIA4
CDIP1	PEG10
CDK2AP1	PHLDB1
CDKAL1	PICALM
CDKN1B	PNP
CDKN2D	POU2AF1
CEACAM19	PPIP5K2
CECR5	PPP1R18
CELF2	PPP2R5A
CENPH	PPP3R1
CEP170P1	PRELID1
CEP250	PRKAR1A
CEP290	PRKCD
CERK	PRPF18
CERS2	PSMD3
CERS5	QDPR
CFL1	RAD54L2
CGRRF1	RAET1L
CHN2	RANBP9
CHRM3	RASGEF1B
CHRNB1	RASSF4
CHTOP	RBBP6
CKLF	RIN3
CKM	RNF169
CLCN6	RNF40
CLEC4F	RP11-1376P16.2
CLECL1	RP11-142L4.2
CLK1	RP11-15H20.5
CLN6	RP11-259P6.3
CLP1	RP11-281P23.2
CLSTN3	RP11-332H17.1
CLUAP1	RP11-386G11.10
CMKLR1	RP11-395B20.2
CMTR1	RP11-403A21.2
CNN2	RP11-428C19.5
CNTRL	RP11-44N11.1
COG6	RP11-486B10.4
COIL	RP11-495K9.6
COMTD1	RP11-529J17.1
COPA	RP11-542M13.3
COTL1	RP11-597D13.7
COX10	RP11-638L3.2
COX11	RP11-64B16.3
CPNE8	RP11-705C15.2
CPSF3	RP11-76C10.5
CR1L	RP11-774O3.3
CRAT	RP11-815I9.4
CREBRF	RP11-925D8.2
CREM	RP13-977J11.2
CRIPT	RP3-393E18.2
CRKL	RP4-617C6.1
CRNDE	RRAS2
CSPG4P10	RRP1
CSRNP1	S100A8
CTB-52I2.3	S100A9
CTB-55O6.12	S100P
CTB-61M7.2	SACM1L
CTC-461F20.1	SCARF1
CTC-510F12.4	SDC4
CTD-2006K23.2	SDCBP
CTD-2105E13.6	SDK1
CTD-2301A4.3	SEC14L1
CTD-2561J22.1	SEC14L2
CTD-2623N2.3	2020-09-15
CTD-3037G24.4	SFXN2
CTD-3076O17.1	SGK1
CUZD1	SGTB
CYB5A	SIGLEC12
CYFIP2	SIMC1
CYSLTR2	SIPA1L1
DAD1	SIRT1
DCLRE1A	SLC1A4
DDB2	SLC2A1
DDIT4	SLC35A5
DDO	SLC39A6
DDR1	SLC41A3
DDRGK1	SLFNL1
DDX17	SMAD3
DDX28	SMG9
DDX60L	SMIM20
DENND6A	SMU1
DGCR6	SNX9
DHFRL1	SREBF2
DHX34	SRP19
DHX35	SSU72
DIABLO	ST14
DNAAF3	STAM
DNAH6	STON1-GTF2A1L
DNAJA1	STXBP3
DNAJB4	SURF1
DOK4	SYNJ2
DOPEY2	TAS2R31
DPY19L2P1	TDP1
DRAM2	TENM2
DSTN	TEX261
DTX2	TGFBRAP1
DTYMK	TMBIM4
DUSP1	TMED8
DUSP18	TMEM110
DUSP3	TMEM110-MUSTN1
DUSP7	TMEM129
DYNC1I2	TMEM165
DYNLT1	TMEM177
ECHDC2	TMEM249
EEA1	TNFRSF9
EIF1AD	TRGV5P
EIF4A1	TTC32
ELF1	TTF2
ELF2	TUBA1C
ELP2	TXN
EMB	UBA6
EMC2	UBTD2
EML6	UPK3A
ENPP5	UPP1
ENTPD7	USP49
EPHB6	WDR82
EPHX1	XAB2
ERCC5	ZMAT2
ERICH1	ZNF107
ERMAP	ZNF284
ERV3-1	ZNF432
ETAA1	ZNF45
EVA1C	ZNF597
FADS3	ZNF738
FAIM2	ZNRF2
FAM104A	ZRANB2
FAM109B
FAM126A
FAM169A
FAM175A
FAM213B
FAM218A
FAM35A
FAM45A
FBXO10
FBXO25
FBXO30
FBXO7
FDXR
FGFR4
FIZ1
FKBP5
FKRP
FN3K
FNBP1
FNDC8
FNDC9
FOLR3
FOXK1
FOXP1
FRAT1
FTL
FUCA1
FUCA2
GABPB1
GABPB2
GADD45B
GALNT9
GALT
GAPDHP42
GAS2
GEMIN8P2
GEN1
GFOD1
GGNBP2
GIMAP8
GNAI3
GNE
GNG5
GNL2
GOLGA6L4
GOLGA6L9
GOLGA8A
GOT2
GPC2
GPR22
GPR65
GPR83
GPX2
GRAMD1C
GRB2
GRPEL2
GSTCD
GSTO1
GTF2H1
GTF3C4
GTPBP10
GZMH
H1FX
HADHB
HAPLN3
HAR1B
HARBI1
HCG18
HCG4
HCG4P11
HCG4P7
HCP5
HDHD3
HELZ2
HGD
HIP1
HIVEP3
HK2
HLA-DMB
HLA-DPB1
HMGA1
HMGB1
HNRNPC
HNRNPF
HNRNPK
HNRNPLL
HPS3
HSF2
HSPA1B
IDI1
IER5
IFNAR2
IGF1R
IGFLR1
IGHV3-32
IKZF3
IL16
IL26
IL5
IMPA1P
INSIG1
INTS8
IPMK
IREB2
IRF1
IRF2BP2
IRF3
IRF9
ISOC2
ISYNA1
ITGB2
JMJD6
JMY
KAT5
KCNJ1
KDM3B
KIAA0040
KIAA0391
KIAA1143
KIF21B
KIF22
KISS1R
KLC1
KLF11
KLF3
KLF6
KLF7
KLHL25
KRR1
KRT79
LA16c-358B7.3
LANCL2
LAPTM4B
LCP2
LDHA
LEPROTL1
LGALS2
LGALS9C
LGALSL
LGSN
LINC00173
LINC00338
LINC00539
LINC00567
LMBR1L
LMNA
LOXL2
LPIN2
LRCH1
LRIF1
LRP12
LRRC16B
LRRC23
LRRC3
LRRC39
LRRFIP2
LSM10
LST1
LTN1
LY86
LYRM2
MADD
MAML2
MAN1C1
MAP2K3
MAPK3
MARS
MASP2
MBD6
MBOAT7
MCC
MCM3
MCM6
MCOLN2
MED22
MFSD12
MFSD6
MIA2
MICAL1
MICB
MIR22HG
MIS12
MLX
MME
MMEL1
MOB3A
MON1B
MPDU1
MPST
MRFAP1
MRGBP
MRPL34
MRPL41
MRPL54
MRPS18B
MRPS18C
MRPS22
MRPS6
MSH2
MSTN
MSX2P1
MTMR10
MTMR9
MTPAP
MYADM
MYC
MYO16
MZF1
N6AMT1
NAB2
NADK2
NAF1
NBEAL2
NCOA2
NCSTN
NDUFA12
NDUFAF1
NDUFC2
NDUFV3
NEDD1
NEDD4L
NEIL2
NFATC2IP
NFKBIA
NFKBIL1
NIPAL2
NIPAL3
NLE1
NLGN2
NLRP7
NMRAL1
NOC2L
NOC3L
NOL9
NOP16
NOP56
NPDC1
NR1D1
NRM
NRN1
NT5DC4
NTNG2
NUCB1
NUDCD2
NUDT19
NUS1
NXT1
NYAP2
ODC1
OLFML1
OOEP
OPA1
OPN3
OR10AC1P
OR1B1
OR1Q1
OR2A9P
OR2L3
OR2W3
OR52N2
OR52N5
OSM
OTOF
OTUB1
OXNAD1
OXR1
PADI4
PAFAH1B1
PAIP1P1
PAIP2B
PAPD7
PAPLN
PAQR8
PARG
PARM1
PARP4
PBX4
PCBP2
PDK1
PFKFB4
PFKL
PFN1
PGAP3
PGLS
PHLPP2
PIEZO1
PIGB
PIGF
PIGM
PIGZ
PIK3CD
PIM3
PIP4K2A
PITPNM2
PITRM1
PJA2
PLA2G16
PLAGL1
PLCB2
PLD2
PLEC
PLEKHA4
PLEKHA5
PLEKHO1
PLK2
PLK3
PNKD
PNRC1
POGK
POLA2
POLR2E
POLR2J2
POLR2M
PP2D1
PPA1
PPIG
PPM1M
PPP1R16B
PPP2R2D
PRB3
PREP
PRNP
PRPF3
PRSS22
PRSS30P
PRUNE2
PRX
PSAP
PSMB11
PSMB8
PTAR1
PTPRJ
PUS10
PYGB
R3HDM4
RAB11FIP5
RAB14
RAB6A
RABGAP1
RAE1
RALB
RALGPS1
RAP1A
RASA2
RASD1
RBCK1
RBFOX3
RBM15B
RBM19
RBM26
RCAN3
RECQL5
REEP4
REL
RERE
RFC4
RFNG
RFX7
RGS2
RHOC
RMDN2
RMND5B
RN7SKP127
RN7SKP173
RN7SKP230
RN7SL762P
RNASEL
RNF111
RNF141
RNF168
RNF185
RNF213
RNF214
RNF44
RNF7
RNF8
RP1-199J3.7
RP1-8B1.4
RP11-1026M7.2
RP11-1070N10.3
RP11-108P20.2
RP11-1094M14.5
RP11-1094M14.8
RP11-10O17.1
RP11-114H24.5
RP11-118B22.1
RP11-118B22.4
RP11-1252I4.2
RP11-126F18.2
RP11-148O21.2
RP11-156E6.1
RP11-156E8.1
RP11-15I11.3
RP11-173B14.5
RP11-18I14.10
RP11-195F19.30
RP11-196G11.4
RP11-1E3.1
RP11-213G21.1
RP11-222K16.1
RP11-244O19.1
RP11-245J9.5
RP11-256L11.3
RP11-274B21.1
RP11-27K13.3
RP11-283I3.6
RP11-299J3.8
RP11-307C12.11
RP11-315D16.2
RP11-326I11.4
RP11-342D11.3
RP11-344P13.3
RP11-352D13.5
RP11-353H3.1
RP11-377D9.3
RP11-380M21.2
RP11-384P7.7
RP11-385F5.4
RP11-387D10.2
RP11-39K24.13
RP11-400F19.6
RP11-403I13.9
RP11-404F10.2
RP11-432J24.2
RP11-433P17.2
RP11-44I10.3
RP11-458F8.2
RP11-473M20.7
RP11-474N24.6
RP11-51F16.5
RP11-534L20.4
RP11-536L3.4
RP11-550I24.2
RP11-553L6.3
RP11-561N12.7
RP11-574F11.3
RP11-57H14.4
RP11-582J16.4
RP11-594C13.1
RP11-618K13.2
RP11-61F12.1
RP11-61O1.1
RP11-649A18.12
RP11-649E7.7
RP11-661A12.9
RP11-685G9.4
RP11-686D22.7
RP11-686D22.8
RP11-690D19.3
RP11-694I15.7
RP11-696N14.1
RP11-727F15.9
RP11-750B16.1
RP11-757G1.6
RP11-761I4.4
RP11-777J24.1
RP11-780M14.1
RP11-799M12.2
RP11-884K10.7
RP11-893F2.14
RP11-894P9.1
RP11-96K19.2
RP11-96K19.4
RP11-981G7.2
RP13-104F24.1
RP13-104F24.3
RP13-516M14.1
RP13-582O9.5
RP13-616I3.1
RP13-93L13.1
RP3-323N1.2
RP3-395M20.12
RP4-603I14.3
RP4-669P10.16
RP4-751H13.7
RP4-798A10.7
RP5-1024N4.4
RP5-1029F21.2
RP5-821D11.7
RPA1
RPL12P18
RPL26P30
RPL30
RPL31
RPL4
RPL7A
RPRD2
RPS16
RPS23
RRP1B
RSL24D1
RTN4
S100A1
SAP18
SC5D
SCRN2
SCYL3
SDHAP2
SDK2
SEMA4D
2020-09-12
2020-09-09
SERTAD3
SETD4
SF3B3
SFXN3
SGCE
SGMS1
SH3D19
SH3GLB1
SIRT5
SKIL
SKP1
SLC14A1
SLC22A23
SLC25A13
SLC35C1
SLC37A2
SLC5A3
SLC5A6
SLC7A1
SLFN13
SLFN14
SMAD1
SMAD2
SMARCA2
SMG1
SMIM3
SMIM8
SMYD4
SNAP23
SNAP29
SNAP47
SNIP1
SNRPA
SNX17
SNX18
SNX30
SOCS1
SOCS3
SON
SORL1
SOS1
SOWAHC
SP110
SPAG9
SPATA2
SPECC1
SPRY1
SQRDL
SRGN
SRSF2
SRSF3
STAG3L3
STAG3L5P-PVRIG2P-PILRB
STARD3NL
STARD5
STK11
STK38
STMN3
STX16
STX1B
STX4
STYXL1
SVIP
SYTL3
TAF5L
TANC2
TANGO2
TAPBPL
TAS1R3
TASP1
TBX6
TECPR1
TEPP
TF
TFB1M
TFB2M
TGFA
TGFBR2
TGIF1
THBS4
THEM5
THYN1
TM7SF3
TMA16
TMEM101
TMEM106A
TMEM176A
TMEM176B
TMEM216
TMEM218
TMEM230
TMEM248
TMEM65
TMEM99
TNFRSF10A
TNFSF12-TNFSF13
TNFSF18
TNFSF8
TOB1
TP53INP2
TPD52L1
TPM4
TRABD
TRABD2A
TRAF3
TRAF3IP3
TRAF5
TRAK1
TRAPPC9
TREML2
TRGV2
TRIAP1
TRIM23
TRIM26
TRIM34
TRIM35
TRIM52
TRIM58
TRIM69
TRIP12
TRMT6
TRRAP
TSNARE1
TSPAN3
TTC22
TTC28
TTC3
TTC4
TTC7A
TUBB
TUBB4B
TUBB8
TUFM
TVP23B
TWISTNB
TXK
TXLNB
UBAC2
UBE2R2
UBE3C
UBE4A
UBLCP1
UBTF
UBXN2A
UNC13C
UNC50
USE1
USF2
USP15
USP38
USP48
VANGL1
VEGFB
VIM
VPS37B
VPS37C
VPS9D1
VSTM1
WBP1L
WDR37
WDR55
WDR63
XPNPEP1
XRN1
YIF1B
YIPF5
YPEL1
YPEL4
ZBTB1
ZBTB22
ZBTB4
ZDHHC2
ZDHHC5
ZDHHC8
ZFAND2A
ZFAND4
ZFAS1
ZFP36L2
ZFYVE19
ZFYVE27
ZNF101
ZNF124
ZNF134
ZNF155
ZNF177
ZNF22
ZNF226
ZNF276
ZNF318
ZNF34
ZNF394
ZNF483
ZNF519
ZNF525
ZNF542
ZNF566
ZNF587
ZNF592
ZNF655
ZNF710
ZNF726
ZNF749
ZNF8
ZNF862
ZNF90
ZSCAN29
ZSCAN30
ZSCAN31

## Sheet: Table S4
Table S4: Information of GWAS summary statistics used in colocalization analysis
Trait	Label	PMID
Allergy and eczema	AE	29892013
Multiple sclerosis	MS	31604244
Rheumatoid arthritis	RA	24390342
Allergic disases	Allergy	29083406
Adult-onset Asthma	Asthma	30929738
Aptopic dermatitis	ApD	26482879
Crohns' disease	IIBDGC - CD	26192919
Inflammaroty bowel disease	IIBDGC - IBD	26192919
Ulcerative colitis	IIBDGC - UC	26192919
Systemic lupus erythematosus	SLE	27399966
Asthma	TAGC - Asthma	29273806
Crohns' disease	CD	28067908
Inflammaroty bowel disease	IBD	28067908
Ulcerative colitis	UC	28067908
Basophil count	BASO#	27863252
Basophil percentage of white cells	BASO%	27863252
Basophil percentage of granulocytes	BASO%GRAN	27863252
Sum basophil neutrophil count	(BASO+NEUT)#	27863252
Sum eosinophil basophil count	(EO+BASO)#	27863252
Eosinophil count	EO#	27863252
Eosinophil percentage of white cells	EO%	27863252
Eosinophil percentage of granulocytes	EO%GRAN	27863252
Granulocyte count	GRAN#	27863252
Granulocyte percentage of myeloid white cells	GRAN%MYELOID	27863252
Hematocrit	HCT	27863252
Hemoglobin concentration	HGB	27863252
High light scatter percentage of red cells	HLSR%	27863252
High light scatter reticulocyte count	HLSR#	27863252
Immature fraction of reticulocytes	IRF	27863252
Lymphocyte count	LYMPH#	27863252
Lymphocyte percentage of white cells	LYMPH%	27863252
Mean corpuscular hemoglobin concentration	MCHC	27863252
Mean corpuscular hemoglobin	MCH	27863252
Mean corpuscular volume	MCV	27863252
Monocyte count	MONO#	27863252
Monocyte percentage of white cells	MONO%	27863252
Mean platelet volume	MPV	27863252
Myeloid white cell count	MYELOID#	27863252
Sum neutrophil eosinophil count	(NEUT+EO)#	27863252
Neutrophil percentage of granulocytes	NEUT%GRAN	27863252
Neutrophil count	NEUT#	27863252
Neutrophil percentage of white cells	NEUT%	27863252
Plateletcrit	PCT	27863252
Platelet distribution width	PDW	27863252
Platelet count	PLT#	27863252
Red blood cell count	RBC#	27863252
Red cell distribution width	RDW	27863252
Reticulocyte count	RET#	27863252
Reticulocyte fraction of red cells	RET%	27863252
White blood cell count	WBC#	27863252
Breast cancer survival	ICOGS BCAC	25890600
Estimated glomerular filtration rate	eGFR	31152163
Height	Height	30124842
Type 2 diabetes	T2D	29632382
Parkinson's disease	PD	31701892
Alzheimer's disease	AD	30617256
Hypertension	Hypertension	31427789
High cholesterol	High cholesterol	31427789
Malignant neoplasm of breast	Malignant neoplasm of breast	31427789
Basal cell carcinoma	Basal cell carcinoma	31427789
Adenocarcinoma	Adenocarcinoma	31427789
Other and unspecified malignant neoplasm of skin	Other and unspecified malignant neoplasm of skin	31427789
Benign neoplasm of colon, rectum, anus and anal canal	Benign neoplasm of colon, rectum, anus and anal canal	31427789
Chronic ischemic heart disease	Chronic ischemic heart disease	31427789
Disorders of lipoprotein metabolism and other lipidemias	Disorders of lipoprotein metabolism and other lipidemias	31427789
Essential (primary) hypertension	Essential (primary) hypertension	31427789
Atrial fibrillation and flutter	Atrial fibrillation and flutter	31427789
Angina	Angina	31427789
High blood pressure	High blood pressure	31427789
Pulse rate	Pulse rate	31427789
Diastolic Blood Pressure	Diastolic Blood Pressure	31427789
Systolic Blood Pressure	Systolic Blood Pressure	31427789

## Sheet: Table S5
Table S5: P-values for colocalized eGenes shared in DICE cell-types in various r2 bins with lead QTL SNP
GWAS loci	eGene	cell-type	0.75-1	0.5-0.75	0.25-0.5	0-0.25
17:25843643	KSR1	B_NAIVE	0.290175	0.751953	0.0251012	0.664389
17:25843643	KSR1	CD4_N_STIM	0.0174698	0.183209	0.00452134	0.215058
17:25843643	KSR1	CD4_NAIVE	0.675775	0.767786	0.875886	0.474432
17:25843643	KSR1	CD8_N_STIM	0.553339	0.941524	0.325935	0.0365871
17:25843643	KSR1	CD8_NAIVE	0.0318161	0.853305	0.140178	0.135426
17:25843643	KSR1	CLASSICAL_MONOCYTES	1.52806e-09	4.88453e-05	2.83617e-08	0.889074
17:25843643	KSR1	NK_CD16POS	0.926375	0.765746	0.494292	0.230627
17:25843643	KSR1	NONCLASSICAL_MONOCYTES	0.00495772	0.270557	0.0198309	0.254293
17:25843643	KSR1	TFH	0.604721	0.198852	0.994028	0.14147
17:25843643	KSR1	TH1	0.991982	0.374279	0.597002	0.385465
17:25843643	KSR1	TH1-17	0.183789	0.489825	0.369647	0.275489
17:25843643	KSR1	TH17	0.738378	0.13099	0.794422	0.585513
17:25843643	KSR1	TH2	0.451817	0.570284	0.606272	0.348595
17:25843643	KSR1	TREG_MEMORY	0.810163	0.200418	0.730894	0.323038
17:25843643	KSR1	TREG_NAIVE	0.225903	0.342529	0.760578	0.88748
17:38032680	GSDMB	B_NAIVE	1.2791e-21	2.55216e-08	3.34709e-27	0.000170664
17:38032680	GSDMB	CD4_N_STIM	1.54792e-08	0.00010542	2.49387e-09	0.0196279
17:38032680	GSDMB	CD4_NAIVE	7.0301e-09	2.72867e-05	2.67833e-09	0.0445048
17:38032680	GSDMB	CD8_N_STIM	8.14872e-08	5.99133e-05	3.66374e-08	0.0763323
17:38032680	GSDMB	CD8_NAIVE	1.69987e-10	1.80395e-05	5.97376e-11	0.00365328
17:38032680	GSDMB	CLASSICAL_MONOCYTES	0.0306587	0.808023	0.115456	0.864806
17:38032680	GSDMB	NK_CD16POS	6.23254e-12	9.44438e-05	4.09818e-16	0.0228091
17:38032680	GSDMB	NONCLASSICAL_MONOCYTES	0.892068	0.927619	0.443589	0.538608
17:38032680	GSDMB	TFH	1.18821e-08	3.10159e-05	9.55325e-11	0.0121235
17:38032680	GSDMB	TH1	1.00007e-10	2.67181e-06	3.06391e-12	0.0621616
17:38032680	GSDMB	TH1-17	3.50707e-09	1.45346e-07	4.0998e-09	0.0624216
17:38032680	GSDMB	TH17	5.05852e-12	5.5027e-08	7.20991e-13	0.0191074
17:38032680	GSDMB	TH2	1.47572e-08	2.15718e-07	1.9769e-09	0.0599326
17:38032680	GSDMB	TREG_MEMORY	4.09495e-09	1.05412e-05	3.31811e-08	0.016026
17:38032680	GSDMB	TREG_NAIVE	5.59414e-05	0.00796565	8.87145e-05	0.278148
17:38035370	ORMDL3	B_NAIVE	1.05746e-18	6.09963e-08	1.31542e-10	0.000551739
17:38035370	ORMDL3	CD4_N_STIM	4.14494e-07	0.0175537	0.00010787	0.562467
17:38035370	ORMDL3	CD4_NAIVE	1.39275e-07	2.32837e-06	1.47382e-08	0.046036
17:38035370	ORMDL3	CD8_N_STIM	6.18731e-09	0.00171207	1.14222e-05	0.0874673
17:38035370	ORMDL3	CD8_NAIVE	1.72537e-06	0.000394807	2.62764e-06	0.0219468
17:38035370	ORMDL3	CLASSICAL_MONOCYTES	0.158199	0.354242	0.00663252	0.810891
17:38035370	ORMDL3	NK_CD16POS	8.52228e-14	4.6745e-05	1.21917e-08	0.0264968
17:38035370	ORMDL3	NONCLASSICAL_MONOCYTES	0.886116	0.614279	0.538965	0.544566
17:38035370	ORMDL3	TFH	4.41096e-11	8.82044e-07	3.39954e-07	0.00221736
17:38035370	ORMDL3	TH1	4.19626e-10	6.80942e-07	6.27544e-09	0.0108698
17:38035370	ORMDL3	TH1-17	9.58385e-12	4.55164e-05	4.18881e-09	0.0053342
17:38035370	ORMDL3	TH17	1.29775e-11	2.3168e-07	2.07311e-10	0.00559448
17:38035370	ORMDL3	TH2	6.3591e-09	6.27904e-05	6.41563e-07	0.113871
17:38035370	ORMDL3	TREG_MEMORY	9.95514e-09	6.60607e-07	1.85368e-07	0.00467394
17:38035370	ORMDL3	TREG_NAIVE	3.05089e-07	0.00324684	0.000251623	0.178758
17:40525098	MLX	B_NAIVE	0.10051	0.603315	0.460047	0.250949
17:40525098	MLX	CD4_N_STIM	0.757533	0.791002	0.782248	0.0547446
17:40525098	MLX	CD4_NAIVE	0.115687	0.330839	0.342676	0.196592
17:40525098	MLX	CD8_N_STIM	0.771096	0.196662	0.151512	0.390902
17:40525098	MLX	CD8_NAIVE	0.748428	0.394291	0.399249	0.275527
17:40525098	MLX	CLASSICAL_MONOCYTES	0.538119	0.65186	0.66047	0.112112
17:40525098	MLX	NK_CD16POS	0.271948	0.936633	0.701214	0.114379
17:40525098	MLX	NONCLASSICAL_MONOCYTES	0.00301748	0.0879897	0.0706605	0.286364
17:40525098	MLX	TFH	0.137282	0.0942311	0.163883	0.655567
17:40525098	MLX	TH1	6.72819e-06	0.00569839	0.00475477	0.812455
17:40525098	MLX	TH1-17	0.030369	0.640885	0.491205	0.670741
17:40525098	MLX	TH17	0.110905	0.0823138	0.234972	0.232581
17:40525098	MLX	TH2	0.292275	0.010614	0.022667	0.311055
17:40525098	MLX	TREG_MEMORY	0.102474	0.187193	0.115173	0.0883201
17:40525098	MLX	TREG_NAIVE	0.274546	0.23023	0.473791	0.103891
6:167390242	RNASET2	B_NAIVE	0.0113195	0.109016	0.0498199	0.308619
6:167390242	RNASET2	CD4_N_STIM	2.6278e-28	2.59311e-10	2.0785e-14	0.00799195
6:167390242	RNASET2	CD4_NAIVE	1.08789e-26	6.91807e-10	6.14036e-14	0.0152616
6:167390242	RNASET2	CD8_N_STIM	5.28938e-21	1.1986e-09	1.41203e-13	0.0414902
6:167390242	RNASET2	CD8_NAIVE	7.13944e-26	3.73687e-12	4.28113e-17	0.0278366
6:167390242	RNASET2	CLASSICAL_MONOCYTES	1.67913e-10	7.04729e-05	5.59223e-07	0.00146517
6:167390242	RNASET2	NK_CD16POS	7.30364e-12	8.89157e-07	2.30206e-08	0.01197
6:167390242	RNASET2	NONCLASSICAL_MONOCYTES	5.08246e-05	0.104449	0.00379022	0.766528
6:167390242	RNASET2	TFH	1.5451e-12	9.76217e-07	1.69236e-08	0.00795075
6:167390242	RNASET2	TH1	1.37961e-15	2.81694e-08	5.63631e-11	0.00845076
6:167390242	RNASET2	TH1-17	8.02113e-21	2.11383e-11	6.5554e-15	0.00157397
6:167390242	RNASET2	TH17	4.1262e-16	3.08625e-09	9.68811e-12	0.0434939
6:167390242	RNASET2	TH2	2.64411e-18	3.44929e-08	2.68027e-10	0.0259928
6:167390242	RNASET2	TREG_MEMORY	4.92046e-05	5.67869e-05	3.18341e-05	0.00250864
6:167390242	RNASET2	TREG_NAIVE	4.87595e-11	1.39677e-08	5.45789e-08	0.0680741
9:5049092	RP11-39K24.4	B_NAIVE	0.00574808	0.178944	0.00139744	0.166414
9:5049092	RP11-39K24.4	CD4_N_STIM	0.0994386	0.929478	0.153514	0.780487
9:5049092	RP11-39K24.4	CD4_NAIVE	0.00790917	0.373242	0.0117812	0.0326744
9:5049092	RP11-39K24.4	CD8_N_STIM	0.705053	0.886048	0.497182	0.0135442
9:5049092	RP11-39K24.4	CD8_NAIVE	0.36824	0.0699445	0.402187	0.716847
9:5049092	RP11-39K24.4	CLASSICAL_MONOCYTES	0.0166577	0.00359473	0.0328931	0.0636952
9:5049092	RP11-39K24.4	NK_CD16POS	0.047737	0.241718	0.0434965	0.352226
9:5049092	RP11-39K24.4	NONCLASSICAL_MONOCYTES	0.0497621	0.495722	0.060645	0.31982
9:5049092	RP11-39K24.4	TFH	0.0147588	0.784852	0.00368155	0.356605
9:5049092	RP11-39K24.4	TH1	0.00178925	0.0332614	0.00351833	0.00413948
9:5049092	RP11-39K24.4	TH1-17	0.0244976	0.227928	0.0735079	0.140057
9:5049092	RP11-39K24.4	TH17	0.00290033	0.00046377	0.00729693	0.00711458
9:5049092	RP11-39K24.4	TH2	0.249665	0.437712	0.0572716	0.705406
9:5049092	RP11-39K24.4	TREG_MEMORY	5.57897e-06	0.0126897	1.44404e-05	0.0448037
9:5049092	RP11-39K24.4	TREG_NAIVE	0.0502299	0.163821	0.0155767	0.601863
9:5049092	RP11-39K24.13	B_NAIVE	0.000248252	0.0128138	0.0012742	0.000303221
9:5049092	RP11-39K24.13	CD4_N_STIM	0.345114	0.819669	0.469208	0.950499
9:5049092	RP11-39K24.13	CD4_NAIVE	0.130048	0.75235	0.132752	0.574566
9:5049092	RP11-39K24.13	CD8_N_STIM	0.692885	0.429536	0.624955	0.0825483
9:5049092	RP11-39K24.13	CD8_NAIVE	0.00630271	0.17873	0.0134649	0.958432
9:5049092	RP11-39K24.13	CLASSICAL_MONOCYTES	0.0143466	0.00453939	0.0143544	0.525002
9:5049092	RP11-39K24.13	NK_CD16POS	4.12722e-05	0.0190265	0.000247546	0.0165935
9:5049092	RP11-39K24.13	NONCLASSICAL_MONOCYTES	8.91345e-06	0.00246459	1.09582e-05	0.0208325
9:5049092	RP11-39K24.13	TFH	0.0536899	0.0294866	0.0311429	0.608096
9:5049092	RP11-39K24.13	TH1	0.180655	0.586492	0.165836	0.440557
9:5049092	RP11-39K24.13	TH1-17	0.118635	0.777319	0.231228	0.185656
9:5049092	RP11-39K24.13	TH17	0.00793691	0.0146933	0.0134622	0.165425
9:5049092	RP11-39K24.13	TH2	0.128596	0.874488	0.0857298	0.982962
9:5049092	RP11-39K24.13	TREG_MEMORY	0.00038564	0.0109228	0.000339338	0.00876759
9:5049092	RP11-39K24.13	TREG_NAIVE	0.761802	0.156729	0.478843	0.834872
3:53134863	RP11-894J14.5	B_NAIVE	0.000433649	0.0530105		0.0133709
3:53134863	RP11-894J14.5	CD4_N_STIM	5.05946e-05	0.000279342		0.00105539
3:53134863	RP11-894J14.5	CD4_NAIVE	9.83868e-07	0.000113293		0.00123687
3:53134863	RP11-894J14.5	CD8_N_STIM	0.00911058	0.0163152		0.0347168
3:53134863	RP11-894J14.5	CD8_NAIVE	0.000131551	1.01719e-05		0.000145871
3:53134863	RP11-894J14.5	CLASSICAL_MONOCYTES	3.62672e-05	0.00255415		0.00535977
3:53134863	RP11-894J14.5	NK_CD16POS	0.0354267	0.177743		0.0931226
3:53134863	RP11-894J14.5	NONCLASSICAL_MONOCYTES	1.81787e-05	0.000167382		0.00290559
3:53134863	RP11-894J14.5	TFH	0.000194568	2.60287e-06		0.000214941
3:53134863	RP11-894J14.5	TH1	0.0019882	0.0171887		0.0105288
3:53134863	RP11-894J14.5	TH1-17	0.00271186	1.90141e-05		9.73215e-05
3:53134863	RP11-894J14.5	TH17	3.90776e-06	0.000505539		0.00693755
3:53134863	RP11-894J14.5	TH2	0.00881425	1.17448e-05		0.000296249
3:53134863	RP11-894J14.5	TREG_MEMORY	3.96628e-06	0.000335314		0.000120098
3:53134863	RP11-894J14.5	TREG_NAIVE	4.90832e-08	1.66447e-05		0.000946269
3:141109321	ZBTB38	B_NAIVE	0.00329575	0.0111805	0.0501044	0.0275437
3:141109321	ZBTB38	CD4_N_STIM	0.0343256	0.128929	0.00921708	0.177653
3:141109321	ZBTB38	CD4_NAIVE	0.146979	0.625592	0.00238416	0.173534
3:141109321	ZBTB38	CD8_N_STIM	0.382434	0.692331	0.645989	0.997809
3:141109321	ZBTB38	CD8_NAIVE	0.342501	0.141094	0.649114	0.0952953
3:141109321	ZBTB38	CLASSICAL_MONOCYTES	0.105849	0.447025	0.0473153	0.617655
3:141109321	ZBTB38	NK_CD16POS	0.688792	0.52249	0.856346	0.716462
3:141109321	ZBTB38	NONCLASSICAL_MONOCYTES	2.63069e-05	0.254629	3.41099e-05	0.0437292
3:141109321	ZBTB38	TFH	0.856124	0.454751	0.79595	0.380189
3:141109321	ZBTB38	TH1	0.791049	0.614153	0.702446	0.282689
3:141109321	ZBTB38	TH1-17	0.00562982	0.0798161	0.00639548	0.110215
3:141109321	ZBTB38	TH17	0.521914	0.471489	0.708904	0.143223
3:141109321	ZBTB38	TH2	0.719291	0.255597	0.942506	0.596578
3:141109321	ZBTB38	TREG_MEMORY	0.61833	0.414773	0.797798	0.293208
3:141109321	ZBTB38	TREG_NAIVE	0.0196829	0.319236	0.0432608	0.26281
5:141503059	NDFIP1	B_NAIVE	0.0106677	0.192043	0.00294559	0.181888
5:141503059	NDFIP1	CD4_N_STIM	0.372523	0.728364	0.849304	0.730589
5:141503059	NDFIP1	CD4_NAIVE	0.000330552	0.0810566	0.00600209	0.0739525
5:141503059	NDFIP1	CD8_N_STIM	0.259959	0.360731	0.495176	0.37774
5:141503059	NDFIP1	CD8_NAIVE	5.99943e-06	0.0783651	0.000771546	0.0713696
5:141503059	NDFIP1	CLASSICAL_MONOCYTES	3.90354e-06	0.425406	4.52733e-07	0.389883
5:141503059	NDFIP1	NK_CD16POS	9.59679e-05	0.415772	0.000201746	0.379022
5:141503059	NDFIP1	NONCLASSICAL_MONOCYTES	5.08405e-08	0.983014	1.37386e-06	0.941181
5:141503059	NDFIP1	TFH	1.06645e-06	0.0155129	0.000131542	0.0133339
5:141503059	NDFIP1	TH1	0.000366414	0.103133	0.0115425	0.0997044
5:141503059	NDFIP1	TH1-17	1.34669e-07	0.0276494	7.44719e-05	0.023891
5:141503059	NDFIP1	TH17	1.49095e-05	0.0272209	0.000340024	0.020538
5:141503059	NDFIP1	TH2	5.29421e-06	0.101776	8.38901e-05	0.0898726
5:141503059	NDFIP1	TREG_MEMORY	8.03781e-08	0.0301317	1.098e-05	0.0258369
5:141503059	NDFIP1	TREG_NAIVE	1.0861e-07	0.0341492	1.08163e-05	0.0322397
5:150227615	IRGM	B_NAIVE	3.36436e-05	0.0315768	0.000496958	0.111922
5:150227615	IRGM	CD4_N_STIM	0.131499	0.50167	0.434535	0.607232
5:150227615	IRGM	CD4_NAIVE	0.000795424	0.113866	0.15124	0.254813
5:150227615	IRGM	CD8_N_STIM	0.657459	0.796252	0.11766	0.389363
5:150227615	IRGM	CD8_NAIVE	0.374843	0.709644	0.0449272	0.988259
5:150227615	IRGM	CLASSICAL_MONOCYTES	0.923957	0.964603	0.824396	0.819902
5:150227615	IRGM	NK_CD16POS	0.00322317	0.01443	0.0510957	0.667365
5:150227615	IRGM	NONCLASSICAL_MONOCYTES	0.019674	0.104964	0.032282	0.411954
5:150227615	IRGM	TFH	5.1064e-08	0.0240725	0.000151794	0.0291248
5:150227615	IRGM	TH1	3.1954e-10	0.000915769	3.935e-06	0.0189618
5:150227615	IRGM	TH1-17	4.69781e-11	0.00203775	2.33372e-06	0.110849
5:150227615	IRGM	TH17	8.64468e-06	0.327641	0.00604681	0.00165253
5:150227615	IRGM	TH2	1.49425e-10	0.00789756	2.64541e-06	0.02029
5:150227615	IRGM	TREG_MEMORY	0.0349376	0.182647	0.161713	0.718279
5:150227615	IRGM	TREG_NAIVE	0.0612377	0.941905	0.311496	0.0586532
5:96247810	ERAP2	B_NAIVE	7.71896e-09	0.0010576	5.56487e-10	0.00965262
5:96247810	ERAP2	CD4_N_STIM	8.36561e-20	6.00664e-10	2.88579e-20	0.000261597
5:96247810	ERAP2	CD4_NAIVE	3.82796e-16	7.38172e-09	6.68024e-30	7.43128e-06
5:96247810	ERAP2	CD8_N_STIM	5.9015e-17	6.58085e-10	2.17176e-22	0.000130499
5:96247810	ERAP2	CD8_NAIVE	1.31328e-17	6.09205e-10	6.00001e-26	2.00819e-06
5:96247810	ERAP2	CLASSICAL_MONOCYTES	4.35958e-16	4.23301e-06	2.01186e-26	9.90065e-06
5:96247810	ERAP2	NK_CD16POS	5.02703e-18	6.84877e-08	2.31091e-31	5.62901e-05
5:96247810	ERAP2	NONCLASSICAL_MONOCYTES	1.06686e-20	1.33944e-07	7.67659e-31	9.15065e-05
5:96247810	ERAP2	TFH	1.68777e-19	1.67849e-09	3.13743e-27	5.09451e-06
5:96247810	ERAP2	TH1	1.44972e-17	2.61782e-07	6.41813e-26	0.00142051
5:96247810	ERAP2	TH1-17	1.95819e-15	6.99722e-07	7.11321e-28	0.00053192
5:96247810	ERAP2	TH17	5.83333e-18	6.21181e-08	1.83382e-27	0.000258557
5:96247810	ERAP2	TH2	4.33865e-17	1.46206e-08	1.60803e-26	6.63904e-06
5:96247810	ERAP2	TREG_MEMORY	3.73724e-17	9.23327e-08	1.26988e-26	1.20837e-05
5:96247810	ERAP2	TREG_NAIVE	9.36312e-17	3.77871e-09	2.0216e-24	1.19774e-05
16:28837515	TUFM	B_NAIVE	3.58141e-12	2.14103e-06	7.18711e-09	0.00272119
16:28837515	TUFM	CD4_N_STIM	0.185445	0.270983	0.379227	0.22341
16:28837515	TUFM	CD4_NAIVE	2.23695e-10	0.000787053	9.91947e-08	0.0439075
16:28837515	TUFM	CD8_N_STIM	0.0892272	0.0642621	0.00924443	0.0139376
16:28837515	TUFM	CD8_NAIVE	1.7833e-10	0.00936295	7.82515e-06	0.174118
16:28837515	TUFM	CLASSICAL_MONOCYTES	1.44988e-12	4.56498e-06	4.20854e-10	0.012011
16:28837515	TUFM	NK_CD16POS	4.78467e-05	0.00191031	2.41401e-05	0.00073513
16:28837515	TUFM	NONCLASSICAL_MONOCYTES	8.58941e-15	2.09273e-08	2.39721e-10	0.00374174
16:28837515	TUFM	TFH	1.46762e-09	2.41355e-05	9.36289e-06	0.00283712
16:28837515	TUFM	TH1	1.71279e-09	0.000190013	3.44429e-07	0.028638
16:28837515	TUFM	TH1-17	4.12024e-12	1.86758e-06	6.63035e-09	0.0182892
16:28837515	TUFM	TH17	4.39795e-13	1.12631e-06	1.08746e-10	0.0187587
16:28837515	TUFM	TH2	4.77531e-14	4.11185e-06	3.60641e-12	0.0711736
16:28837515	TUFM	TREG_MEMORY	1.88545e-08	0.00144772	1.08987e-06	0.00898729
16:28837515	TUFM	TREG_NAIVE	1.50358e-11	3.41146e-05	1.69085e-07	0.0815917
16:28539848	SULT1A2	B_NAIVE	0.0700562	0.52674	0.527615	0.90851
16:28539848	SULT1A2	CD4_N_STIM	0.803746	0.881205	0.881204	0.587446
16:28539848	SULT1A2	CD4_NAIVE	3.89848e-05	0.000356937	0.000359139	0.243085
16:28539848	SULT1A2	CD8_N_STIM	0.0441709	0.479382	0.480802	0.181788
16:28539848	SULT1A2	CD8_NAIVE	0.00578519	0.00123894	0.00123487	0.0276966
16:28539848	SULT1A2	CLASSICAL_MONOCYTES	1.16312e-13	3.28685e-10	3.37482e-10	0.00893576
16:28539848	SULT1A2	NK_CD16POS	0.126896	0.0422368	0.0423352	0.362721
16:28539848	SULT1A2	NONCLASSICAL_MONOCYTES	5.28413e-10	4.8222e-06	4.84483e-06	0.000596961
16:28539848	SULT1A2	TFH	3.83173e-05	9.86554e-07	9.82107e-07	0.0179774
16:28539848	SULT1A2	TH1	0.00133299	0.0168041	0.0168326	0.0286152
16:28539848	SULT1A2	TH1-17	0.0232617	0.0299256	0.0299859	0.351015
16:28539848	SULT1A2	TH17	9.92695e-06	1.46732e-05	1.45298e-05	0.0723912
16:28539848	SULT1A2	TH2	0.000814153	0.000599744	0.000607093	0.149185
16:28539848	SULT1A2	TREG_MEMORY	0.00394678	0.00223013	0.00223779	0.118961
16:28539848	SULT1A2	TREG_NAIVE	0.0149453	0.00207546	0.00209653	0.19125

## Sheet: Table S6
Table S6: P-values for colocalized eGenes unique in DICE cell-types in various r2 bins with lead QTL SNP
GWAS loci	eGene	cell-type	0.75-1	0.5-0.75	0.25-0.5	0-0.25
17:38035370	PNMT	B_NAIVE	0.260632	0.0266116	0.0784754	0.8669
17:38035370	PNMT	CD4_N_STIM	0.141682	0.39793	0.842033	0.190744
17:38035370	PNMT	CD4_NAIVE	0.876276	0.0723781	0.399156	0.833616
17:38035370	PNMT	CD8_N_STIM	0.490299	0.863684	0.180056	0.158149
17:38035370	PNMT	CD8_NAIVE	0.443961	0.81206	0.0189855	0.332454
17:38035370	PNMT	CLASSICAL_MONOCYTES	0.205974	0.522869	0.947408	0.936005
17:38035370	PNMT	NK_CD16POS	0.730931	0.122597	0.851642	0.648464
17:38035370	PNMT	NONCLASSICAL_MONOCYTES	0.525409	0.279279	0.210096	0.331396
17:38035370	PNMT	TFH	0.0157626	0.12776	0.839187	0.31416
17:38035370	PNMT	TH1	0.142141	0.379036	0.131349	0.597386
17:38035370	PNMT	TH1-17	0.389122	0.155872	0.780289	0.586505
17:38035370	PNMT	TH17	0.154624	0.308079	0.512757	0.239421
17:38035370	PNMT	TH2	0.629907	0.400867	0.520187	0.575882
17:38035370	PNMT	TREG_MEMORY	4.25357e-06	0.00448485	0.0145594	0.0637439
17:38035370	PNMT	TREG_NAIVE	0.276782	0.975348	0.927281	0.215461
2:182312809	ITGA4	B_NAIVE	0.489288		0.138108	0.859031
2:182312809	ITGA4	CD4_N_STIM	0.796669		0.460676	0.867938
2:182312809	ITGA4	CD4_NAIVE	0.498191		0.483616	0.534487
2:182312809	ITGA4	CD8_N_STIM	0.518265		0.215732	0.510054
2:182312809	ITGA4	CD8_NAIVE	0.556807		0.16755	0.981789
2:182312809	ITGA4	CLASSICAL_MONOCYTES	1.79441e-15		5.35423e-05	0.0126653
2:182312809	ITGA4	NK_CD16POS	0.619087		0.938802	0.331022
2:182312809	ITGA4	NONCLASSICAL_MONOCYTES	1.36764e-13		2.92979e-06	0.0141405
2:182312809	ITGA4	TFH	0.813757		0.829903	0.499797
2:182312809	ITGA4	TH1	0.748741		0.394237	0.0873021
2:182312809	ITGA4	TH1-17	0.764733		0.283956	0.150706
2:182312809	ITGA4	TH17	0.019961		0.635339	0.0572176
2:182312809	ITGA4	TH2	0.876992		0.570682	0.8998
2:182312809	ITGA4	TREG_MEMORY	0.773288		0.684888	0.321543
2:182312809	ITGA4	TREG_NAIVE	0.910681		0.885629	0.809587
2:182312809	CERKL	B_NAIVE	0.305274		0.240216	0.369421
2:182312809	CERKL	CD4_N_STIM	0.466651		0.707548	0.700479
2:182312809	CERKL	CD4_NAIVE	0.165441		0.788217	0.696399
2:182312809	CERKL	CD8_N_STIM	0.552005		0.180752	0.867303
2:182312809	CERKL	CD8_NAIVE	0.362224		0.936048	0.799961
2:182312809	CERKL	CLASSICAL_MONOCYTES	1.26689e-14		0.000242325	0.0295733
2:182312809	CERKL	NK_CD16POS	0.317945		0.410635	0.226867
2:182312809	CERKL	NONCLASSICAL_MONOCYTES	5.13479e-09		0.000302395	0.00552274
2:182312809	CERKL	TFH	0.772516		0.907356	0.748623
2:182312809	CERKL	TH1	0.990612		0.310901	0.489126
2:182312809	CERKL	TH1-17	0.914295		0.327604	0.366229
2:182312809	CERKL	TH17	0.115351		0.677862	0.157292
2:182312809	CERKL	TH2	0.824098		0.50498	0.578913
2:182312809	CERKL	TREG_MEMORY	0.809328		0.765529	0.578607
2:182312809	CERKL	TREG_NAIVE	0.849016		0.979149	0.703072
2:103065522	AC007278.3	B_NAIVE	0.335127		0.245936	0.0164485
2:103065522	AC007278.3	CD4_N_STIM	0.157552		0.64081	0.242333
2:103065522	AC007278.3	CD4_NAIVE	0.313137		0.20361	0.959864
2:103065522	AC007278.3	CD8_N_STIM	0.0101158		0.614042	0.317428
2:103065522	AC007278.3	CD8_NAIVE	0.67214		0.243073	0.653306
2:103065522	AC007278.3	CLASSICAL_MONOCYTES	0.747733		0.400356	0.794561
2:103065522	AC007278.3	NK_CD16POS	0.147671		0.137221	0.275352
2:103065522	AC007278.3	NONCLASSICAL_MONOCYTES	0.97942		0.514043	0.468885
2:103065522	AC007278.3	TFH	0.206262		0.0249381	0.0110593
2:103065522	AC007278.3	TH1	0.00357269		0.486034	0.486765
2:103065522	AC007278.3	TH1-17	1.99549e-08		0.00276981	0.098361
2:103065522	AC007278.3	TH17	0.0361817		0.715843	0.0488157
2:103065522	AC007278.3	TH2	0.115362		0.213948	0.512626
2:103065522	AC007278.3	TREG_MEMORY	0.0529559		0.138086	0.519915
2:103065522	AC007278.3	TREG_NAIVE	0.626231		0.558787	0.792189
2:103065522	AC007278.2	B_NAIVE	0.33867		0.164289	0.0161069
2:103065522	AC007278.2	CD4_N_STIM	0.758546		0.565935	0.0787905
2:103065522	AC007278.2	CD4_NAIVE	0.818599		0.00941804	0.15784
2:103065522	AC007278.2	CD8_N_STIM	0.115864		0.237795	0.0611436
2:103065522	AC007278.2	CD8_NAIVE	0.125025		0.15772	0.419663
2:103065522	AC007278.2	CLASSICAL_MONOCYTES	0.661442		0.608117	0.633198
2:103065522	AC007278.2	NK_CD16POS	0.562429		0.201818	0.502312
2:103065522	AC007278.2	NONCLASSICAL_MONOCYTES	0.969989		0.533687	0.834564
2:103065522	AC007278.2	TFH	0.271236		0.493171	0.0300234
2:103065522	AC007278.2	TH1	0.339619		0.554004	0.325155
2:103065522	AC007278.2	TH1-17	2.98061e-07		9.69887e-05	0.00283389
2:103065522	AC007278.2	TH17	0.216226		0.0555058	0.0145454
2:103065522	AC007278.2	TH2	0.182949		0.453746	0.913897
2:103065522	AC007278.2	TREG_MEMORY	0.0973072		0.0550039	0.00263367
2:103065522	AC007278.2	TREG_NAIVE	0.578169		0.84335	0.809987
20:62310806	RTEL1	B_NAIVE	0.287744	0.411612	0.916843	0.434308
20:62310806	RTEL1	CD4_N_STIM	0.502542	0.353485	0.236263	0.653414
20:62310806	RTEL1	CD4_NAIVE	0.840924	0.912562	0.202963	0.0830765
20:62310806	RTEL1	CD8_N_STIM	0.234855	0.147926	0.341944	0.493421
20:62310806	RTEL1	CD8_NAIVE	0.690688	0.951791	0.720142	0.354009
20:62310806	RTEL1	CLASSICAL_MONOCYTES	0.301043	0.313998	0.719348	0.0349644
20:62310806	RTEL1	NK_CD16POS	0.443855	0.44587	0.0628471	0.927505
20:62310806	RTEL1	NONCLASSICAL_MONOCYTES	6.96456e-16	1.29719e-08	2.72584e-09	0.0175212
20:62310806	RTEL1	TFH	0.00102587	0.0924309	0.196487	0.0496493
20:62310806	RTEL1	TH1	0.962801	0.205754	0.0448458	0.253743
20:62310806	RTEL1	TH1-17	0.0285253	0.371517	0.654566	0.86088
20:62310806	RTEL1	TH17	0.275432	0.344637	0.204474	0.283375
20:62310806	RTEL1	TH2	0.121434	0.338649	0.860544	0.110661
20:62310806	RTEL1	TREG_MEMORY	0.0456656	0.289247	0.931995	0.483941
20:62310806	RTEL1	TREG_NAIVE	0.145938	0.179327	0.436209	0.903869
20:62310806	RTEL1-TNFRSF6B	B_NAIVE	0.643513	0.775436	0.842515	0.771419
20:62310806	RTEL1-TNFRSF6B	CD4_N_STIM	0.206143	0.134291	0.0282472	0.675358
20:62310806	RTEL1-TNFRSF6B	CD4_NAIVE	0.580562	0.456698	0.957801	0.096703
20:62310806	RTEL1-TNFRSF6B	CD8_N_STIM	0.0798421	0.0289328	0.268846	0.439735
20:62310806	RTEL1-TNFRSF6B	CD8_NAIVE	0.0459732	0.00492278	0.0103465	0.422427
20:62310806	RTEL1-TNFRSF6B	CLASSICAL_MONOCYTES	0.918798	0.906555	0.103829	0.792474
20:62310806	RTEL1-TNFRSF6B	NK_CD16POS	0.761627	0.920021	0.565129	0.25896
20:62310806	RTEL1-TNFRSF6B	NONCLASSICAL_MONOCYTES	1.06942e-10	1.69543e-09	1.94876e-10	0.559592
20:62310806	RTEL1-TNFRSF6B	TFH	0.741502	0.80758	0.672302	0.212036
20:62310806	RTEL1-TNFRSF6B	TH1	0.778609	0.742629	0.378321	0.605022
20:62310806	RTEL1-TNFRSF6B	TH1-17	0.565149	0.341518	0.42147	0.707665
20:62310806	RTEL1-TNFRSF6B	TH17	0.899766	0.909952	0.683738	0.953309
20:62310806	RTEL1-TNFRSF6B	TH2	0.419211	0.584923	0.181091	0.588714
20:62310806	RTEL1-TNFRSF6B	TREG_MEMORY	0.174338	0.0511179	0.0526125	0.110658
20:62310806	RTEL1-TNFRSF6B	TREG_NAIVE	0.970498	0.246355	0.156634	0.201342
9:139269198	CARD9	B_NAIVE	0.670311	0.534134	0.591871	0.104217
9:139269198	CARD9	CD4_N_STIM	0.879544	0.739966	0.819909	0.34135
9:139269198	CARD9	CD4_NAIVE	0.469208	0.492623	0.808906	0.70881
9:139269198	CARD9	CD8_N_STIM	0.480978	0.758654	0.860331	0.444543
9:139269198	CARD9	CD8_NAIVE	0.574044	0.660159	0.572857	0.957047
9:139269198	CARD9	CLASSICAL_MONOCYTES	6.6469e-06	1.80969e-05	0.000195819	0.345565
9:139269198	CARD9	NK_CD16POS	0.671145	0.473013	0.165553	0.00152646
9:139269198	CARD9	NONCLASSICAL_MONOCYTES	5.39136e-07	1.32983e-05	0.000396938	0.195791
9:139269198	CARD9	TFH	0.646928	0.657821	0.646228	0.461518
9:139269198	CARD9	TH1	0.332424	0.548665	0.71873	0.952545
9:139269198	CARD9	TH1-17	0.450219	0.686863	0.212239	0.412332
9:139269198	CARD9	TH17	0.0625996	0.0644421	0.203157	0.891076
9:139269198	CARD9	TH2	0.277466	0.194486	0.304802	0.673145
9:139269198	CARD9	TREG_MEMORY	0.949156	0.648461	0.306871	0.435352
9:139269198	CARD9	TREG_NAIVE	0.256328	0.236928	0.257525	0.578519
10:75654931	CAMK2G	B_NAIVE	0.0739381	0.0260106	0.0391677	0.03455
10:75654931	CAMK2G	CD4_N_STIM	0.449956	0.897355	0.632545	0.927987
10:75654931	CAMK2G	CD4_NAIVE	0.052032	0.130982	0.373545	0.117942
10:75654931	CAMK2G	CD8_N_STIM	0.986301	0.607193	0.891569	0.361034
10:75654931	CAMK2G	CD8_NAIVE	0.0238217	0.0253431	0.27089	0.660407
10:75654931	CAMK2G	CLASSICAL_MONOCYTES	0.361096	0.292239	0.379481	0.573578
10:75654931	CAMK2G	NK_CD16POS	0.94013	0.871516	0.669348	0.502431
10:75654931	CAMK2G	NONCLASSICAL_MONOCYTES	0.374455	0.726042	0.996015	0.998929
10:75654931	CAMK2G	TFH	0.0082395	0.0938458	0.818675	0.073327
10:75654931	CAMK2G	TH1	0.0476977	0.115888	0.285547	0.0786065
10:75654931	CAMK2G	TH1-17	0.00367628	0.0694429	0.192537	0.146538
10:75654931	CAMK2G	TH17	2.433e-07	1.02364e-06	0.0056116	0.000390344
10:75654931	CAMK2G	TH2	0.447841	0.720643	0.811569	0.898139
10:75654931	CAMK2G	TREG_MEMORY	0.000313607	0.00984608	0.989994	0.149659
10:75654931	CAMK2G	TREG_NAIVE	0.891907	0.541893	0.453291	0.693984
1:160851534	CD244	B_NAIVE	0.668503	0.440724	0.50353	0.156773
1:160851534	CD244	CD4_N_STIM	0.725666	0.337726	0.793739	0.851255
1:160851534	CD244	CD4_NAIVE	0.982306	0.0474746	0.382176	0.307791
1:160851534	CD244	CD8_N_STIM	0.374413	0.654876	0.206845	0.154035
1:160851534	CD244	CD8_NAIVE	0.235166	0.00847493	0.465605	0.422168
1:160851534	CD244	CLASSICAL_MONOCYTES	0.0494769	0.262097	0.0201958	0.0523433
1:160851534	CD244	NK_CD16POS	0.708634	0.184951	0.987806	0.901789
1:160851534	CD244	NONCLASSICAL_MONOCYTES	4.1068e-09	3.49442e-05	4.80697e-07	5.65719e-05
1:160851534	CD244	TFH	0.262989	0.0837398	0.325411	0.112052
1:160851534	CD244	TH1	0.0626545	0.0438993	0.287548	0.211673
1:160851534	CD244	TH1-17	0.0271864	0.0133012	0.242543	0.491332
1:160851534	CD244	TH17	0.187877	0.0419825	0.366723	0.65171
1:160851534	CD244	TH2	0.964813	0.0592147	0.159376	0.237748
1:160851534	CD244	TREG_MEMORY	0.957048	0.178612	0.25282	0.1448
1:160851534	CD244	TREG_NAIVE	0.661698	0.0528141	0.0118989	0.0151393

## Sheet: Table S7
Table S7: Clinical characteristics of human samples collected in the study
Characteristics	RA	HC
Number of patients	6	4
Disease duration, median (IQR), years	5.5(0.25-10)	NA
Clinical features
DAS28, median (IQR)	5.8(5.2-8.0)	NA
ESR (mm/h), median (IQR)	35(26-112)	NA
CRP (mg/dL), median (IQR)	6.1(1.5-43.1)	NA
Positivity of RF	4	NA
Positivity of anti-CCP	6	NA
Treatment
NSAIDs	4	NA
DMARDs	4	NA
Glucocorticoids	2	NA
RA, rheumatoid arthritis; HC, healthy controls; IQR, interquartile range;DAS28, RA disease activity score; ESR, erythrocyte sedimentation rate; CRP, C-reactive protein; RF, rheumatoid factor; anti-CCP, anticyclic citrulline polypeptide; NSAIDs, non-steroidal anti-inflammatory drugs; NA, not applicable; DMARDs, disease-modifying antirheumatic drugs

## Sheet: Table S8
Table S8: This table describes the processed data and provides with links for access
Name	Description	Link
expression_tpm.zip	Gene expression TPM values calculated by Kallisto	https://tinyurl.com/immuneqtl
splicing_leafcutter.zip	Splicing raw counts and ratios calculated by Leafcutter	https://tinyurl.com/immuneqtl
eqtl_sqtl_summ_stats.zip	List of significant eQTLs and sQTLs	https://tinyurl.com/immuneqtl
macs2_broadPeak.zip	MACS2 broad peaks for H3K27ac CUT&Tag data	https://tinyurl.com/immuneqtl
