# Supplementary material for: The impact of cell type and context-dependent regulatory variants on human immune traits
Source: Genome Biol. 2021 Apr 29;22:122. doi: 10.1186/s13059-021-02334-x (PMC8082814; doi:10.1186/s13059-021-02334-x)
Supplement: Supplementary file 3 — Additional file 3 A table for all colocalization results. [file 13059_2021_2334_MOESM3_ESM.xlsx]

## Sheet: eQTL BLUEPRINT
eQTL BLUEPRINT
trait	study	cell	gene	colocSnp	colocLoci	nSnp	PP.H0.abf	PP.H1.abf	PP.H2.abf	PP.H3.abf	PP.H4.abf
(BASO+NEUT)#	BLUEPRINT	Monocyte	JAZF1	7:28277107	7:28138639_T_G	2407	1.32589e-78	8.6871e-48	1.52628e-34	2.55795e-16	1
(BASO+NEUT)#	BLUEPRINT	Monocyte	LYZ	12:69732105	12:69732105_T_C	2744	2.24495e-51	5.57883e-07	5.286e-48	0.000313918	0.999686
(BASO+NEUT)#	BLUEPRINT	Monocyte	SLC45A4	8:142338776	8:142338776_T_C	2439	4.72095e-16	7.94513e-11	4.4065e-08	0.00642234	0.993578
(BASO+NEUT)#	BLUEPRINT	Monocyte	RP11-10J21.6	8:142338776	8:142338776_T_C	2439	5.04146e-15	8.73201e-11	4.70565e-07	0.00715754	0.992842
(BASO+NEUT)#	BLUEPRINT	Monocyte	LIPA	10:91002927	10:91004916_C_A	2515	5.12831e-38	6.86275e-05	6.39277e-36	0.0075625	0.992369
(BASO+NEUT)#	BLUEPRINT	Monocyte	RP11-10J21.4	8:142338776	8:142338776_T_C	2439	2.67586e-12	1.02639e-10	0.000249762	0.00858905	0.991161
(BASO+NEUT)#	BLUEPRINT	Monocyte	CERKL	2:182323766	2:182308352_A_G	1990	1.69292e-28	4.24995e-08	4.13663e-23	0.00939413	0.990606
(BASO+NEUT)#	BLUEPRINT	Monocyte	SLC25A24	1:108742123	1:108743059_G_C	2231	1.26957e-11	6.08682e-07	2.21225e-07	0.00961601	0.990383
(BASO+NEUT)#	BLUEPRINT	Monocyte	ITGA4	2:182324042	2:182308352_A_G	1990	1.4223e-32	4.42457e-08	3.47538e-27	0.00982123	0.990179
(BASO+NEUT)#	BLUEPRINT	Monocyte	ETS2	21:40465534	21:40463283_G_A	3160	1.25174e-09	4.06555e-06	3.83785e-06	0.0114765	0.988516
(BASO+NEUT)#	BLUEPRINT	Monocyte	SLC22A5	5:131677047	5:131677642_A_G	1707	1.13677e-24	2.22587e-12	7.01866e-15	0.0127557	0.987244
(BASO+NEUT)#	BLUEPRINT	Monocyte	CHSY1	15:101723499	15:101723499_C_T	2807	2.49326e-15	1.87187e-09	2.25801e-08	0.0159685	0.984032
(BASO+NEUT)#	BLUEPRINT	Monocyte	BCL2L13	22:18178393	22:18169212_T_G	2924	7.67914e-40	3.80845e-05	5.2385e-37	0.0250053	0.974957
(BASO+NEUT)#	BLUEPRINT	Monocyte	NCOR1	17:16168784	17:16168784_C_T	1562	3.62528e-28	8.91077e-22	1.28956e-08	0.0307275	0.969272
(BASO+NEUT)#	BLUEPRINT	Monocyte	CD300LF	17:72690829	17:72699384_C_A	2046	0.00183483	0.00194267	0.0182803	0.0183953	0.959547
(BASO+NEUT)#	BLUEPRINT	Monocyte	AC006042.8	7:8018180	7:8018180_G_A	3245	6.09949e-06	0.000191145	0.00172617	0.0531494	0.944927
(BASO+NEUT)#	BLUEPRINT	Monocyte	CPEB4	5:173205225	5:173205225_T_C	2894	2.31537e-24	2.81959e-19	4.84177e-07	0.0580197	0.94198
(BASO+NEUT)#	BLUEPRINT	Monocyte	AC093162.5	2:85542686	2:85543222_C_T	2277	2.38065e-21	0.00109283	1.36006e-19	0.0614954	0.937412
(BASO+NEUT)#	BLUEPRINT	Monocyte	RP11-493G17.4	14:77847258	14:77961609_G_C	3228	3.51251e-10	1.00618e-07	0.000227976	0.06437	0.935402
(BASO+NEUT)#	BLUEPRINT	Monocyte	DEF6	6:35238626	6:35562471_T_C	1764	4.53428e-25	0.000162331	1.92185e-22	0.0678716	0.931966
(BASO+NEUT)#	BLUEPRINT	Monocyte	BAZ2B	2:160450827	2:160569276_C_T	2643	6.53779e-15	1.72987e-08	3.02784e-08	0.0791946	0.920805
(BASO+NEUT)#	BLUEPRINT	Monocyte	ARHGAP19-SLIT1	10:99075300	10:99073972_C_CCAGGTTCAAGCGAT	1916	4.37209e-36	1.05912e-32	3.40708e-05	0.0816171	0.918349
(BASO+NEUT)#	BLUEPRINT	Monocyte	NDFIP1	5:141539339	5:141462661_C_T	2555	4.79605e-13	1.30145e-09	3.17042e-05	0.0851171	0.914851
(BASO+NEUT)#	BLUEPRINT	Monocyte	OSER1	20:42838550	20:43042364_C_T	1964	3.72018e-27	0.0627069	1.5636e-27	0.025444	0.911849
(BASO+NEUT)#	BLUEPRINT	Monocyte	TMED8	14:77847258	14:77961609_G_C	3228	9.66607e-11	1.3844e-07	6.27367e-05	0.0889422	0.910995
(BASO+NEUT)#	BLUEPRINT	Monocyte	44262	2:160548219	2:160569276_C_T	2643	8.0557e-12	1.96704e-08	3.73083e-05	0.0901896	0.909773
(BASO+NEUT)#	BLUEPRINT	Monocyte	CCDC125	5:68590400	5:68590400_G_C	1536	1.7733e-11	4.11537e-11	0.0288595	0.0660705	0.90507
(BASO+NEUT)#	BLUEPRINT	Monocyte	C1QTNF4	11:47725306	11:47949368_CAAAAAAAAAAAAAAAAAAAAAAA_C	1750	1.05495e-05	0.000171977	0.00589251	0.09516	0.898765
(BASO+NEUT)#	BLUEPRINT	Monocyte	CDK7	5:68594708	5:68590400_G_C	1536	5.92156e-13	7.44713e-11	0.000963704	0.120319	0.878717
(BASO+NEUT)#	BLUEPRINT	Monocyte	C1QTNF4	11:47725306	11:47378476_TCA_T	1416	1.11503e-05	0.000206569	0.00636252	0.116995	0.876425
(BASO+NEUT)#	BLUEPRINT	Monocyte	CNIH4	1:224627117	1:224582207_CT_C	1998	9.72243e-08	0.000434991	2.93262e-05	0.130339	0.869196
(BASO+NEUT)#	BLUEPRINT	Monocyte	RP11-378A13.1	2:219141458	2:219584852_A_G	1306	9.205e-20	8.39509e-08	1.47257e-13	0.133434	0.866566
(BASO+NEUT)#	BLUEPRINT	Monocyte	CNN2	19:1036018	19:1049305_C_A	3102	3.6354e-15	5.35706e-07	9.13114e-10	0.133689	0.866311
(BASO+NEUT)#	BLUEPRINT	Monocyte	MS4A4A	11:60025565	11:59959843_T_C	2130	5.65338e-12	0.000308819	2.46629e-09	0.133857	0.865834
(BASO+NEUT)#	BLUEPRINT	Monocyte	RP11-378A13.1	2:219141458	2:218999982_G_A	1689	7.09033e-20	8.45956e-08	1.13263e-13	0.134269	0.865731
(BASO+NEUT)#	BLUEPRINT	Monocyte	MS4A6A	11:60023087	11:59959843_T_C	2130	2.61528e-07	0.000316837	0.000114092	0.137358	0.86221
(BASO+NEUT)#	BLUEPRINT	Monocyte	LRRC25	19:18512932	19:18516307_CA_C	2392	1.1219e-14	6.83907e-08	2.38242e-08	0.144376	0.855624
(BASO+NEUT)#	BLUEPRINT	Monocyte	MS4A4E	11:60041296	11:59959843_T_C	2130	3.30783e-05	0.000299917	0.0144304	0.129984	0.855253
(BASO+NEUT)#	BLUEPRINT	Monocyte	SMIM8	6:87839741	6:87837958_TATG_T	2571	1.30052e-17	7.10371e-12	2.86118e-07	0.155439	0.844561
(BASO+NEUT)#	BLUEPRINT	Monocyte	MS4A6E	11:59959843	11:59959843_T_C	2130	4.31672e-05	0.000315058	0.0188317	0.1366	0.84421
(BASO+NEUT)#	BLUEPRINT	Monocyte	RETSAT	2:85555478	2:85543222_C_T	2277	1.82457e-17	0.00278314	1.04237e-15	0.158161	0.839056
(BASO+NEUT)#	BLUEPRINT	Monocyte	TET2	4:106061534	4:106061534_C_A	2114	7.63153e-06	3.34425e-05	0.0302578	0.131756	0.837945
(BASO+NEUT)#	BLUEPRINT	Monocyte	PIGL	17:16168784	17:16168784_C_T	1562	4.44e-22	4.14365e-21	0.0157937	0.146558	0.837649
(BASO+NEUT)#	BLUEPRINT	Monocyte	YEATS4	12:69754189	12:69732105_T_C	2744	2.01465e-41	7.1169e-05	4.74374e-38	0.166743	0.833186
(BASO+NEUT)#	BLUEPRINT	Monocyte	TMEM258	11:61581450	11:61618169_A_G	1828	2.38784e-09	4.16533e-07	0.000977761	0.169731	0.829291
(BASO+NEUT)#	BLUEPRINT	Monocyte	RP11-454L1.2	1:208034329	1:208034329_C_T	2152	0.000222373	0.000423613	0.0732777	0.138804	0.787272
(BASO+NEUT)#	BLUEPRINT	Monocyte	SLC39A13	11:47756475	11:47949368_CAAAAAAAAAAAAAAAAAAAAAAA_C	1692	3.8049e-05	0.000349304	0.0212539	0.194335	0.784024
(BASO+NEUT)#	BLUEPRINT	Monocyte	SLC39A13	11:47756475	11:47378476_TCA_T	1416	3.60251e-05	0.000351263	0.0205565	0.199656	0.7794
(BASO+NEUT)#	BLUEPRINT	Monocyte	SAMD15	14:77862679	14:77961609_G_C	3228	3.19385e-08	3.15717e-07	0.0207294	0.204138	0.775132
(BASO+NEUT)#	BLUEPRINT	Monocyte	DRAM2	1:111673356	1:111604823_G_A	2826	6.26403e-16	0.000365164	3.87305e-13	0.225006	0.774629
(BASO+NEUT)#	BLUEPRINT	Monocyte	ELMOD3	2:85543222	2:85543222_C_T	2277	0.00201345	0.00201349	0.115027	0.114263	0.766682
(BASO+NEUT)#	BLUEPRINT	Monocyte	ABCC5	3:183736882	3:183702089_A_G	2422	1.34953e-15	0.0039391	8.22451e-14	0.239306	0.756755
(BASO+NEUT)#	BLUEPRINT	Neutrophil	CREB5	7:28724374	7:28724374_G_T	2763	1.27198e-87	3.2546e-76	3.90846e-15	5.75539e-08	1
(BASO+NEUT)#	BLUEPRINT	Neutrophil	LYZ	12:69732105	12:69732105_T_C	2744	2.38223e-21	6.24683e-07	5.60925e-18	0.000471364	0.999528
(BASO+NEUT)#	BLUEPRINT	Neutrophil	CPEB4	5:173205225	5:173205225_T_C	2894	1.29374e-33	1.49619e-20	2.7054e-16	0.00213088	0.997869
(BASO+NEUT)#	BLUEPRINT	Neutrophil	SLC25A24	1:108743059	1:108743059_G_C	2231	5.54562e-25	2.81519e-07	9.66333e-21	0.00390942	0.99609
(BASO+NEUT)#	BLUEPRINT	Neutrophil	RP11-10J21.6	8:142338776	8:142338776_T_C	2439	1.09299e-31	7.32516e-11	1.02019e-23	0.00584308	0.994157
(BASO+NEUT)#	BLUEPRINT	Neutrophil	SLC45A4	8:142338776	8:142338776_T_C	2439	2.88016e-20	7.36988e-11	2.68832e-12	0.00588487	0.994115
(BASO+NEUT)#	BLUEPRINT	Neutrophil	ACAP1	17:7240391	17:7234299_C_G	2132	3.8829e-13	0.000170407	1.55479e-11	0.0058294	0.994
(BASO+NEUT)#	BLUEPRINT	Neutrophil	CTD-3064M3.1	8:142338776	8:142338776_T_C	2439	4.3522e-15	8.59766e-11	4.0623e-07	0.00703202	0.992968
(BASO+NEUT)#	BLUEPRINT	Neutrophil	NCOR1	17:16172980	17:16168784_C_T	1562	1.71724e-43	2.55485e-22	6.10846e-24	0.00809603	0.991904
(BASO+NEUT)#	BLUEPRINT	Neutrophil	ATXN1	6:16752864	6:16744687_C_T	2041	1.25171e-15	3.68177e-09	3.4139e-09	0.00905062	0.990949
(BASO+NEUT)#	BLUEPRINT	Neutrophil	JAZF1	7:28277107	7:28138639_T_G	2407	2.56244e-52	9.32117e-47	2.94971e-08	0.00973963	0.99026
(BASO+NEUT)#	BLUEPRINT	Neutrophil	RP11-10J21.4	8:142328719	8:142338776_T_C	2439	1.77308e-12	1.16902e-10	0.000165498	0.00992158	0.989913
(BASO+NEUT)#	BLUEPRINT	Neutrophil	CERKL	2:182323766	2:182308352_A_G	1990	1.29487e-17	4.56502e-08	3.16401e-12	0.0101648	0.989835
(BASO+NEUT)#	BLUEPRINT	Neutrophil	ITGA4	2:182323766	2:182308352_A_G	1990	7.1141e-19	4.60942e-08	1.73833e-13	0.0102734	0.989727
(BASO+NEUT)#	BLUEPRINT	Neutrophil	RP11-10J21.3	8:142338776	8:142338776_T_C	2439	3.0047e-11	1.02001e-10	0.00280456	0.00853207	0.988663
(BASO+NEUT)#	BLUEPRINT	Neutrophil	FCGR2B	1:161620432	1:161609572_G_T	2519	1.0799e-22	2.77245e-08	5.07214e-17	0.0120338	0.987966
(BASO+NEUT)#	BLUEPRINT	Neutrophil	SLC39A9	14:69900790	14:69900790_C_A	1960	4.2662e-17	7.20184e-05	1.0198e-14	0.0162316	0.983696
(BASO+NEUT)#	BLUEPRINT	Neutrophil	CHSY1	15:101723499	15:101723499_C_T	2807	1.15836e-12	2.02627e-09	1.04906e-05	0.0173682	0.982621
(BASO+NEUT)#	BLUEPRINT	Neutrophil	MFSD7	4:705074	4:705074_C_T	2793	4.18283e-32	1.56567e-07	6.27498e-27	0.0225103	0.97749
(BASO+NEUT)#	BLUEPRINT	Neutrophil	PCGF3	4:705074	4:705074_C_T	2793	2.74044e-34	1.57206e-07	4.11115e-29	0.0226062	0.977394
(BASO+NEUT)#	BLUEPRINT	Neutrophil	TTC19	17:16172980	17:16168784_C_T	1562	1.04903e-28	6.65922e-22	3.73154e-09	0.0227104	0.97729
(BASO+NEUT)#	BLUEPRINT	Neutrophil	MYL5	4:705074	4:705074_C_T	2793	1.11833e-22	1.59958e-07	1.67769e-17	0.0230196	0.97698
(BASO+NEUT)#	BLUEPRINT	Neutrophil	CANX	5:179184488	5:179184488_G_A	2624	2.79447e-09	7.23988e-08	0.00093362	0.0232123	0.975854
(BASO+NEUT)#	BLUEPRINT	Neutrophil	RPL31P11	1:161610372	1:161609572_G_T	2519	2.68587e-21	7.21143e-08	1.26152e-15	0.032904	0.967096
(BASO+NEUT)#	BLUEPRINT	Neutrophil	RP11-1191J2.4	4:719715	4:705074_C_T	2793	3.0648e-08	2.11302e-07	0.00459773	0.0307343	0.964668
(BASO+NEUT)#	BLUEPRINT	Neutrophil	FADS1	11:61618169	11:61618169_A_G	1828	2.92729e-12	1.05592e-07	1.19865e-06	0.0422796	0.957719
(BASO+NEUT)#	BLUEPRINT	Neutrophil	SLC31A2	9:115914236	9:115918552_G_A	2676	0.000194653	0.000805022	0.00967358	0.0390565	0.95027
(BASO+NEUT)#	BLUEPRINT	Neutrophil	ALDH2	12:111884608	12:111884608_T_C	910	2.28923e-10	2.03364e-08	0.000650907	0.056881	0.942468
(BASO+NEUT)#	BLUEPRINT	Neutrophil	TNFRSF10C	8:22960704	8:22966769_G_A	2915	2.44929e-22	6.80771e-06	2.18827e-18	0.0598821	0.940111
(BASO+NEUT)#	BLUEPRINT	Neutrophil	ELMOD3	2:85543222	2:85543222_C_T	2277	4.63764e-06	0.00105051	0.000264947	0.0590757	0.939604
(BASO+NEUT)#	BLUEPRINT	Neutrophil	AC093162.5	2:85542686	2:85543222_C_T	2277	4.2519e-27	0.00110558	2.42909e-25	0.0622247	0.93667
(BASO+NEUT)#	BLUEPRINT	Neutrophil	NPC1	18:21078579	18:21151617_CAA_C	1349	4.31596e-07	5.07999e-07	0.0300138	0.0343914	0.935594
(BASO+NEUT)#	BLUEPRINT	Neutrophil	AC009506.1	2:160548219	2:160569276_C_T	2643	1.87716e-25	1.46737e-08	8.69365e-19	0.067025	0.932975
(BASO+NEUT)#	BLUEPRINT	Neutrophil	TMED8	14:77847258	14:77961609_G_C	3228	4.31498e-12	1.04993e-07	2.8006e-06	0.0672122	0.932785
(BASO+NEUT)#	BLUEPRINT	Neutrophil	AC006042.8	7:8018180	7:8018180_G_A	3245	1.4202e-08	0.000241295	4.01919e-06	0.0673547	0.9324
(BASO+NEUT)#	BLUEPRINT	Neutrophil	RP11-311B14.1	2:160450827	2:160569276_C_T	2643	1.6939e-18	1.54459e-08	7.84496e-12	0.0706049	0.929395
(BASO+NEUT)#	BLUEPRINT	Neutrophil	AC009961.3	2:160450827	2:160569276_C_T	2643	2.97549e-17	1.54646e-08	1.37804e-10	0.0706917	0.929308
(BASO+NEUT)#	BLUEPRINT	Neutrophil	BAZ2B	2:160450827	2:160569276_C_T	2643	1.3555e-25	1.61098e-08	6.27772e-19	0.073683	0.926317
(BASO+NEUT)#	BLUEPRINT	Neutrophil	AC008277.1	2:160450827	2:160569276_C_T	2643	2.07748e-13	1.6134e-08	9.62142e-07	0.0737949	0.926204
(BASO+NEUT)#	BLUEPRINT	Neutrophil	TRERF1	6:42511195	6:42515791_C_T	2100	1.36446e-06	3.08031e-06	0.0234557	0.0520274	0.924512
(BASO+NEUT)#	BLUEPRINT	Neutrophil	RMI1	9:86368660	9:86694604_G_GT	2591	1.14934e-06	0.000416447	0.000214713	0.0768756	0.922492
(BASO+NEUT)#	BLUEPRINT	Neutrophil	NDFIP1	5:141509985	5:141462661_C_T	2555	1.50363e-15	1.22457e-09	9.93971e-08	0.0800303	0.91997
(BASO+NEUT)#	BLUEPRINT	Neutrophil	TNFRSF10B	8:22966769	8:22966769_G_A	2915	1.34061e-06	7.88723e-06	0.0119775	0.0695485	0.918465
(BASO+NEUT)#	BLUEPRINT	Neutrophil	CTB-43E15.2	5:173205225	5:173205225_T_C	2894	2.22726e-19	1.76492e-19	0.0465753	0.0359896	0.917435
(BASO+NEUT)#	BLUEPRINT	Neutrophil	ADCK3	1:227173892	1:227173892_T_A	3283	5.21979e-42	6.38474e-09	6.84637e-35	0.0828261	0.917174
(BASO+NEUT)#	BLUEPRINT	Neutrophil	PSEN2	1:227173892	1:227173892_T_A	3283	7.114e-18	6.41001e-09	9.33084e-11	0.0831579	0.916842
(BASO+NEUT)#	BLUEPRINT	Neutrophil	IFITM2	11:305619	11:308314_T_C	2051	3.179e-47	1.89198e-38	1.42751e-10	0.0840421	0.915958
(BASO+NEUT)#	BLUEPRINT	Neutrophil	SDCCAG3	9:139320323	9:139320323_CCG_C	2276	2.87317e-14	4.21991e-11	5.84986e-05	0.0850036	0.914938
(BASO+NEUT)#	BLUEPRINT	Neutrophil	RP11-764I5.1	3:140927121	3:140967441_A_ATATG	1735	4.42158e-09	6.38148e-07	0.000607341	0.0867423	0.91265
(BASO+NEUT)#	BLUEPRINT	Neutrophil	TGOLN2	2:85542686	2:85543222_C_T	2277	2.03349e-15	0.00154722	1.16172e-13	0.0874809	0.910972
(BASO+NEUT)#	BLUEPRINT	Neutrophil	GTF2H2C	5:68610709	5:68590400_G_C	1536	4.74996e-12	6.00487e-11	0.00773032	0.0968308	0.895439
(BASO+NEUT)#	BLUEPRINT	Neutrophil	44262	2:160548219	2:160569276_C_T	2643	6.47792e-11	2.4212e-08	0.000300011	0.111244	0.888456
(BASO+NEUT)#	BLUEPRINT	Neutrophil	SLIT1	10:99075300	10:99073972_C_CCAGGTTCAAGCGAT	1916	1.7313e-36	1.4617e-32	1.34917e-05	0.11302	0.886966
(BASO+NEUT)#	BLUEPRINT	Neutrophil	ARFRP1	20:62339059	20:62308159_A_G	3054	1.25519e-09	0.00156288	9.22641e-08	0.113997	0.88444
(BASO+NEUT)#	BLUEPRINT	Neutrophil	HNRNPK	9:86368660	9:86694604_G_GT	2591	0.000120019	0.000501877	0.0224213	0.0928736	0.884083
(BASO+NEUT)#	BLUEPRINT	Neutrophil	MS4A6E	11:59959843	11:59959843_T_C	2130	1.83176e-09	0.000268023	7.99109e-07	0.116042	0.883689
(BASO+NEUT)#	BLUEPRINT	Neutrophil	DEF6	6:35203203	6:35562471_T_C	1764	1.94184e-10	0.000297614	8.23045e-08	0.125269	0.874434
(BASO+NEUT)#	BLUEPRINT	Neutrophil	RP11-452K12.3	10:99075300	10:99073972_C_CCAGGTTCAAGCGAT	1916	1.42715e-33	1.48423e-32	0.0111215	0.114789	0.874089
(BASO+NEUT)#	BLUEPRINT	Neutrophil	VLDLR	9:2622278	9:2511811_A_G	3290	7.82971e-14	0.00146555	7.29094e-12	0.135608	0.862927
(BASO+NEUT)#	BLUEPRINT	Neutrophil	RP11-424I19.2	15:101723499	15:101723499_C_T	2807	8.86488e-09	8.17791e-09	0.0802844	0.0732164	0.846499
(BASO+NEUT)#	BLUEPRINT	Neutrophil	RP11-789L4.1	3:140927121	3:140967441_A_ATATG	1735	2.37237e-08	1.15107e-06	0.00325865	0.157269	0.839471
(BASO+NEUT)#	BLUEPRINT	Neutrophil	MYBPC3	11:47378525	11:47378476_TCA_T	1416	4.10814e-22	0.000284361	2.34417e-19	0.161422	0.838293
(BASO+NEUT)#	BLUEPRINT	Neutrophil	RP6-102O10.1	1:56906274	1:56905524_G_A	1487	6.07963e-11	1.28274e-11	0.137428	0.0281614	0.83441
(BASO+NEUT)#	BLUEPRINT	Neutrophil	ERH	14:69900790	14:69900790_C_A	1960	0.000520934	0.000197506	0.124524	0.0463836	0.828374
(BASO+NEUT)#	BLUEPRINT	Neutrophil	ZNF76	6:35176547	6:35562471_T_C	1764	0.000161945	0.000244	0.0686399	0.10259	0.828364
(BASO+NEUT)#	BLUEPRINT	Neutrophil	CDC42BPA	1:227173892	1:227173892_T_A	3283	4.61307e-09	8.74322e-09	0.0605058	0.113852	0.825642
(BASO+NEUT)#	BLUEPRINT	Neutrophil	SMIM8	6:87990625	6:88410050_G_A	2558	7.36423e-14	1.69252e-11	0.000772149	0.17664	0.822588
(BASO+NEUT)#	BLUEPRINT	Neutrophil	RP11-375N9.2	10:99075300	10:99073972_C_CCAGGTTCAAGCGAT	1916	7.77909e-33	1.5357e-32	0.0606209	0.118854	0.820525
(BASO+NEUT)#	BLUEPRINT	Neutrophil	C6orf163	6:87990625	6:88410050_G_A	2558	6.32712e-13	1.68479e-11	0.00663406	0.175834	0.817531
(BASO+NEUT)#	BLUEPRINT	Neutrophil	HBS1L	6:135419688	6:135421067_CT_C	1738	1.4282e-11	1.52013e-10	0.0165808	0.175673	0.807746
(BASO+NEUT)#	BLUEPRINT	Neutrophil	ZNF282	7:148811725	7:148783936_CT_C	2211	8.39911e-10	1.80774e-05	9.0022e-06	0.192947	0.807025
(BASO+NEUT)#	BLUEPRINT	Neutrophil	LAPTM5	1:31242991	1:31242991_AG_A	2639	0.000481507	0.00784836	0.0113792	0.184681	0.79561
(BASO+NEUT)#	BLUEPRINT	Neutrophil	CDC26	9:115918306	9:115918552_G_A	2676	1.5838e-07	0.00409957	7.87092e-06	0.202942	0.792951
(BASO+NEUT)#	BLUEPRINT	Neutrophil	RP11-424I19.1	15:101723499	15:101723499_C_T	2807	1.75494e-08	6.42307e-09	0.158935	0.0573866	0.783678
(BASO+NEUT)#	BLUEPRINT	Neutrophil	SLC31A1	9:115918306	9:115918552_G_A	2676	1.08901e-05	0.00432267	0.000541201	0.21404	0.781085
(BASO+NEUT)#	BLUEPRINT	Neutrophil	EIF2B5	3:183716890	3:183702089_A_G	2422	0.00016256	0.0036736	0.00990699	0.223119	0.763138
(BASO+NEUT)#	BLUEPRINT	Neutrophil	RP11-438D8.2	3:140927121	3:140967441_A_ATATG	1735	5.22603e-10	1.78003e-06	7.17839e-05	0.243746	0.756181
(BASO+NEUT)#	BLUEPRINT	Neutrophil	ABCC5	3:183736882	3:183702089_A_G	2422	4.71934e-20	0.00397139	2.87614e-18	0.241276	0.754753
(BASO+NEUT)#	BLUEPRINT	Neutrophil	RETSAT	2:85555277	2:85543222_C_T	2277	5.71332e-46	0.00424657	3.264e-44	0.241851	0.753903
(BASO+NEUT)#	BLUEPRINT	T-cell	SLC25A24	1:108743059	1:108743059_G_C	2231	1.73316e-25	2.87293e-07	3.02005e-21	0.00401014	0.99599
(BASO+NEUT)#	BLUEPRINT	T-cell	KCTD11	17:7240391	17:7234299_C_G	2132	1.48995e-14	0.000168743	5.96606e-13	0.00576273	0.994069
(BASO+NEUT)#	BLUEPRINT	T-cell	ENO1	1:8913656	1:8913656_A_G	2099	4.69606e-16	2.31261e-07	1.95144e-11	0.00861862	0.991381
(BASO+NEUT)#	BLUEPRINT	T-cell	DOCK8	9:286491	9:305428_T_G	2921	4.90643e-11	2.58474e-07	2.67196e-06	0.0130892	0.986908
(BASO+NEUT)#	BLUEPRINT	T-cell	RP11-438D8.2	3:140967441	3:140967441_A_ATATG	1735	5.08886e-09	1.04486e-07	0.000698998	0.0133662	0.985935
(BASO+NEUT)#	BLUEPRINT	T-cell	RP11-378A13.1	2:219141458	2:218999982_G_A	1689	1.18886e-22	1.04387e-08	1.89911e-16	0.0156907	0.984309
(BASO+NEUT)#	BLUEPRINT	T-cell	RP11-378A13.1	2:219141458	2:219584852_A_G	1306	1.93632e-22	1.0442e-08	3.09764e-16	0.0157204	0.98428
(BASO+NEUT)#	BLUEPRINT	T-cell	RP11-165F24.3	9:286491	9:305428_T_G	2921	2.32029e-09	3.65843e-07	0.000126359	0.0189422	0.980931
(BASO+NEUT)#	BLUEPRINT	T-cell	CLEC4GP1	19:7847736	19:7847736_G_A	3338	3.03056e-07	8.75752e-07	0.00894863	0.024893	0.966157
(BASO+NEUT)#	BLUEPRINT	T-cell	RETSAT	2:85543222	2:85543222_C_T	2277	8.73979e-05	0.000766389	0.00499301	0.0428322	0.951321
(BASO+NEUT)#	BLUEPRINT	T-cell	AC006042.8	7:8018180	7:8018180_G_A	3245	1.99976e-07	0.000200713	5.65937e-05	0.0558582	0.943884
(BASO+NEUT)#	BLUEPRINT	T-cell	FRAT1	10:99075300	10:99073972_C_CCAGGTTCAAGCGAT	1916	7.68451e-37	1.08582e-32	5.98839e-06	0.0836998	0.916294
(BASO+NEUT)#	BLUEPRINT	T-cell	SNHG15	7:45022257	7:45009341_A_G	2208	1.56443e-08	6.96209e-07	0.0021791	0.0960732	0.901747
(BASO+NEUT)#	BLUEPRINT	T-cell	SPPL2A	15:51055822	15:50800095_G_A	2589	7.79747e-11	8.93814e-06	9.60616e-07	0.109223	0.890767
(BASO+NEUT)#	BLUEPRINT	T-cell	ZNF786	7:148781247	7:148783936_CT_C	2211	2.84815e-11	1.04196e-05	3.05265e-07	0.110789	0.889201
(BASO+NEUT)#	BLUEPRINT	T-cell	RP11-497H16.9	5:68746878	5:68590400_G_C	57	1.64988e-05	2.24829e-06	0.102603	0.0130974	0.88428
(BASO+NEUT)#	BLUEPRINT	T-cell	OSER1	20:42850827	20:43042364_C_T	1964	0.0113031	0.0713812	0.00475073	0.0291182	0.883447
(BASO+NEUT)#	BLUEPRINT	T-cell	CD46	1:208025926	1:208034329_C_T	2152	1.78872e-11	0.000361693	5.89431e-09	0.118306	0.881332
(BASO+NEUT)#	BLUEPRINT	T-cell	CNN2	19:1036018	19:1049305_C_A	3102	1.02112e-08	5.16059e-07	0.00256479	0.128752	0.868683
(BASO+NEUT)#	BLUEPRINT	T-cell	CDK7	5:68590400	5:68590400_G_C	1536	1.48937e-13	8.17167e-11	0.000242387	0.132122	0.867635
(BASO+NEUT)#	BLUEPRINT	T-cell	CNIH4	1:224627117	1:224582207_CT_C	1998	1.64395e-08	0.000443742	4.95871e-06	0.132981	0.86657
(BASO+NEUT)#	BLUEPRINT	T-cell	ADCK3	1:227173892	1:227173892_T_A	3283	2.60415e-09	7.78153e-09	0.0341564	0.101199	0.864644
(BASO+NEUT)#	BLUEPRINT	T-cell	IFITM1	11:305619	11:308314_T_C	2051	1.92165e-38	1.15722e-38	0.0862901	0.0511014	0.862609
(BASO+NEUT)#	BLUEPRINT	T-cell	RP11-454L1.2	1:208034329	1:208034329_C_T	2152	7.86959e-06	0.000416528	0.00259324	0.136396	0.860586
(BASO+NEUT)#	BLUEPRINT	T-cell	RP4-583P15.14	20:62348460	20:62308159_A_G	3054	1.27448e-05	0.00188797	0.000936822	0.137919	0.859244
(BASO+NEUT)#	BLUEPRINT	T-cell	YEATS4	12:69732105	12:69732105_T_C	2744	3.6192e-15	6.66174e-05	8.52184e-12	0.156015	0.843918
(BASO+NEUT)#	BLUEPRINT	T-cell	RP11-764I5.1	3:140985697	3:140967441_A_ATATG	1735	1.6094e-08	1.12764e-06	0.00221065	0.154047	0.843741
(BASO+NEUT)#	BLUEPRINT	T-cell	THRA	17:38254689	17:38740977_G_T	1804	4.75689e-46	5.17004e-46	0.0763519	0.0821418	0.841506
(BASO+NEUT)#	BLUEPRINT	T-cell	CYB5D1	17:7757725	17:7787775_CAT_C	2159	0.00205573	0.00144989	0.0929992	0.0647526	0.838743
(BASO+NEUT)#	BLUEPRINT	T-cell	MYRF	11:61579760	11:61618169_A_G	1828	1.38229e-08	4.56947e-07	0.00566012	0.186301	0.808039
(BASO+NEUT)#	BLUEPRINT	T-cell	C1QTNF4	11:47756475	11:47949368_CAAAAAAAAAAAAAAAAAAAAAAA_C	1750	7.8759e-09	0.000345117	4.39914e-06	0.19196	0.807691
(BASO+NEUT)#	BLUEPRINT	T-cell	C1QTNF4	11:47756475	11:47378476_TCA_T	1416	1.01211e-08	0.000348347	5.77524e-06	0.19797	0.801676
(BASO+NEUT)#	BLUEPRINT	T-cell	RP11-98J23.1	5:68590400	5:68590400_G_C	1377	1.00565e-12	1.3427e-10	0.00163681	0.217761	0.780602
(BASO+NEUT)#	BLUEPRINT	T-cell	ABCC5	3:183671944	3:183702089_A_G	2422	0.000659454	0.00290474	0.0401895	0.176245	0.780001
(BASO+NEUT)#	BLUEPRINT	T-cell	LIME1	20:62362563	20:62308159_A_G	3054	3.38494e-09	0.00297783	2.48815e-07	0.21811	0.778912
(BASO+NEUT)#	BLUEPRINT	T-cell	TMCO3	13:114128782	13:114173359_CT_C	2189	3.06122e-05	0.00378682	0.00182023	0.224398	0.769964
(BASO+NEUT)#	BLUEPRINT	T-cell	RP11-33B1.2	4:120427489	4:120168588_T_C	3486	8.15946e-11	0.00105432	1.86203e-08	0.239842	0.759103
(BASO+NEUT)#	BLUEPRINT	T-cell	RP11-707O23.5	17:44303564	17:44759766_G_A	699	6.40921e-27	3.5769e-05	4.33546e-23	0.241198	0.758766
(BASO+NEUT)#	BLUEPRINT	T-cell	AC009961.3	2:160450827	2:160569276_C_T	2643	1.05908e-10	5.30378e-08	0.000490491	0.244879	0.754631
(EO+BASO)#	BLUEPRINT	Monocyte	NCF4	22:37258503	22:37258503_T_C	2603	1.01397e-13	2.53555e-10	5.3612e-07	0.000340979	0.999658
(EO+BASO)#	BLUEPRINT	Monocyte	PLCL2	3:16908518	3:16908518_A_C	2593	2.07273e-21	1.45624e-06	6.12613e-18	0.00330737	0.996691
(EO+BASO)#	BLUEPRINT	Monocyte	IRF5	7:128580042	7:128580042_A_G	2344	8.67772e-16	0.000355384	2.7545e-14	0.0102913	0.989353
(EO+BASO)#	BLUEPRINT	Monocyte	TNFRSF1A	12:6445329	12:6451590_A_C	2131	0.000379671	0.00109144	0.00434305	0.0115022	0.982684
(EO+BASO)#	BLUEPRINT	Monocyte	PRG2	11:57159774	11:57159774_T_TCA	1927	4.68089e-05	0.000208869	0.00342826	0.0143154	0.982001
(EO+BASO)#	BLUEPRINT	Monocyte	NDUFB8P2	17:57991375	17:57991375_T_G	1125	3.69028e-06	0.000188672	0.000373188	0.0180986	0.981336
(EO+BASO)#	BLUEPRINT	Monocyte	OLIG1	21:34441698	21:34432792_A_T	2365	2.52381e-17	5.13359e-06	1.32726e-13	0.0260233	0.973972
(EO+BASO)#	BLUEPRINT	Monocyte	MCL1	1:150595537	1:150595537_G_T	1965	2.78406e-17	5.68493e-16	0.00143816	0.0283964	0.970165
(EO+BASO)#	BLUEPRINT	Monocyte	44441	2:242294913	2:242191689_G_A	2947	1.1808e-28	5.30889e-12	7.20441e-19	0.0314224	0.968578
(EO+BASO)#	BLUEPRINT	Monocyte	PDLIM4	5:131804347	5:131804347_C_A	1864	2.66112e-100	1.01963e-89	9.25713e-13	0.0345038	0.965496
(EO+BASO)#	BLUEPRINT	Monocyte	RPS26	12:56435929	12:56449875_A_C	1198	1.25048e-74	3.5535e-08	1.43876e-68	0.0399252	0.960075
(EO+BASO)#	BLUEPRINT	Monocyte	SPSB1	1:9355472	1:9355472_A_C	2276	1.05264e-06	7.87682e-06	0.00556892	0.0407181	0.953704
(EO+BASO)#	BLUEPRINT	Monocyte	OLIG2	21:34441600	21:34432792_A_T	2365	3.1164e-08	9.39267e-06	0.00016389	0.0484442	0.951383
(EO+BASO)#	BLUEPRINT	Monocyte	EIF2S2P3	10:94432000	10:94453475_TA_T	1859	2.27698e-17	2.90055e-09	3.99814e-10	0.0499806	0.950019
(EO+BASO)#	BLUEPRINT	Monocyte	TBX6	16:30103160	16:30103160_C_A	953	3.1144e-10	4.52388e-10	0.0221012	0.0311567	0.946742
(EO+BASO)#	BLUEPRINT	Monocyte	AC006042.8	7:8016602	7:8016602_G_A	3245	2.56614e-07	8.03434e-06	0.00174343	0.0536407	0.944608
(EO+BASO)#	BLUEPRINT	Monocyte	RP4-535B20.4	1:65472323	1:65491914_C_A	1935	5.60211e-11	5.6462e-08	6.12997e-05	0.060843	0.939096
(EO+BASO)#	BLUEPRINT	Monocyte	PSMD3	17:38143532	17:38143532_C_T	1581	7.06745e-14	3.47663e-10	1.28439e-05	0.0622443	0.937743
(EO+BASO)#	BLUEPRINT	Monocyte	AP000282.2	21:34432792	21:34432792_A_T	2365	5.54113e-07	1.19853e-05	0.00291405	0.0620949	0.934979
(EO+BASO)#	BLUEPRINT	Monocyte	APBB1IP	10:26736240	10:26736240_T_C	3501	7.88704e-23	1.49902e-20	0.000381473	0.0715753	0.928043
(EO+BASO)#	BLUEPRINT	Monocyte	NDFIP1	5:141499041	5:141499041_A_G	2565	7.6963e-35	2.09025e-31	2.71205e-05	0.0727298	0.927243
(EO+BASO)#	BLUEPRINT	Monocyte	TSPO	22:43549652	22:43549652_C_T	2997	0.000614466	0.000969522	0.0285173	0.0440696	0.925829
(EO+BASO)#	BLUEPRINT	Monocyte	MAPK3	16:30067537	16:30103160_C_A	953	4.0671e-15	1.15717e-09	2.88619e-07	0.0811989	0.918801
(EO+BASO)#	BLUEPRINT	Monocyte	SUOX	12:56384804	12:56449875_A_C	1198	4.3901e-08	3.92187e-08	0.0505108	0.0442183	0.905271
(EO+BASO)#	BLUEPRINT	Monocyte	WDR6	3:48984508	3:48978604_CA_C	823	3.0656e-28	7.30745e-06	5.14147e-24	0.121678	0.878314
(EO+BASO)#	BLUEPRINT	Monocyte	TMEM258	11:61581656	11:61571348_C_G	1669	1.89893e-08	3.31599e-06	0.000785539	0.136311	0.8629
(EO+BASO)#	BLUEPRINT	Monocyte	RP11-399O19.9	10:90741955	10:90741955_T_C	2240	5.40396e-10	0.000547731	1.37372e-07	0.138376	0.861077
(EO+BASO)#	BLUEPRINT	Monocyte	RP11-672A2.6	11:76293758	11:76293758_G_A	2357	4.76163e-33	4.34086e-33	0.0785426	0.0707515	0.850706
(EO+BASO)#	BLUEPRINT	Monocyte	IL4R	16:27343963	16:27343963_T_C	2257	1.19842e-06	2.67412e-05	0.00738756	0.164016	0.828569
(EO+BASO)#	BLUEPRINT	Monocyte	VAMP5	2:85780536	2:85801082_A_T	2538	8.47e-05	0.000117875	0.0734378	0.101376	0.824983
(EO+BASO)#	BLUEPRINT	Monocyte	TUBD1	17:57991375	17:57991375_T_G	1125	2.38478e-05	0.00174399	0.00241167	0.175545	0.820275
(EO+BASO)#	BLUEPRINT	Monocyte	AP000282.3	21:34432792	21:34432792_A_T	2365	2.3617e-05	1.07841e-05	0.1242	0.055893	0.819872
(EO+BASO)#	BLUEPRINT	Monocyte	CFL1	11:65665256	11:65665256_A_G	1655	2.6329e-17	6.20904e-17	0.0565319	0.132505	0.810963
(EO+BASO)#	BLUEPRINT	Monocyte	CIAO1	2:97206932	2:97201682_G_A	694	2.20461e-28	5.82138e-27	0.00696054	0.182987	0.810053
(EO+BASO)#	BLUEPRINT	Monocyte	RP11-707O23.5	17:44412076	17:44753645_C_G	735	2.83851e-37	3.48611e-10	1.58631e-28	0.194017	0.805983
(EO+BASO)#	BLUEPRINT	Monocyte	ITGB8	7:20541865	7:20541865_T_C	2888	5.15702e-47	2.13269e-46	0.0410778	0.169088	0.789834
(EO+BASO)#	BLUEPRINT	Monocyte	RP4-800G7.2	7:148869277	7:148869277_G_A	2327	3.19851e-23	1.39316e-22	0.0400386	0.173608	0.786353
(EO+BASO)#	BLUEPRINT	Monocyte	ORC4	2:148732099	2:148803587_G_T	1920	1.69696e-05	6.84176e-05	0.043687	0.175355	0.780873
(EO+BASO)#	BLUEPRINT	Monocyte	TEF	22:41777315	22:41404939_T_C	1709	1.672e-07	1.18383e-05	0.00307925	0.217242	0.779667
(EO+BASO)#	BLUEPRINT	Monocyte	NPAT	11:108278212	11:108165407_C_G	2000	7.93925e-12	8.78437e-10	0.00200307	0.220852	0.777145
(EO+BASO)#	BLUEPRINT	Monocyte	CTC-527H23.3	16:48656063	16:48652982_CAA_C	1938	2.27761e-07	4.47549e-06	0.0108814	0.213044	0.77607
(EO+BASO)#	BLUEPRINT	Monocyte	ATM	11:108278212	11:108165407_C_G	2000	3.13754e-11	8.85767e-10	0.007916	0.222709	0.769375
(EO+BASO)#	BLUEPRINT	Monocyte	TRERF1	6:42282393	6:42197707_C_T	2107	3.33752e-06	0.000399323	0.00191865	0.228792	0.768887
(EO+BASO)#	BLUEPRINT	Monocyte	NCKIPSD	3:48962851	3:48978604_CA_C	823	1.73579e-08	1.49234e-05	0.000291118	0.249538	0.750156
(EO+BASO)#	BLUEPRINT	Neutrophil	TNFRSF1A	12:6451590	12:6451590_A_C	2131	2.7631e-07	0.000354201	3.16071e-06	0.00305512	0.996587
(EO+BASO)#	BLUEPRINT	Neutrophil	IRF5	7:128580042	7:128580042_A_G	2344	4.28432e-09	0.000284673	1.35994e-07	0.0080445	0.991671
(EO+BASO)#	BLUEPRINT	Neutrophil	PLCL2	3:16924440	3:16908518_A_C	2593	2.38662e-14	3.20783e-06	7.05387e-11	0.00848953	0.991507
(EO+BASO)#	BLUEPRINT	Neutrophil	PLEKHG6	12:6451590	12:6451590_A_C	2131	7.46482e-07	0.000780337	8.539e-06	0.007935	0.991275
(EO+BASO)#	BLUEPRINT	Neutrophil	TUBD1	17:57991375	17:57991375_T_G	1125	4.57327e-10	0.000146733	4.62482e-08	0.0138527	0.986001
(EO+BASO)#	BLUEPRINT	Neutrophil	ALDH2	12:111884608	12:111426615_C_A	778	8.0945e-163	2.97131e-161	0.000545484	0.0190431	0.980411
(EO+BASO)#	BLUEPRINT	Neutrophil	HHEX	10:94446041	10:94453475_TA_T	1859	8.60284e-13	1.18293e-09	1.51057e-05	0.0197908	0.980194
(EO+BASO)#	BLUEPRINT	Neutrophil	KIF11	10:94446041	10:94453475_TA_T	1859	6.43553e-18	1.28824e-09	1.13001e-10	0.0216417	0.978358
(EO+BASO)#	BLUEPRINT	Neutrophil	RP11-47K11.2	1:91986482	1:91986482_G_A	3069	6.61424e-05	0.000388558	0.00346583	0.0193836	0.976696
(EO+BASO)#	BLUEPRINT	Neutrophil	NDUFB8P2	17:57991375	17:57991375_T_G	1125	6.79263e-07	0.000240746	6.8692e-05	0.0233697	0.97632
(EO+BASO)#	BLUEPRINT	Neutrophil	MCL1	1:150584103	1:150595537_G_T	1965	4.46267e-17	5.05953e-16	0.00230527	0.0251634	0.972531
(EO+BASO)#	BLUEPRINT	Neutrophil	EIF2S2P3	10:94432000	10:94453475_TA_T	1859	8.05621e-20	1.8838e-09	1.41458e-12	0.0321096	0.96789
(EO+BASO)#	BLUEPRINT	Neutrophil	RPS26	12:56435929	12:56449875_A_C	1198	5.4035e-26	3.4389e-08	6.21706e-20	0.0386053	0.961395
(EO+BASO)#	BLUEPRINT	Neutrophil	OLIG2	21:34432792	21:34432792_A_T	2365	9.39703e-07	7.03511e-06	0.00494184	0.0360383	0.959012
(EO+BASO)#	BLUEPRINT	Neutrophil	NDFIP1	5:141499041	5:141499041_A_G	2565	2.25935e-37	1.84103e-31	7.96158e-08	0.0639389	0.936061
(EO+BASO)#	BLUEPRINT	Neutrophil	44441	2:242294913	2:242191689_G_A	2947	9.91811e-17	1.12801e-11	6.05131e-07	0.0678906	0.932109
(EO+BASO)#	BLUEPRINT	Neutrophil	AC006042.8	7:8016602	7:8016602_G_A	3245	6.01883e-10	1.02229e-05	4.0892e-06	0.0685229	0.931463
(EO+BASO)#	BLUEPRINT	Neutrophil	AP000282.2	21:34432792	21:34432792_A_T	2365	5.06024e-06	9.05442e-06	0.0266115	0.04669	0.926684
(EO+BASO)#	BLUEPRINT	Neutrophil	RP11-552F3.4	17:73801154	17:73801154_T_C	2021	3.72499e-05	4.90484e-05	0.0335845	0.043299	0.92303
(EO+BASO)#	BLUEPRINT	Neutrophil	ZNF282	7:148869277	7:148869277_G_A	2327	3.02264e-27	6.45425e-23	3.78371e-06	0.0798734	0.920123
(EO+BASO)#	BLUEPRINT	Neutrophil	CDC7	1:92014136	1:91986482_G_A	3069	7.56957e-12	0.00152031	3.96642e-10	0.0787438	0.919736
(EO+BASO)#	BLUEPRINT	Neutrophil	P4HA2	5:131804347	5:131804347_C_A	1864	6.1202e-90	1.84248e-89	0.0212901	0.0631782	0.915532
(EO+BASO)#	BLUEPRINT	Neutrophil	ALDH2	12:111884608	12:112007756_C_T	997	6.96891e-163	6.02825e-161	0.00099243	0.0849332	0.914074
(EO+BASO)#	BLUEPRINT	Neutrophil	ABI1	10:26736240	10:26736240_T_C	3501	3.63096e-21	1.79502e-20	0.0175619	0.0859235	0.896515
(EO+BASO)#	BLUEPRINT	Neutrophil	OLIG1	21:34439889	21:34432792_A_T	2365	1.14563e-05	1.11582e-05	0.060248	0.0577983	0.881931
(EO+BASO)#	BLUEPRINT	Neutrophil	WDR6	3:48787219	3:48978604_CA_C	823	1.31635e-13	7.23168e-06	2.20771e-09	0.120406	0.879586
(EO+BASO)#	BLUEPRINT	Neutrophil	MAPK3	16:30139900	16:30623979_T_G	847	1.10707e-13	1.98402e-06	7.05081e-09	0.125485	0.874513
(EO+BASO)#	BLUEPRINT	Neutrophil	CTD-2574D22.4	16:30103160	16:30103160_C_A	953	6.77735e-10	1.13354e-09	0.048095	0.0795684	0.872337
(EO+BASO)#	BLUEPRINT	Neutrophil	XPO1	2:61768239	2:61768239_ATATAT_A	1925	1.65156e-08	1.80729e-05	0.000123278	0.134036	0.865822
(EO+BASO)#	BLUEPRINT	Neutrophil	PDLIM4	5:131804347	5:131804347_C_A	1864	2.82043e-93	4.05794e-89	9.81131e-06	0.140302	0.859688
(EO+BASO)#	BLUEPRINT	Neutrophil	RP11-455F5.3	16:30101596	16:30103160_C_A	953	1.40215e-11	2.25007e-09	0.000995026	0.158835	0.84017
(EO+BASO)#	BLUEPRINT	Neutrophil	HFM1	1:91986482	1:91986482_G_A	3069	0.00173166	0.00133734	0.090738	0.069239	0.836954
(EO+BASO)#	BLUEPRINT	Neutrophil	UNC13D	17:73801154	17:73801154_T_C	2021	3.07009e-08	0.00018328	2.76799e-05	0.16441	0.835379
(EO+BASO)#	BLUEPRINT	Neutrophil	RPL36P2	20:50137867	20:50143662_A_G	1232	0.00831846	0.00174974	0.128396	0.026172	0.835364
(EO+BASO)#	BLUEPRINT	Neutrophil	AC019070.1	2:148732099	2:148803587_G_T	1920	5.02413e-07	6.59173e-05	0.00129342	0.168869	0.829771
(EO+BASO)#	BLUEPRINT	Neutrophil	YPEL3	16:30101596	16:30103160_C_A	953	1.15984e-12	2.50005e-09	8.23072e-05	0.176591	0.823327
(EO+BASO)#	BLUEPRINT	Neutrophil	C11orf65	11:108165407	11:108165407_C_G	2000	1.19694e-20	8.5121e-10	3.01988e-12	0.213974	0.786026
(EO+BASO)#	BLUEPRINT	Neutrophil	ATM	11:108165407	11:108165407_C_G	2000	9.4999e-22	8.5783e-10	2.39682e-13	0.215646	0.784354
(EO+BASO)#	BLUEPRINT	Neutrophil	RP11-707O23.5	17:44412076	17:44753645_C_G	735	4.82977e-36	3.94522e-10	2.69914e-27	0.2197	0.7803
(EO+BASO)#	BLUEPRINT	Neutrophil	NPAT	11:108165407	11:108165407_C_G	2000	1.87834e-13	9.00593e-10	4.73903e-05	0.226445	0.773507
(EO+BASO)#	BLUEPRINT	Neutrophil	CFL1	11:65641033	11:65665256_A_G	1655	9.16545e-19	1.05236e-16	0.00196794	0.225183	0.772849
(EO+BASO)#	BLUEPRINT	Neutrophil	CTC-527H23.1	16:48652982	16:48652982_CAA_C	1938	2.07352e-07	4.58676e-06	0.00990638	0.218364	0.771725
(EO+BASO)#	BLUEPRINT	Neutrophil	RP11-603J24.7	12:56393337	12:56449875_A_C	1198	1.453e-07	5.82847e-08	0.167177	0.0662936	0.766529
(EO+BASO)#	BLUEPRINT	Neutrophil	MBD5	2:148716710	2:148803587_G_T	1920	7.82971e-08	9.13873e-05	0.000201569	0.234504	0.765203
(EO+BASO)#	BLUEPRINT	Neutrophil	CTC-527H23.3	16:48652982	16:48652982_CAA_C	1938	3.0824e-07	4.64323e-06	0.0147264	0.22107	0.764199
(EO+BASO)#	BLUEPRINT	Neutrophil	RP11-44I10.3	16:48656063	16:48652982_CAA_C	1938	4.60484e-08	4.93813e-06	0.0022	0.23516	0.762635
(EO+BASO)#	BLUEPRINT	Neutrophil	RPS2P44	16:48652982	16:48652982_CAA_C	1938	1.56016e-07	5.0164e-06	0.00745376	0.238909	0.753632
(EO+BASO)#	BLUEPRINT	T-cell	HIVEP3	1:42368339	1:42371414_T_C	1924	8.55811e-28	7.75445e-08	2.28989e-22	0.0197683	0.980232
(EO+BASO)#	BLUEPRINT	T-cell	RN7SKP9	13:99855124	13:99855124_G_A	2629	5.51641e-13	3.25207e-12	0.00347176	0.0194899	0.977038
(EO+BASO)#	BLUEPRINT	T-cell	RP11-486B10.4	1:42371414	1:42371414_T_C	1924	3.62121e-08	6.57482e-08	0.00968926	0.0166185	0.973692
(EO+BASO)#	BLUEPRINT	T-cell	ICOSLG	21:45661528	21:45660835_C_A	2534	3.98962e-05	0.000307693	0.00319422	0.0236621	0.972796
(EO+BASO)#	BLUEPRINT	T-cell	44441	2:242294913	2:242191689_G_A	2947	7.90125e-36	5.28878e-12	4.82077e-26	0.0312996	0.9687
(EO+BASO)#	BLUEPRINT	T-cell	RP11-617D20.1	4:38677062	4:38677062_A_G	3081	1.0711e-48	1.40657e-38	2.87205e-12	0.0367524	0.963248
(EO+BASO)#	BLUEPRINT	T-cell	RPS26	12:56435929	12:56449875_A_C	1198	4.15898e-60	3.55381e-08	4.78517e-54	0.0399287	0.960071
(EO+BASO)#	BLUEPRINT	T-cell	AP001059.5	21:45661528	21:45660835_C_A	2534	0.000137176	0.000441375	0.0109827	0.0343838	0.954055
(EO+BASO)#	BLUEPRINT	T-cell	TSPO	22:43562829	22:43549652_C_T	2997	2.9917e-10	0.00103	1.38845e-08	0.0468502	0.95212
(EO+BASO)#	BLUEPRINT	T-cell	AC006042.8	7:8016602	7:8016602_G_A	3245	8.4575e-09	8.49374e-06	5.74603e-05	0.0567633	0.943171
(EO+BASO)#	BLUEPRINT	T-cell	WBP2	17:73822597	17:73801154_T_C	2021	8.1761e-06	6.40519e-05	0.00737158	0.0568135	0.935743
(EO+BASO)#	BLUEPRINT	T-cell	RN7SKP110	6:90956409	6:90956409_A_G	2289	9.10955e-26	3.48562e-24	0.00172741	0.0651634	0.933109
(EO+BASO)#	BLUEPRINT	T-cell	RP4-535B20.4	1:65485131	1:65491914_C_A	1935	1.1671e-08	5.75576e-08	0.0127707	0.0620558	0.925173
(EO+BASO)#	BLUEPRINT	T-cell	ELMO1	7:37382465	7:37403647_A_G	2234	3.18409e-13	1.44239e-10	0.000172768	0.0773414	0.922486
(EO+BASO)#	BLUEPRINT	T-cell	FAHD2CP	2:96751395	2:96397341_C_A	612	1.23191e-21	3.33872e-18	3.38056e-05	0.0907103	0.909256
(EO+BASO)#	BLUEPRINT	T-cell	TMEM127	2:96751395	2:96397341_C_A	602	2.83137e-19	3.62198e-18	0.0077702	0.0985053	0.893725
(EO+BASO)#	BLUEPRINT	T-cell	TBX6	16:30103160	16:30103160_C_A	953	4.86175e-10	1.34656e-09	0.0345011	0.0946868	0.870812
(EO+BASO)#	BLUEPRINT	T-cell	DNMT3L	21:45662236	21:45660835_C_A	2534	0.000226015	0.00143197	0.0180955	0.113782	0.866465
(EO+BASO)#	BLUEPRINT	T-cell	AC005104.3	2:242294913	2:242191689_G_A	2947	3.2879e-18	2.2597e-11	2.00604e-08	0.137008	0.862992
(EO+BASO)#	BLUEPRINT	T-cell	GPX4	19:1104078	19:1079959_G_A	2960	1.07611e-07	1.20108e-05	0.00124016	0.137557	0.861191
(EO+BASO)#	BLUEPRINT	T-cell	NCKIPSD	3:48962851	3:48978604_CA_C	823	1.3788e-09	9.93232e-06	2.31245e-05	0.165746	0.834221
(EO+BASO)#	BLUEPRINT	T-cell	MYRF	11:61580635	11:61571348_C_G	1669	1.18723e-07	3.96183e-06	0.00491128	0.163059	0.832026
(EO+BASO)#	BLUEPRINT	T-cell	NPAT	11:108054922	11:108165407_C_G	2000	8.03469e-30	7.50643e-10	2.02715e-21	0.188575	0.811425
(EO+BASO)#	BLUEPRINT	T-cell	CTD-3065B20.3	15:91173701	15:91201273_G_T	2967	3.25661e-07	9.10523e-06	0.00674704	0.187836	0.805407
(EO+BASO)#	BLUEPRINT	T-cell	CARD11	7:3160511	7:3171020_T_C	3910	1.4532e-06	1.41336e-06	0.105877	0.102182	0.791939
(EO+BASO)#	BLUEPRINT	T-cell	RP11-399O19.9	10:90741955	10:90741955_T_C	2240	4.74219e-06	0.000817781	0.0012055	0.207094	0.790878
(EO+BASO)#	BLUEPRINT	T-cell	RP11-707O23.5	17:44303564	17:44753645_C_G	735	6.54552e-32	3.81936e-10	3.658e-23	0.21266	0.78734
(EO+BASO)#	BLUEPRINT	T-cell	WDR6	3:48962851	3:48978604_CA_C	823	5.54954e-06	7.35885e-06	0.0930741	0.122635	0.784278
(EO+BASO)#	BLUEPRINT	T-cell	ATM	11:108283161	11:108165407_C_G	2000	3.91112e-33	8.74418e-10	9.86772e-25	0.219835	0.780165
(EO+BASO)#	BLUEPRINT	T-cell	C11orf65	11:108165407	11:108165407_C_G	2000	1.51373e-14	9.20917e-10	3.81912e-06	0.231578	0.768418
(NEUT+EO)#	BLUEPRINT	Monocyte	JAZF1	7:28277107	7:28138639_T_G	2407	3.57676e-76	2.34346e-45	1.52628e-34	2.55795e-16	1
(NEUT+EO)#	BLUEPRINT	Monocyte	LYZ	12:69732105	12:69732105_T_C	2744	1.17369e-50	2.91669e-06	6.98663e-48	0.00073696	0.99926
(NEUT+EO)#	BLUEPRINT	Monocyte	SLC45A4	8:142338776	8:142338776_T_C	2439	1.75566e-16	2.95469e-11	4.51008e-08	0.00659684	0.993403
(NEUT+EO)#	BLUEPRINT	Monocyte	SLC25A24	1:108742123	1:108743059_G_C	2231	7.21224e-12	3.45784e-07	1.67102e-07	0.00701857	0.992981
(NEUT+EO)#	BLUEPRINT	Monocyte	RP11-10J21.6	8:142338776	8:142338776_T_C	2439	1.8405e-15	3.18783e-11	4.72802e-07	0.00719633	0.992803
(NEUT+EO)#	BLUEPRINT	Monocyte	LIPA	10:91002927	10:91004916_C_A	2515	2.68599e-38	3.59442e-05	6.16372e-36	0.00725563	0.992708
(NEUT+EO)#	BLUEPRINT	Monocyte	CERKL	2:182323766	2:182308352_A_G	1990	2.6971e-29	6.77089e-09	3.82614e-23	0.00861388	0.991386
(NEUT+EO)#	BLUEPRINT	Monocyte	RP11-10J21.4	8:142338776	8:142338776_T_C	2439	9.74627e-13	3.73841e-11	0.00025037	0.00861239	0.991137
(NEUT+EO)#	BLUEPRINT	Monocyte	ITGA4	2:182324042	2:182308352_A_G	1990	2.27955e-33	7.09134e-09	3.23379e-27	0.00906893	0.990931
(NEUT+EO)#	BLUEPRINT	Monocyte	SLC22A5	5:131677047	5:131677642_A_G	1707	2.08872e-30	4.08984e-18	6.29108e-15	0.0113296	0.98867
(NEUT+EO)#	BLUEPRINT	Monocyte	ETS2	21:40464924	21:40463283_G_A	3160	7.86242e-09	2.55364e-05	3.84619e-06	0.0115036	0.988467
(NEUT+EO)#	BLUEPRINT	Monocyte	CHSY1	15:101723499	15:101723499_C_T	2807	2.79375e-14	2.09747e-08	2.32795e-08	0.0164941	0.983506
(NEUT+EO)#	BLUEPRINT	Monocyte	BCL2L13	22:18171650	22:18171650_C_T	2923	2.64106e-40	1.30772e-05	5.32985e-37	0.0254161	0.974571
(NEUT+EO)#	BLUEPRINT	Monocyte	NCOR1	17:16168784	17:16168784_C_T	1562	1.10942e-27	2.72691e-21	1.30982e-08	0.031226	0.968774
(NEUT+EO)#	BLUEPRINT	Monocyte	CD300LF	17:72688028	17:72699384_C_A	2046	0.0015472	0.00163814	0.0183377	0.0184555	0.960021
(NEUT+EO)#	BLUEPRINT	Monocyte	AC006042.8	7:8018180	7:8018180_G_A	3245	8.1956e-07	2.56832e-05	0.00167258	0.051468	0.946833
(NEUT+EO)#	BLUEPRINT	Monocyte	CPEB4	5:173205225	5:173205225_T_C	2894	6.66404e-24	8.11528e-19	4.84215e-07	0.0580244	0.941975
(NEUT+EO)#	BLUEPRINT	Monocyte	DEF6	6:35238626	6:35176547_C_T	1800	2.05033e-25	0.00011635	1.11439e-22	0.0623007	0.937583
(NEUT+EO)#	BLUEPRINT	Monocyte	RP11-493G17.4	14:77858336	14:77961609_G_C	3228	1.76543e-10	5.05721e-08	0.000241603	0.0682775	0.931481
(NEUT+EO)#	BLUEPRINT	Monocyte	CNN2	19:1036018	19:1049305_C_A	3102	2.9338e-14	4.3232e-06	4.76166e-10	0.0692363	0.930759
(NEUT+EO)#	BLUEPRINT	Monocyte	OSER1	20:42838550	20:43042364_C_T	1964	3.06896e-27	0.05173	1.28359e-27	0.0207085	0.927562
(NEUT+EO)#	BLUEPRINT	Monocyte	NDFIP1	5:141539339	5:141510261_C_CA	2580	1.75118e-15	4.76347e-12	2.90648e-05	0.0781385	0.921832
(NEUT+EO)#	BLUEPRINT	Monocyte	ARHGAP19-SLIT1	10:99075300	10:99073972_C_CCAGGTTCAAGCGAT	1916	3.85278e-37	9.33325e-34	3.45692e-05	0.0828257	0.91714
(NEUT+EO)#	BLUEPRINT	Monocyte	BAZ2B	2:160450827	2:160569276_C_T	2643	4.19349e-14	1.10958e-07	3.21762e-08	0.0842211	0.915779
(NEUT+EO)#	BLUEPRINT	Monocyte	CCDC125	5:68592923	5:68592923_C_T	1527	4.57965e-11	1.0626e-10	0.0283504	0.0648733	0.906776
(NEUT+EO)#	BLUEPRINT	Monocyte	44262	2:160548219	2:160569276_C_T	2643	5.05901e-11	1.23531e-07	3.88172e-05	0.0938779	0.906083
(NEUT+EO)#	BLUEPRINT	Monocyte	TMED8	14:77858336	14:77961609_G_C	3228	4.88294e-11	6.99348e-08	6.6824e-05	0.094802	0.905131
(NEUT+EO)#	BLUEPRINT	Monocyte	YEATS4	12:69754189	12:69732105_T_C	2744	4.69883e-41	0.00016599	2.79708e-38	0.097907	0.901927
(NEUT+EO)#	BLUEPRINT	Monocyte	SPTBN1	2:54787592	2:55008201_C_G	2581	6.19739e-20	0.00117063	5.47142e-18	0.102454	0.896376
(NEUT+EO)#	BLUEPRINT	Monocyte	MS4A4A	11:60025565	11:59959843_T_C	2130	2.97311e-12	0.000162408	2.12952e-09	0.115442	0.884396
(NEUT+EO)#	BLUEPRINT	Monocyte	CDK7	5:68606611	5:68592923_C_T	1527	1.5197e-12	1.91104e-10	0.00094077	0.117421	0.881638
(NEUT+EO)#	BLUEPRINT	Monocyte	MS4A4E	11:60041296	11:59959843_T_C	2130	1.7045e-05	0.000154545	0.0122086	0.109817	0.877803
(NEUT+EO)#	BLUEPRINT	Monocyte	MS4A6A	11:60023087	11:59959843_T_C	2130	1.48866e-07	0.000180349	0.000106627	0.128305	0.871408
(NEUT+EO)#	BLUEPRINT	Monocyte	CNIH4	1:224547952	1:224582207_CT_C	1998	6.62306e-08	0.000296323	2.94773e-05	0.131016	0.868659
(NEUT+EO)#	BLUEPRINT	Monocyte	RP11-378A13.1	2:219141458	2:219584852_A_G	1306	1.37494e-18	1.25396e-06	1.47476e-13	0.133634	0.866365
(NEUT+EO)#	BLUEPRINT	Monocyte	RP11-378A13.1	2:219141458	2:218999982_G_A	1689	1.05878e-18	1.26325e-06	1.13437e-13	0.134478	0.865521
(NEUT+EO)#	BLUEPRINT	Monocyte	MAP3K5	6:137095679	6:137104414_T_TA	1282	4.42919e-07	0.000441555	0.00013693	0.135645	0.863776
(NEUT+EO)#	BLUEPRINT	Monocyte	SMIM8	6:87839741	6:87837958_TATG_T	2571	7.64544e-17	4.17609e-11	2.697e-07	0.146462	0.853538
(NEUT+EO)#	BLUEPRINT	Monocyte	MS4A6E	11:60031476	11:59959843_T_C	2130	2.50255e-05	0.00018265	0.0179247	0.129973	0.851895
(NEUT+EO)#	BLUEPRINT	Monocyte	ABCC5	3:183736882	3:183702089_A_G	2422	1.44458e-16	0.000421654	5.20104e-14	0.150963	0.848615
(NEUT+EO)#	BLUEPRINT	Monocyte	TET2	4:106061534	4:106061534_C_A	2114	8.62118e-06	3.77793e-05	0.0286256	0.124595	0.846733
(NEUT+EO)#	BLUEPRINT	Monocyte	C1QTNF4	11:47725306	11:47949368_CAAAAAAAAAAAAAAAAAAAAAAA_C	1750	1.83868e-05	0.000299739	0.00894123	0.144913	0.845828
(NEUT+EO)#	BLUEPRINT	Monocyte	TMEM258	11:61581450	11:61579760_T_C	1699	3.392e-11	5.92389e-09	0.000928799	0.16137	0.837701
(NEUT+EO)#	BLUEPRINT	Monocyte	PIGL	17:16168784	17:16168784_C_T	1562	1.34143e-21	1.2519e-20	0.0158374	0.146966	0.837197
(NEUT+EO)#	BLUEPRINT	Monocyte	AC093110.3	2:54787592	2:55008201_C_G	2581	1.1902e-06	0.00191825	0.000105078	0.168525	0.829451
(NEUT+EO)#	BLUEPRINT	Monocyte	LRRC25	19:18516307	19:18516307_CA_C	2392	7.47986e-14	4.5597e-07	2.87063e-08	0.174167	0.825833
(NEUT+EO)#	BLUEPRINT	Monocyte	RP11-454L1.2	1:208034329	1:208034329_C_T	2152	0.00018404	0.00035059	0.0680842	0.128896	0.802486
(NEUT+EO)#	BLUEPRINT	Monocyte	DRAM2	1:111673356	1:111604823_G_A	2826	4.67899e-15	0.00272763	3.74875e-13	0.217755	0.779517
(NEUT+EO)#	BLUEPRINT	Monocyte	ZNF786	7:148790591	7:148783936_CT_C	2211	7.18048e-14	0.00161052	1.03566e-11	0.231523	0.766866
(NEUT+EO)#	BLUEPRINT	Monocyte	LIMA1	12:50612691	12:50758821_C_CA	1304	1.8035e-06	0.0005561	0.00078856	0.242392	0.756262
(NEUT+EO)#	BLUEPRINT	Monocyte	SAMD15	14:77862679	14:77961609_G_C	3228	1.66538e-08	1.64625e-07	0.0227911	0.22454	0.752669
(NEUT+EO)#	BLUEPRINT	Monocyte	VLDLR	9:2622278	9:2511811_A_G	3290	0.00098591	0.000558241	0.157711	0.0885468	0.752198
(NEUT+EO)#	BLUEPRINT	Neutrophil	CREB5	7:28724374	7:28724374_G_T	2763	3.06628e-84	7.84568e-73	3.90846e-15	5.75539e-08	1
(NEUT+EO)#	BLUEPRINT	Neutrophil	LYZ	12:69732105	12:69732105_T_C	2744	1.24437e-20	3.26307e-06	7.4074e-18	0.000943359	0.999053
(NEUT+EO)#	BLUEPRINT	Neutrophil	CPEB4	5:173205225	5:173205225_T_C	2894	3.71822e-33	4.30006e-20	2.70169e-16	0.00212659	0.997873
(NEUT+EO)#	BLUEPRINT	Neutrophil	SLC25A24	1:108743059	1:108743059_G_C	2231	3.71632e-25	1.88656e-07	8.61044e-21	0.0033744	0.996625
(NEUT+EO)#	BLUEPRINT	Neutrophil	RP11-10J21.6	8:142338776	8:142338776_T_C	2439	4.08896e-32	2.74038e-11	1.0504e-23	0.00604576	0.993954
(NEUT+EO)#	BLUEPRINT	Neutrophil	SLC45A4	8:142338776	8:142338776_T_C	2439	1.07625e-20	2.75395e-11	2.76475e-12	0.00608065	0.993919
(NEUT+EO)#	BLUEPRINT	Neutrophil	CTD-3064M3.1	8:142338776	8:142338776_T_C	2439	1.57892e-15	3.11912e-11	4.05605e-07	0.00701965	0.99298
(NEUT+EO)#	BLUEPRINT	Neutrophil	ATXN1	6:16752864	6:16744687_C_T	2041	1.54639e-15	4.54853e-09	3.11608e-09	0.00817374	0.991826
(NEUT+EO)#	BLUEPRINT	Neutrophil	NCOR1	17:16172980	17:16168784_C_T	1562	5.23011e-43	7.78115e-22	6.17484e-24	0.00819488	0.991805
(NEUT+EO)#	BLUEPRINT	Neutrophil	JAZF1	7:28277107	7:28138639_T_G	2407	6.91251e-50	2.5145e-44	2.94971e-08	0.00973963	0.99026
(NEUT+EO)#	BLUEPRINT	Neutrophil	ITGA4	2:182323766	2:182308352_A_G	1990	1.17734e-19	7.62833e-09	1.6702e-13	0.00983148	0.990169
(NEUT+EO)#	BLUEPRINT	Neutrophil	RP11-10J21.4	8:142328719	8:142338776_T_C	2439	6.32664e-13	4.17124e-11	0.000162524	0.0097253	0.990112
(NEUT+EO)#	BLUEPRINT	Neutrophil	CERKL	2:182323766	2:182308352_A_G	1990	2.1815e-18	7.6908e-09	3.09471e-12	0.00992019	0.99008
(NEUT+EO)#	BLUEPRINT	Neutrophil	FCGR2B	1:161620432	1:161609572_G_T	2519	3.42904e-22	8.80345e-08	4.49169e-17	0.0105421	0.989458
(NEUT+EO)#	BLUEPRINT	Neutrophil	RP11-10J21.3	8:142338776	8:142338776_T_C	2439	1.08643e-11	3.68813e-11	0.0027909	0.00848563	0.988723
(NEUT+EO)#	BLUEPRINT	Neutrophil	ACAP1	17:7240391	17:7240391_C_T	2128	2.46813e-13	0.000108168	3.19713e-11	0.0130248	0.986867
(NEUT+EO)#	BLUEPRINT	Neutrophil	SLC39A9	14:69840902	14:69840902_A_G	1976	3.40869e-17	5.35645e-05	1.10117e-14	0.0163202	0.983626
(NEUT+EO)#	BLUEPRINT	Neutrophil	CHSY1	15:101723499	15:101723499_C_T	2807	1.29844e-11	2.2713e-08	1.08195e-05	0.017944	0.982045
(NEUT+EO)#	BLUEPRINT	Neutrophil	TTC19	17:16172980	17:16168784_C_T	1562	3.15968e-28	2.00575e-21	3.73042e-09	0.0227033	0.977297
(NEUT+EO)#	BLUEPRINT	Neutrophil	CANX	5:179184488	5:179184488_G_A	2624	2.28263e-09	5.91381e-08	0.000933585	0.0232113	0.975855
(NEUT+EO)#	BLUEPRINT	Neutrophil	MFSD7	4:705074	4:705074_C_T	2793	6.03106e-32	2.25748e-07	7.03581e-27	0.025361	0.974639
(NEUT+EO)#	BLUEPRINT	Neutrophil	PCGF3	4:705074	4:705074_C_T	2793	3.95473e-34	2.26863e-07	4.61356e-29	0.0254913	0.974509
(NEUT+EO)#	BLUEPRINT	Neutrophil	MYL5	4:705074	4:705074_C_T	2793	1.60362e-22	2.29371e-07	1.87078e-17	0.0257841	0.974216
(NEUT+EO)#	BLUEPRINT	Neutrophil	RPL31P11	1:161610372	1:161609572_G_T	2519	1.0316e-20	2.7698e-07	1.35129e-15	0.0353169	0.964683
(NEUT+EO)#	BLUEPRINT	Neutrophil	RP11-1191J2.4	4:719715	4:705074_C_T	2793	4.36989e-08	3.01281e-07	0.00509789	0.0341866	0.960715
(NEUT+EO)#	BLUEPRINT	Neutrophil	VLDLR	9:2622278	9:2511811_A_G	3290	1.52132e-14	0.000284759	2.43358e-12	0.0445963	0.955119
(NEUT+EO)#	BLUEPRINT	Neutrophil	ALDH2	12:111884608	12:111884608_T_C	910	3.67148e-17	3.26156e-15	0.000719296	0.0629625	0.936318
(NEUT+EO)#	BLUEPRINT	Neutrophil	NPC1	18:21078579	18:21151617_CAA_C	1349	2.15506e-07	2.53656e-07	0.0298001	0.0341394	0.93606
(NEUT+EO)#	BLUEPRINT	Neutrophil	AC006042.8	7:8018180	7:8018180_G_A	3245	1.93357e-09	3.28519e-05	3.94608e-06	0.0661111	0.933852
(NEUT+EO)#	BLUEPRINT	Neutrophil	RP11-764I5.1	3:140927121	3:140927121_A_G	1828	2.55544e-09	3.73139e-07	0.000470681	0.0677961	0.931733
(NEUT+EO)#	BLUEPRINT	Neutrophil	AC009506.1	2:160548219	2:160569276_C_T	2643	1.1926e-24	9.32253e-08	9.15071e-19	0.0706014	0.929399
(NEUT+EO)#	BLUEPRINT	Neutrophil	TMED8	14:77858336	14:77961609_G_C	3228	2.15164e-12	5.23543e-08	2.94456e-06	0.0707186	0.929278
(NEUT+EO)#	BLUEPRINT	Neutrophil	NDFIP1	5:141509985	5:141510261_C_CA	2580	5.40909e-18	4.41148e-12	8.97758e-08	0.0722906	0.927709
(NEUT+EO)#	BLUEPRINT	Neutrophil	ADCK3	1:227173892	1:227173892_T_A	3283	7.2121e-42	8.82169e-09	6.10246e-35	0.0737176	0.926282
(NEUT+EO)#	BLUEPRINT	Neutrophil	AC009961.3	2:160450827	2:160569276_C_T	2643	1.89458e-16	9.84674e-08	1.45369e-10	0.0746276	0.925372
(NEUT+EO)#	BLUEPRINT	Neutrophil	RP11-311B14.1	2:160450827	2:160569276_C_T	2643	1.08125e-17	9.85941e-08	8.29634e-12	0.0747249	0.925275
(NEUT+EO)#	BLUEPRINT	Neutrophil	TRERF1	6:42511195	6:42515791_C_T	2100	2.79534e-05	6.31055e-05	0.0237066	0.0525948	0.923608
(NEUT+EO)#	BLUEPRINT	Neutrophil	AC008277.1	2:160450827	2:160569276_C_T	2643	1.32582e-12	1.02965e-07	1.01729e-06	0.0780818	0.921917
(NEUT+EO)#	BLUEPRINT	Neutrophil	BAZ2B	2:160450827	2:160569276_C_T	2643	8.69399e-25	1.03326e-07	6.67081e-19	0.0783594	0.921641
(NEUT+EO)#	BLUEPRINT	Neutrophil	PSEN2	1:227173892	1:227173892_T_A	3283	1.04246e-17	9.39301e-09	8.82069e-11	0.0785567	0.921443
(NEUT+EO)#	BLUEPRINT	Neutrophil	SLC31A2	9:115914236	9:115918552_G_A	2676	0.000734191	0.00303638	0.0151813	0.0618656	0.919183
(NEUT+EO)#	BLUEPRINT	Neutrophil	TNFRSF10B	8:22966769	8:22966769_G_A	2915	4.18828e-08	2.46409e-07	0.0120993	0.0702665	0.917634
(NEUT+EO)#	BLUEPRINT	Neutrophil	CTB-43E15.2	5:173205225	5:173205225_T_C	2894	6.43191e-19	5.09675e-19	0.0467348	0.0361163	0.917149
(NEUT+EO)#	BLUEPRINT	Neutrophil	TNFRSF10C	8:22960704	8:22966769_G_A	2915	1.11478e-23	3.09849e-07	3.22043e-18	0.0885994	0.9114
(NEUT+EO)#	BLUEPRINT	Neutrophil	SDCCAG3	9:139320323	9:139320323_CCG_C	2276	1.71419e-15	2.51768e-12	6.29035e-05	0.0914796	0.908457
(NEUT+EO)#	BLUEPRINT	Neutrophil	SPTBN1	2:54787592	2:55008201_C_G	2581	8.9002e-23	0.00117058	7.85763e-21	0.102449	0.89638
(NEUT+EO)#	BLUEPRINT	Neutrophil	AC093110.3	2:54787592	2:55008201_C_G	2581	2.24859e-18	0.00117058	1.98519e-16	0.102449	0.89638
(NEUT+EO)#	BLUEPRINT	Neutrophil	GTF2H2C	5:68610709	5:68592923_C_T	1527	1.23871e-11	1.56627e-10	0.00766825	0.096064	0.896268
(NEUT+EO)#	BLUEPRINT	Neutrophil	SLIT1	10:99075300	10:99073972_C_CCAGGTTCAAGCGAT	1916	1.55164e-37	1.31001e-33	1.39221e-05	0.116657	0.883329
(NEUT+EO)#	BLUEPRINT	Neutrophil	44262	2:160548219	2:160569276_C_T	2643	4.09903e-10	1.53206e-07	0.000314514	0.11667	0.883015
(NEUT+EO)#	BLUEPRINT	Neutrophil	DEF6	6:35203203	6:35176547_C_T	1800	1.07566e-10	0.000225972	5.8464e-08	0.121942	0.877832
(NEUT+EO)#	BLUEPRINT	Neutrophil	RP11-452K12.3	10:99075300	10:99073972_C_CCAGGTTCAAGCGAT	1916	1.22944e-34	1.27861e-33	0.0110312	0.113848	0.875121
(NEUT+EO)#	BLUEPRINT	Neutrophil	MS4A6E	11:59959843	11:59959843_T_C	2130	1.20254e-09	0.000175955	8.61327e-07	0.125154	0.874669
(NEUT+EO)#	BLUEPRINT	Neutrophil	RP11-789L4.1	3:140927121	3:140927121_A_G	1828	1.47226e-08	7.22069e-07	0.00271173	0.132131	0.865156
(NEUT+EO)#	BLUEPRINT	Neutrophil	ABCC5	3:183736882	3:183702089_A_G	2422	5.05355e-21	0.000425263	1.81947e-18	0.152264	0.847311
(NEUT+EO)#	BLUEPRINT	Neutrophil	HBS1L	6:135419688	6:135421067_CT_C	1738	7.81803e-14	8.32127e-13	0.0132393	0.140069	0.846692
(NEUT+EO)#	BLUEPRINT	Neutrophil	ZNF76	6:35176547	6:35176547_C_T	1800	0.000111052	0.000176687	0.0603588	0.095188	0.844165
(NEUT+EO)#	BLUEPRINT	Neutrophil	CDC42BPA	1:227173892	1:227173892_T_A	3283	6.57186e-09	1.24557e-08	0.0556072	0.104553	0.83984
(NEUT+EO)#	BLUEPRINT	Neutrophil	RP11-424I19.2	15:101723499	15:101723499_C_T	2807	1.00618e-07	9.28211e-08	0.0838423	0.0765054	0.839652
(NEUT+EO)#	BLUEPRINT	Neutrophil	RP6-102O10.1	1:56906274	1:56906274_G_A	1489	3.84832e-11	8.12834e-12	0.137088	0.0281207	0.834791
(NEUT+EO)#	BLUEPRINT	Neutrophil	RP11-438D8.2	3:140927121	3:140927121_A_G	1828	2.65427e-10	9.22161e-07	4.88885e-05	0.16902	0.83093
(NEUT+EO)#	BLUEPRINT	Neutrophil	EIF2B5	3:183716890	3:183702089_A_G	2422	2.01192e-05	0.000454662	0.00724368	0.162866	0.829415
(NEUT+EO)#	BLUEPRINT	Neutrophil	ERH	14:69840902	14:69840902_A_G	1976	0.000390547	0.000147985	0.126165	0.0469797	0.826317
(NEUT+EO)#	BLUEPRINT	Neutrophil	RP11-375N9.2	10:99075300	10:99073972_C_CCAGGTTCAAGCGAT	1916	6.58127e-34	1.29924e-33	0.0590506	0.115749	0.8252
(NEUT+EO)#	BLUEPRINT	Neutrophil	ZNF282	7:148811725	7:148783936_CT_C	2211	6.53463e-08	0.00140645	9.42508e-06	0.20206	0.796524
(NEUT+EO)#	BLUEPRINT	Neutrophil	RP11-424I19.1	15:101723499	15:101723499_C_T	2807	1.94198e-07	7.10762e-08	0.161819	0.058446	0.779735
(NEUT+EO)#	BLUEPRINT	Neutrophil	C6orf163	6:87839741	6:87837958_TATG_T	2571	1.71874e-12	6.79335e-11	0.00606302	0.238886	0.755051
(NEUT+EO)#	BLUEPRINT	T-cell	SLC25A24	1:108743059	1:108743059_G_C	2231	1.15968e-25	1.92232e-07	2.68688e-21	0.00345732	0.996542
(NEUT+EO)#	BLUEPRINT	T-cell	ENO1	1:8913656	1:8913656_A_G	2099	5.28899e-16	2.6046e-07	1.91375e-11	0.00843284	0.991567
(NEUT+EO)#	BLUEPRINT	T-cell	KCTD11	17:7240391	17:7240391_C_T	2128	8.30127e-15	9.38804e-05	1.07532e-12	0.0111722	0.988734
(NEUT+EO)#	BLUEPRINT	T-cell	DOCK8	9:286491	9:305428_T_G	2921	4.3855e-11	2.31032e-07	2.79489e-06	0.0137374	0.98626
(NEUT+EO)#	BLUEPRINT	T-cell	RP11-378A13.1	2:219141458	2:218999982_G_A	1689	1.87991e-21	1.65065e-07	2.01412e-16	0.0167016	0.983298
(NEUT+EO)#	BLUEPRINT	T-cell	RP11-378A13.1	2:219141458	2:219584852_A_G	1306	3.06114e-21	1.65079e-07	3.28338e-16	0.0167231	0.983277
(NEUT+EO)#	BLUEPRINT	T-cell	RP11-165F24.3	9:286491	9:305428_T_G	2921	2.03757e-09	3.21266e-07	0.000129855	0.019494	0.980376
(NEUT+EO)#	BLUEPRINT	T-cell	CLEC4GP1	19:7847736	19:7847736_G_A	3338	3.93006e-07	1.13568e-06	0.00959536	0.0267644	0.963639
(NEUT+EO)#	BLUEPRINT	T-cell	RP11-438D8.2	3:140967441	3:140927121_A_G	1828	1.25862e-08	2.61386e-07	0.00231823	0.0471936	0.950488
(NEUT+EO)#	BLUEPRINT	T-cell	AC006042.8	7:8018180	7:8018180_G_A	3245	2.70634e-08	2.71631e-05	5.52315e-05	0.0544895	0.945428
(NEUT+EO)#	BLUEPRINT	T-cell	CNN2	19:1036018	19:1049305_C_A	3102	8.47134e-08	4.28128e-06	0.00137493	0.0685566	0.930064
(NEUT+EO)#	BLUEPRINT	T-cell	FRAT1	10:99075300	10:99073972_C_CCAGGTTCAAGCGAT	1916	6.92457e-38	9.78443e-34	6.21309e-06	0.086878	0.913116
(NEUT+EO)#	BLUEPRINT	T-cell	ZNF786	7:148781247	7:148783936_CT_C	2211	1.69387e-09	0.000619682	2.44312e-07	0.0884676	0.910912
(NEUT+EO)#	BLUEPRINT	T-cell	YEATS4	12:69748397	12:69732105_T_C	2744	8.52067e-15	0.000156837	5.0721e-12	0.0924533	0.90739
(NEUT+EO)#	BLUEPRINT	T-cell	MAP3K5	6:137095679	6:137104414_T_TA	1282	3.50556e-05	0.000326039	0.0108376	0.0999075	0.888894
(NEUT+EO)#	BLUEPRINT	T-cell	RP11-497H16.9	5:68746878	5:68592923_C_T	57	5.57835e-05	7.60161e-06	0.10457	0.0133677	0.881999
(NEUT+EO)#	BLUEPRINT	T-cell	SNHG15	7:45022257	7:45009341_A_G	2208	7.18033e-09	3.19542e-07	0.00266143	0.11756	0.879778
(NEUT+EO)#	BLUEPRINT	T-cell	CYB5D1	17:7733833	17:7240391_C_T	2059	0.000617685	0.000311466	0.0800168	0.0394686	0.879585
(NEUT+EO)#	BLUEPRINT	T-cell	CDK7	5:68592923	5:68592923_C_T	1527	3.92135e-13	2.14747e-10	0.000242752	0.132072	0.867686
(NEUT+EO)#	BLUEPRINT	T-cell	ADCK3	1:227173892	1:227173892_T_A	3283	3.9472e-09	1.17947e-08	0.0333989	0.0989324	0.867669
(NEUT+EO)#	BLUEPRINT	T-cell	SPPL2A	15:51055822	15:50800095_G_A	2589	7.00751e-12	8.03262e-07	1.17336e-06	0.133634	0.866364
(NEUT+EO)#	BLUEPRINT	T-cell	CNIH4	1:224547952	1:224582207_CT_C	1998	1.1213e-08	0.000302668	4.99058e-06	0.133842	0.86585
(NEUT+EO)#	BLUEPRINT	T-cell	OSER1	20:42850827	20:43042364_C_T	1964	0.0149848	0.0946315	0.0062674	0.0387343	0.845382
(NEUT+EO)#	BLUEPRINT	T-cell	RP11-454L1.2	1:208034329	1:208034329_C_T	2152	8.22664e-06	0.000435427	0.00304338	0.160247	0.836266
(NEUT+EO)#	BLUEPRINT	T-cell	MYRF	11:61579760	11:61579760_T_C	1699	1.98955e-10	6.6225e-09	0.0054478	0.180523	0.814029
(NEUT+EO)#	BLUEPRINT	T-cell	ABCC5	3:183671944	3:183702089_A_G	2422	0.000101317	0.000446279	0.0364782	0.159874	0.8031
(NEUT+EO)#	BLUEPRINT	T-cell	CD46	1:208025926	1:208034329_C_T	2152	2.77747e-11	0.000561626	1.0275e-08	0.206977	0.792462
(NEUT+EO)#	BLUEPRINT	T-cell	RP11-98J23.1	5:68592923	5:68592923_C_T	1377	2.66131e-12	3.55329e-10	0.00164763	0.219207	0.779145
(NEUT+EO)#	BLUEPRINT	T-cell	RP11-33B1.2	4:120427489	4:120168588_T_C	3486	5.30918e-11	0.000686023	1.81116e-08	0.233262	0.766052
20002_1065_logistic	BLUEPRINT	Monocyte	NCF1C	7:75094329	7:75162278:A_G	1050	4.57306e-08	6.22667e-06	6.54387e-05	0.00791811	0.99201
20002_1065_logistic	BLUEPRINT	Monocyte	CLIC4	1:25054223	1:25181136:A_G	1533	2.42363e-12	5.13511e-06	1.33368e-08	0.0272848	0.97271
20002_1065_logistic	BLUEPRINT	Monocyte	NDUFAF1	15:41783814	15:42170506:C_T	1778	0.000571085	0.000252977	0.0206323	0.00816925	0.970374
20002_1065_logistic	BLUEPRINT	Monocyte	TP53INP1	8:95967372	8:95988209:C_T	2344	2.57711e-36	1.19309e-06	7.72891e-32	0.0348162	0.965183
20002_1065_logistic	BLUEPRINT	Monocyte	BCKDK	16:31149142	16:31149142:A_G	1011	1.426e-10	4.70473e-08	0.000113071	0.0363416	0.963545
20002_1065_logistic	BLUEPRINT	Monocyte	TNFSF12	17:7453919	17:7171356:C_T	1670	1.32552e-08	3.56949e-05	1.57244e-05	0.0413858	0.958563
20002_1065_logistic	BLUEPRINT	Monocyte	QPCT	2:37528478	2:37477794:A_C	1866	1.49222e-07	9.06355e-07	0.00697716	0.0414268	0.951595
20002_1065_logistic	BLUEPRINT	Monocyte	TNFSF12-TNFSF13	17:7452752	17:7171356:C_T	1670	4.36284e-13	4.38341e-05	5.17558e-10	0.0510509	0.948905
20002_1065_logistic	BLUEPRINT	Monocyte	PRKD3	2:37527393	2:37477794:A_C	1866	1.29349e-10	1.15761e-06	6.04795e-06	0.0531795	0.946813
20002_1065_logistic	BLUEPRINT	Monocyte	HSD3B7	16:31011821	16:31149142:A_G	1011	1.52173e-09	6.71028e-08	0.00120663	0.0522612	0.946532
20002_1065_logistic	BLUEPRINT	Monocyte	STX1B	16:31011821	16:31149142:A_G	1011	1.55334e-10	7.20528e-08	0.000123168	0.056189	0.943688
20002_1065_logistic	BLUEPRINT	Monocyte	VKORC1	16:31011821	16:31149142:A_G	1011	8.77032e-09	7.58544e-08	0.00695423	0.0592133	0.933832
20002_1065_logistic	BLUEPRINT	Monocyte	RP11-347C18.3	8:95967372	8:95988209:C_T	2344	9.38079e-07	1.98616e-06	0.0281335	0.0586527	0.913211
20002_1065_logistic	BLUEPRINT	Monocyte	CHP1	15:41462468	15:41469943:A_G	1216	8.27022e-09	7.58997e-07	0.000975033	0.088573	0.910451
20002_1065_logistic	BLUEPRINT	Monocyte	OIP5	15:41472398	15:41469943:A_G	1216	4.59264e-10	7.8602e-07	5.41458e-05	0.0917611	0.908184
20002_1065_logistic	BLUEPRINT	Monocyte	RP1-228P16.1	12:48690143	12:48254353:A_T	2590	2.88496e-06	2.68907e-05	0.00902434	0.0832082	0.907738
20002_1065_logistic	BLUEPRINT	Monocyte	NMT1	17:43173273	17:43173273:C_T	1584	1.25397e-06	0.000281513	0.000459769	0.10232	0.896938
20002_1065_logistic	BLUEPRINT	Monocyte	RP11-20D14.3	12:8832203	12:8839377:C_G	1521	1.17499e-07	0.00203942	6.15864e-06	0.106003	0.891951
20002_1065_logistic	BLUEPRINT	Monocyte	RIMKLB	12:8832203	12:8839377:C_G	1521	0.000206285	0.00193201	0.0108123	0.100378	0.886671
20002_1065_logistic	BLUEPRINT	Monocyte	NSUN5P1	7:75162278	7:75162278:A_G	1180	3.55953e-05	5.91144e-05	0.0509357	0.0837254	0.865244
20002_1065_logistic	BLUEPRINT	Monocyte	GTF2B	1:89341515	1:89332099:C_T	1329	2.04434e-06	3.95443e-06	0.051269	0.0983211	0.850404
20002_1065_logistic	BLUEPRINT	Monocyte	WBP2	17:73953404	17:73953404:C_T	1561	0.000411012	0.00100689	0.0493199	0.119994	0.829268
20002_1065_logistic	BLUEPRINT	Monocyte	BICC1	10:60365755	10:60374898:A_C	1504	3.11549e-08	2.0722e-06	0.00280451	0.185725	0.811468
20002_1065_logistic	BLUEPRINT	Monocyte	RP11-613D13.5	11:43878251	11:43722181:C_T	1836	9.09425e-05	0.000869795	0.0203283	0.193639	0.785072
20002_1065_logistic	BLUEPRINT	Monocyte	GTF2IP1	7:75162278	7:75162278:A_G	1097	5.8002e-05	9.51679e-05	0.0829987	0.1354	0.781448
20002_1065_logistic	BLUEPRINT	Monocyte	DCAKD	17:43137770	17:43173273:C_T	1584	5.26953e-09	0.000618009	1.93208e-06	0.22582	0.773561
20002_1065_logistic	BLUEPRINT	Monocyte	NOC3L	10:96038686	10:96038686:A_G	1431	3.11113e-16	3.544e-15	0.0184808	0.20975	0.771769
20002_1065_logistic	BLUEPRINT	Neutrophil	RP11-59H1.4	12:12890626	12:12888438:A_T	1785	8.96007e-09	7.05361e-05	1.35939e-06	0.00971127	0.990217
20002_1065_logistic	BLUEPRINT	Neutrophil	APOLD1	12:12878765	12:12888438:A_T	1785	7.46438e-18	0.00011897	1.13247e-15	0.0170669	0.982814
20002_1065_logistic	BLUEPRINT	Neutrophil	CLIC4	1:25054223	1:25181136:A_G	1533	7.24675e-17	4.36431e-06	3.98775e-13	0.023039	0.976957
20002_1065_logistic	BLUEPRINT	Neutrophil	RP11-347C18.3	8:95967372	8:95988209:C_T	2344	3.68492e-27	1.46246e-06	1.10513e-22	0.042903	0.957096
20002_1065_logistic	BLUEPRINT	Neutrophil	CSK	15:75081078	15:75081078:A_G	1235	1.99161e-19	3.23868e-19	0.0190576	0.0300398	0.950903
20002_1065_logistic	BLUEPRINT	Neutrophil	ALDH2	12:111884608	12:111884608:C_T	715	7.58979e-21	5.42729e-19	0.000705359	0.0494888	0.949806
20002_1065_logistic	BLUEPRINT	Neutrophil	UNC13D	17:73909948	17:73953404:C_T	1561	9.90457e-08	0.000460678	1.18851e-05	0.0543345	0.945193
20002_1065_logistic	BLUEPRINT	Neutrophil	GTF2B	1:89341515	1:89332099:C_T	1329	3.55171e-07	2.00937e-06	0.00890717	0.0494505	0.94164
20002_1065_logistic	BLUEPRINT	Neutrophil	RP11-196G11.4	16:31149142	16:31149142:A_G	1011	9.92131e-09	6.80129e-08	0.00786688	0.0529902	0.939143
20002_1065_logistic	BLUEPRINT	Neutrophil	NT5C2	10:104906211	10:104906211:C_T	1517	5.02763e-19	1.21601e-16	0.000285878	0.0682126	0.931502
20002_1065_logistic	BLUEPRINT	Neutrophil	TNFSF12-TNFSF13	17:7474539	17:7171356:C_T	1670	2.45679e-05	4.95918e-05	0.0291446	0.0579173	0.912864
20002_1065_logistic	BLUEPRINT	Neutrophil	NDUFAF6	8:95967372	8:95988209:C_T	2344	1.38995e-08	3.08431e-06	0.000416855	0.0915922	0.907988
20002_1065_logistic	BLUEPRINT	Neutrophil	DCAKD	17:43137770	17:43173273:C_T	1584	5.81999e-07	0.000393756	0.00021339	0.143515	0.855877
20002_1065_logistic	BLUEPRINT	Neutrophil	RP13-890H12.2	17:43216281	17:43173273:C_T	1584	0.00010133	0.000303578	0.0371527	0.110455	0.851988
20002_1065_logistic	BLUEPRINT	Neutrophil	RN7SKP151	11:13281580	11:13282058:C_G	2285	3.58564e-08	0.000522456	1.04003e-05	0.150692	0.848775
20002_1065_logistic	BLUEPRINT	Neutrophil	UFL1	6:97020917	6:97056255:C_T	2079	6.26949e-18	9.05153e-05	1.07566e-14	0.154452	0.845457
20002_1065_logistic	BLUEPRINT	Neutrophil	AP000925.2	11:111535105	11:111507189:A_C	1226	6.39713e-09	4.73698e-06	0.000238364	0.175681	0.824076
20002_1065_logistic	BLUEPRINT	Neutrophil	TNNT3	11:1892930	11:1888614:C_T	2642	8.45155e-29	2.67684e-24	5.88605e-06	0.185613	0.814381
20002_1065_logistic	BLUEPRINT	Neutrophil	POM121C	7:75162278	7:75162278:A_G	1180	2.25676e-05	0.000115479	0.0322935	0.164444	0.803125
20002_1065_logistic	BLUEPRINT	Neutrophil	RP11-10L12.1	4:103895223	4:103895223:A_G	1369	3.4696e-07	0.000132135	0.000561053	0.212883	0.786424
20002_1065_logistic	BLUEPRINT	Neutrophil	ZNF318	6:43349795	6:43349795:A_G	1226	6.58204e-08	4.26743e-08	0.135877	0.0873179	0.776805
20002_1065_logistic	BLUEPRINT	Neutrophil	PIGV	1:27188057	1:26987646:A_G	1424	0.000126	0.000564917	0.042472	0.189655	0.767183
20002_1065_logistic	BLUEPRINT	Neutrophil	TNFSF12	17:7522579	17:7171356:C_T	1670	7.82948e-07	0.000199204	0.000928802	0.23555	0.763321
20002_1065_logistic	BLUEPRINT	Neutrophil	GTF2I	7:75061419	7:75162278:A_G	40	8.00627e-05	0.000762515	0.0229446	0.217766	0.758447
20002_1065_logistic	BLUEPRINT	T-cell	TNNT3	11:1888614	11:1888614:C_T	2642	2.04444e-30	1.00215e-25	1.42385e-07	0.00598542	0.994014
20002_1065_logistic	BLUEPRINT	T-cell	FBF1	17:73943942	17:73953404:C_T	1561	2.14713e-08	8.13932e-05	2.57648e-06	0.00877576	0.99114
20002_1065_logistic	BLUEPRINT	T-cell	C1GALT1	7:7277215	7:7216566:G_T	2443	1.56763e-18	2.08658e-09	3.7541e-11	0.0490177	0.950982
20002_1065_logistic	BLUEPRINT	T-cell	CCDC85B	11:65566719	11:65566719:G_T	1245	7.07569e-07	2.19903e-07	0.0542633	0.0159345	0.929801
20002_1065_logistic	BLUEPRINT	T-cell	NSUN5P1	7:75162278	7:75162278:A_G	1180	2.68703e-05	2.91856e-05	0.0384504	0.0408429	0.920651
20002_1065_logistic	BLUEPRINT	T-cell	RP11-347C18.3	8:95967372	8:95988209:C_T	2344	9.14992e-07	2.08696e-06	0.0274411	0.0616783	0.910878
20002_1065_logistic	BLUEPRINT	T-cell	APOLD1	12:12888438	12:12888438:A_T	1785	1.98233e-13	0.000641343	3.00752e-11	0.0963992	0.902959
20002_1065_logistic	BLUEPRINT	T-cell	HIPK2	7:139462493	7:139462493:A_G	1466	2.52179e-05	0.000261208	0.00989051	0.101558	0.888265
20002_1065_logistic	BLUEPRINT	T-cell	DCAKD	17:43137770	17:43173273:C_T	1584	2.36637e-09	0.000365302	8.67631e-07	0.133071	0.866562
20002_1065_logistic	BLUEPRINT	T-cell	RP11-59H1.4	12:12890626	12:12888438:A_T	1785	3.75672e-06	0.00100676	0.000569956	0.151896	0.846524
20002_1065_logistic	BLUEPRINT	T-cell	RRP1B	21:45075750	21:44720384:A_G	2140	1.78706e-05	0.00122053	0.00306722	0.208699	0.786996
20002_1473_logistic	BLUEPRINT	Monocyte	PSRC1	1:109817590	1:109817590:G_T	1726	1.01096e-107	3.08345e-100	1.76383e-10	0.00438411	0.995616
20002_1473_logistic	BLUEPRINT	Monocyte	OPRL1	20:62711459	20:62692060:A_C	1557	1.16956e-14	8.38e-07	8.73181e-11	0.00526167	0.994737
20002_1473_logistic	BLUEPRINT	Monocyte	RP11-513M16.8	9:19352260	9:19352260:A_T	2175	8.53462e-15	3.61466e-08	1.13702e-08	0.0472032	0.952797
20002_1473_logistic	BLUEPRINT	Monocyte	RP11-686O6.2	2:203356996	2:203610940:A_C	1085	1.09142e-13	7.98679e-08	9.07458e-08	0.0654713	0.934529
20002_1473_logistic	BLUEPRINT	Monocyte	RP11-513M16.7	9:19352260	9:19352260:A_T	2175	3.90074e-09	5.58247e-08	0.00519673	0.0734508	0.921352
20002_1473_logistic	BLUEPRINT	Monocyte	RP11-686O6.2	2:203356996	2:203076729:A_G	1473	7.25794e-14	6.88369e-08	1.21527e-07	0.114375	0.885625
20002_1473_logistic	BLUEPRINT	Monocyte	DOCK7	1:63122859	1:63122859:A_C	1882	4.43424e-31	7.14832e-28	0.000106516	0.170882	0.829011
20002_1473_logistic	BLUEPRINT	Monocyte	ANGPTL3	1:63122859	1:63122859:A_C	1882	9.51866e-33	7.5248e-28	2.28649e-06	0.179935	0.820063
20002_1473_logistic	BLUEPRINT	Neutrophil	PSRC1	1:109817590	1:109817590:G_T	1726	8.24288e-100	8.30816e-100	0.0143814	0.0135232	0.972095
20002_1473_logistic	BLUEPRINT	Neutrophil	BCL7B	7:72878044	7:73019074:C_T	953	1.06305e-05	0.0001644	0.00270132	0.0408195	0.956304
20002_1473_logistic	BLUEPRINT	Neutrophil	NPEPPS	17:45707211	17:45752310:C_G	1772	1.91393e-07	1.92505e-06	0.0126878	0.126754	0.860556
20002_1473_logistic	BLUEPRINT	Neutrophil	RP1-13D10.2	6:16131156	6:16133820:C_G	1928	3.86637e-06	6.62814e-06	0.0532325	0.0904004	0.856357
20002_1473_logistic	BLUEPRINT	Neutrophil	GAS6-AS1	13:114524056	13:114524056:C_T	1816	0.00262823	0.00508349	0.0487906	0.0935201	0.849978
20002_1473_logistic	BLUEPRINT	Neutrophil	PIGV	1:27083048	1:27284913:C_T	911	4.24948e-05	0.00021619	0.0268221	0.135619	0.8373
20002_1473_logistic	BLUEPRINT	Neutrophil	GAS6	13:114524056	13:114524056:C_T	1816	0.000163314	0.00833633	0.00303178	0.153921	0.834547
20002_1473_logistic	BLUEPRINT	Neutrophil	HBS1L	6:135418916	6:135418916:A_G	1400	0.000180396	0.00152504	0.0206281	0.173582	0.804084
20002_1473_logistic	BLUEPRINT	T-cell	OPRL1	20:62692060	20:62692060:A_C	1557	2.06533e-12	4.20902e-07	1.54195e-08	0.00214455	0.997855
20002_1473_logistic	BLUEPRINT	T-cell	RGS19	20:62711459	20:62692060:A_C	1557	2.59375e-09	1.87312e-06	1.93646e-05	0.0129975	0.986981
20002_1473_logistic	BLUEPRINT	T-cell	BCL7B	7:72878044	7:73019074:C_T	953	2.12685e-07	0.000115653	5.40457e-05	0.0284173	0.971413
20002_1473_logistic	BLUEPRINT	T-cell	RP11-513M16.8	9:19352260	9:19352260:A_T	2175	3.52399e-20	3.60437e-08	4.69481e-14	0.0470661	0.952934
20002_1473_logistic	BLUEPRINT	T-cell	RP11-513M16.7	9:19352260	9:19352260:A_T	2175	1.01846e-13	4.07983e-08	1.35684e-07	0.0534066	0.946593
20002_1473_logistic	BLUEPRINT	T-cell	RP11-686O6.2	2:203356996	2:203610940:A_C	1085	1.22965e-08	7.32166e-08	0.0102238	0.0599458	0.92983
20002_1473_logistic	BLUEPRINT	T-cell	RPS6	9:19352260	9:19352260:A_T	2175	6.7022e-09	4.85379e-08	0.00892895	0.063737	0.927334
20002_1473_logistic	BLUEPRINT	T-cell	UGT2B17	4:69371441	4:69333810:C_T	1863	1.80588e-05	7.30308e-05	0.0172441	0.0688225	0.913842
20002_1473_logistic	BLUEPRINT	T-cell	RP11-686O6.2	2:203356996	2:203076729:A_G	1473	9.3036e-09	6.44547e-08	0.015578	0.107046	0.877376
40011_8090_logistic	BLUEPRINT	Monocyte	DCLRE1B	1:114445880	1:114471583:C_G	1582	1.89022e-07	0.000154194	2.34363e-05	0.0181363	0.981686
40011_8090_logistic	BLUEPRINT	Monocyte	RP11-145E5.5	9:22053687	9:22053687:A_G	1878	1.92371e-15	9.24987e-13	9.53017e-05	0.0448694	0.955035
40011_8090_logistic	BLUEPRINT	Monocyte	AP4B1	1:114445880	1:114471583:C_G	1582	0.000456124	0.000354631	0.0565533	0.0430699	0.899566
40011_8090_logistic	BLUEPRINT	T-cell	BACH2	6:90976768	6:90976768:A_G	1836	4.11707e-14	4.00173e-05	1.77982e-12	0.000730726	0.999229
40011_8090_logistic	BLUEPRINT	T-cell	RN7SKP110	6:90976768	6:90976768:A_G	1836	2.80198e-05	0.000934731	0.0012113	0.0394503	0.958376
40011_8140_logistic	BLUEPRINT	Monocyte	MAP1LC3A	20:33417814	20:33847154:A_G	1207	1.14886e-05	0.000164884	0.00433505	0.0612819	0.934207
40011_8140_logistic	BLUEPRINT	Monocyte	TET2	4:106065308	4:106065308:C_G	1704	5.90633e-05	0.000214525	0.0276125	0.0994192	0.872695
40011_8140_logistic	BLUEPRINT	Monocyte	MAP1LC3A	20:33284624	20:33164515:A_T	1110	5.38431e-06	0.000149117	0.00649536	0.179073	0.814277
40011_8140_logistic	BLUEPRINT	Monocyte	CASP8	2:202153078	2:202153684:C_T	1301	1.18889e-25	0.000125246	2.01352e-22	0.211329	0.788546
40011_8140_logistic	BLUEPRINT	Neutrophil	MAP1LC3A	20:33435161	20:33164515:A_T	1110	9.37716e-08	0.000114808	0.000113121	0.137636	0.862136
40011_8140_logistic	BLUEPRINT	Neutrophil	CASP8	2:202153078	2:202153684:C_T	1301	1.1566e-09	0.000125167	1.95882e-06	0.211195	0.788677
40011_8140_logistic	BLUEPRINT	Neutrophil	ALS2CR12	2:202153078	2:202153684:C_T	1301	9.57332e-17	0.000125315	1.62135e-13	0.211446	0.788429
40011_8140_logistic	BLUEPRINT	T-cell	ALS2CR12	2:202153078	2:202153684:C_T	1301	2.54216e-07	0.000103826	0.000430542	0.175016	0.82445
40011_8140_logistic	BLUEPRINT	T-cell	CASP8	2:202153078	2:202153684:C_T	1301	7.94503e-21	0.00012523	1.34558e-17	0.211303	0.788572
41202_C44_logistic	BLUEPRINT	Monocyte	RP11-145E5.5	9:22043819	9:22049656:A_G	1876	5.47042e-11	2.63292e-08	9.48092e-05	0.0446766	0.955229
41202_C44_logistic	BLUEPRINT	T-cell	BACH2	6:90976768	6:90976768:A_G	1836	4.38487e-16	4.26203e-07	2.65905e-12	0.00158614	0.998413
41202_C44_logistic	BLUEPRINT	T-cell	RN7SKP110	6:90976768	6:90976768:A_G	1836	2.49029e-07	8.30751e-06	0.00151015	0.0494289	0.949052
41202_D12_logistic	BLUEPRINT	Neutrophil	MDM4	1:204497335	1:204497335:C_G	1783	8.31447e-07	9.2862e-05	0.000679811	0.075002	0.924224
41202_D12_logistic	BLUEPRINT	T-cell	RP11-430C7.2	1:204497335	1:204497335:C_G	1783	7.65319e-07	0.000107241	0.000625743	0.0867702	0.912496
41202_D12_logistic	BLUEPRINT	T-cell	RNA5SP74	1:204470129	1:204497335:C_G	1783	4.82187e-05	0.000115872	0.0394248	0.0938735	0.866538
41202_I25_logistic	BLUEPRINT	Monocyte	OPRL1	20:62712053	20:62709274:A_G	1516	1.24211e-12	8.93101e-05	1.27734e-10	0.00819261	0.991718
41202_I25_logistic	BLUEPRINT	Monocyte	PSRC1	1:109821511	1:109821511:G_T	1739	2.02859e-22	6.21443e-15	7.02806e-10	0.0205504	0.97945
41202_I25_logistic	BLUEPRINT	Monocyte	PLEKHA1	10:124213449	10:124237612:A_G	2201	1.23649e-06	6.10267e-06	0.00608283	0.0290568	0.964853
41202_I25_logistic	BLUEPRINT	Monocyte	GGCX	2:85767735	2:85767735:C_T	2053	2.3187e-17	2.19445e-05	1.23507e-13	0.116005	0.883973
41202_I25_logistic	BLUEPRINT	Monocyte	SRSF9	12:120934978	12:120934978:A_G	1698	0.000877708	0.000535823	0.147025	0.0889934	0.762568
41202_I25_logistic	BLUEPRINT	Neutrophil	PSRC1	1:109821511	1:109821511:G_T	1739	4.07578e-15	4.11246e-15	0.0141205	0.013275	0.972604
41202_I25_logistic	BLUEPRINT	Neutrophil	ALDH2	12:112200150	12:111973358:A_G	781	2.812e-07	1.94531e-05	0.000640432	0.0433483	0.955992
41202_I25_logistic	BLUEPRINT	Neutrophil	GGCX	2:85767735	2:85767735:C_T	2053	3.55408e-07	1.3172e-05	0.00189311	0.0692327	0.928861
41202_I25_logistic	BLUEPRINT	Neutrophil	RP11-282I1.1	10:124213449	10:124237612:A_G	1203	1.18187e-05	6.07182e-06	0.0581287	0.0289504	0.912903
41202_I25_logistic	BLUEPRINT	Neutrophil	OPRL1	20:62715548	20:62709274:A_G	1516	3.75557e-07	0.00108401	3.86209e-05	0.110587	0.88829
41202_I25_logistic	BLUEPRINT	T-cell	RGS19	20:62709274	20:62709274:A_G	1516	9.47469e-08	6.83623e-05	9.74343e-06	0.00603624	0.993886
41202_I25_logistic	BLUEPRINT	T-cell	OPRL1	20:62692060	20:62709274:A_G	1516	8.88904e-10	0.000180798	9.14116e-08	0.0176104	0.982209
41202_I25_logistic	BLUEPRINT	T-cell	GGCX	2:85796101	2:85767735:C_T	2053	7.27899e-11	8.14276e-06	3.87722e-07	0.0424155	0.957576
41202_I25_logistic	BLUEPRINT	T-cell	TMEM170A	16:75371744	16:75421164:C_G	1859	2.64585e-09	3.97817e-05	1.5866e-05	0.237791	0.762154
41204_E78_logistic	BLUEPRINT	Monocyte	PSRC1	1:109817590	1:109817590:G_T	1726	7.51678e-55	2.29264e-47	1.95392e-10	0.00496448	0.995036
41204_E78_logistic	BLUEPRINT	Monocyte	FES	15:91430617	15:91431255:A_G	2135	0.000249487	0.000139184	0.0652453	0.0355003	0.898866
41204_E78_logistic	BLUEPRINT	Monocyte	DOCK7	1:62984897	1:62984897:C_T	1772	1.58498e-11	2.55342e-08	0.000108904	0.174619	0.825272
41204_E78_logistic	BLUEPRINT	Monocyte	ANGPTL3	1:62984897	1:62984897:C_T	1772	3.27592e-13	2.59794e-08	2.25088e-06	0.177682	0.822316
41204_E78_logistic	BLUEPRINT	Neutrophil	PSRC1	1:109817590	1:109817590:G_T	1726	5.62139e-47	5.66591e-47	0.0146123	0.0137564	0.971631
41204_E78_logistic	BLUEPRINT	Neutrophil	RP1-13D10.2	6:16126934	6:16126934:A_G	1932	0.000415597	0.000712865	0.0383505	0.0648861	0.895635
41204_I10_logistic	BLUEPRINT	Monocyte	PDLIM4	5:131786595	5:131787137:A_G	1501	2.14642e-15	7.59343e-05	1.67925e-12	0.0584657	0.941458
41204_I10_logistic	BLUEPRINT	Monocyte	HSD3B7	16:31011821	16:30846134:A_G	759	2.07319e-05	0.000873419	0.0013872	0.0575014	0.940217
41204_I10_logistic	BLUEPRINT	Monocyte	SLC22A5	5:131677047	5:131787137:A_G	1501	5.11542e-17	7.79381e-05	4.00205e-14	0.0600349	0.939887
41204_I10_logistic	BLUEPRINT	Monocyte	BCKDK	16:31145219	16:30846134:A_G	759	3.04107e-06	0.000951023	0.000203482	0.062698	0.936144
41204_I10_logistic	BLUEPRINT	Monocyte	STX1B	16:31011821	16:30846134:A_G	759	2.2829e-06	0.00100245	0.000152751	0.0661426	0.9327
41204_I10_logistic	BLUEPRINT	Monocyte	VKORC1	16:31011821	16:30846134:A_G	759	0.000132672	0.00110914	0.00887727	0.0732972	0.916584
41204_I10_logistic	BLUEPRINT	Monocyte	GTF2B	1:89344649	1:89332099:C_T	1329	2.20593e-10	4.26701e-10	0.0389486	0.0744529	0.886599
41204_I10_logistic	BLUEPRINT	Monocyte	RP11-819C21.1	11:107140077	11:107126353:A_G	2166	3.33323e-17	4.97355e-09	7.7332e-10	0.114503	0.885497
41204_I10_logistic	BLUEPRINT	Monocyte	ACADVL	17:7180274	17:7095507:C_T	1706	0.000265365	0.0145498	0.00236833	0.129	0.853816
41204_I10_logistic	BLUEPRINT	Monocyte	FES	15:91430907	15:91423543:G_T	2144	1.25462e-14	7.03302e-15	0.114697	0.0634735	0.82183
41204_I10_logistic	BLUEPRINT	Monocyte	RP11-284M14.1	4:144168650	4:144085327:A_T	1607	1.32737e-07	0.000129839	0.00018304	0.178222	0.821465
41204_I10_logistic	BLUEPRINT	Monocyte	USP38	4:144163755	4:144085327:A_T	1607	1.16672e-05	0.000122568	0.0160886	0.168201	0.815576
41204_I10_logistic	BLUEPRINT	Monocyte	TNNT3	11:1892930	11:1888614:C_T	2642	7.11865e-14	7.46686e-14	0.12059	0.125735	0.753674
41204_I10_logistic	BLUEPRINT	Neutrophil	ALDH2	12:111884608	12:111884608:C_T	715	3.31138e-16	2.36789e-14	0.00076781	0.0539591	0.945273
41204_I10_logistic	BLUEPRINT	Neutrophil	GTF2B	1:89344649	1:89332099:C_T	1329	5.62335e-11	3.1814e-10	0.00992875	0.0552369	0.934834
41204_I10_logistic	BLUEPRINT	Neutrophil	NT5C2	10:104811203	10:104811203:C_T	1475	2.79346e-14	7.10096e-12	0.000303409	0.0762031	0.923494
41204_I10_logistic	BLUEPRINT	Neutrophil	RP11-196G11.4	16:31141993	16:30846134:A_G	759	0.000166306	0.00108546	0.0111277	0.0717138	0.915907
41204_I10_logistic	BLUEPRINT	Neutrophil	SLC39A13	11:47408592	11:47907350:C_T	1341	7.52252e-07	4.74446e-07	0.0592812	0.0364845	0.904233
41204_I10_logistic	BLUEPRINT	Neutrophil	CSK	15:75114322	15:75114322:C_T	1218	1.68084e-08	2.7479e-08	0.0387245	0.0624094	0.898866
41204_I10_logistic	BLUEPRINT	Neutrophil	P4HA2	5:131787137	5:131787137:A_G	1501	3.62048e-05	9.70837e-05	0.0283248	0.0750568	0.896485
41204_I10_logistic	BLUEPRINT	Neutrophil	TNNT3	11:1892930	11:1888614:C_T	2642	2.49055e-18	7.88825e-14	4.219e-06	0.13276	0.867236
41204_I10_logistic	BLUEPRINT	Neutrophil	USP38	4:144060728	4:144085327:A_T	1607	2.70146e-12	0.000117924	3.72522e-09	0.161774	0.838108
41204_I10_logistic	BLUEPRINT	Neutrophil	PDLIM4	5:131787137	5:131787137:A_G	1501	1.67292e-08	0.000225446	1.30881e-05	0.175554	0.824208
41204_I10_logistic	BLUEPRINT	Neutrophil	SLC39A13	11:47406592	11:47406592:C_T	1132	4.54841e-07	3.30392e-07	0.117311	0.0844151	0.798274
41204_I10_logistic	BLUEPRINT	Neutrophil	ZFP91	11:58402251	11:58408687:G_T	1892	0.000110818	0.000311501	0.0560302	0.15671	0.786838
41204_I10_logistic	BLUEPRINT	Neutrophil	ZNF318	6:43348512	6:43349795:A_G	1226	0.000137621	8.92255e-05	0.134815	0.0866281	0.77833
41204_I10_logistic	BLUEPRINT	T-cell	TNNT3	11:1888614	11:1888614:C_T	2642	1.6471e-19	8.07379e-15	2.7902e-07	0.0126897	0.98731
41204_I10_logistic	BLUEPRINT	T-cell	C1GALT1	7:7277215	7:7221775:C_T	2432	1.40948e-13	0.000187946	2.04272e-11	0.0262648	0.973547
41204_I10_logistic	BLUEPRINT	T-cell	RP11-382M14.1	11:107140077	11:107126353:A_G	2166	5.18239e-16	4.73461e-09	1.20233e-08	0.108954	0.891046
41204_I10_logistic	BLUEPRINT	T-cell	RP11-284M14.1	4:144087792	4:144085327:A_T	1607	4.26468e-13	0.000123909	5.88085e-10	0.170036	0.82984
41204_I10_logistic	BLUEPRINT	T-cell	FMNL3	12:49968426	12:49968426:C_T	1036	5.15673e-05	0.000251911	0.0301983	0.146699	0.8228
41204_I10_logistic	BLUEPRINT	T-cell	RFT1	3:53144363	3:53553923:G_T	1673	7.22557e-07	0.00102758	0.000139626	0.197766	0.801066
41204_I10_logistic	BLUEPRINT	T-cell	MPI	15:75114322	15:75114322:C_T	1218	2.81453e-11	9.20351e-08	6.48433e-05	0.211249	0.788686
41204_I10_logistic	BLUEPRINT	T-cell	GUCY1A2	11:107126353	11:107126353:A_G	1981	1.75769e-11	9.55649e-09	0.00040779	0.220935	0.778657
41204_I10_logistic	BLUEPRINT	T-cell	RRP1B	21:45059431	21:45046988:A_G	1670	1.42154e-05	0.00103995	0.00300755	0.219245	0.776694
41204_I48_logistic	BLUEPRINT	Monocyte	PPFIA4	1:203028711	1:203028711:C_G	1646	2.20306e-32	0.000129554	1.77478e-30	0.00944644	0.990424
41204_I48_logistic	BLUEPRINT	Monocyte	RP11-127L20.5	10:105342672	10:105493177:G_T	1425	2.62398e-12	2.07447e-11	0.00393596	0.0301511	0.965913
41204_I48_logistic	BLUEPRINT	Monocyte	RP11-65L3.2	2:179514433	2:179514433:C_T	1321	0.000165435	0.000668033	0.00898456	0.0353252	0.954857
41204_I48_logistic	BLUEPRINT	Monocyte	C9orf3	9:97537982	9:97537982:C_G	1645	5.5646e-08	7.84382e-07	0.00384719	0.0532869	0.942865
41204_I48_logistic	BLUEPRINT	Monocyte	TTN	2:179514433	2:179514433:C_T	1321	0.000542999	0.000984373	0.0294896	0.0525436	0.916439
41204_I48_logistic	BLUEPRINT	Monocyte	RP11-171I2.4	2:179514433	2:179514433:C_T	1321	0.000720416	0.00106242	0.0391249	0.0567966	0.902296
41204_I48_logistic	BLUEPRINT	Monocyte	EFS	14:23888183	14:23861811:A_G	1647	0.00142104	0.000344409	0.145385	0.0344176	0.818432
41204_I48_logistic	BLUEPRINT	T-cell	PGP	16:2265071	16:2003016:A_G	2168	1.75653e-15	0.0131853	7.57473e-16	0.00470383	0.982111
41204_I48_logistic	BLUEPRINT	T-cell	SPATS2L	2:201183888	2:201180023:C_T	1551	2.8685e-05	7.38643e-05	0.0353826	0.0902365	0.874278
6150_2_logistic	BLUEPRINT	Monocyte	PSRC1	1:109817590	1:109817590:G_T	1726	1.26113e-17	3.84647e-10	2.60665e-10	0.0069573	0.993043
6150_2_logistic	BLUEPRINT	Monocyte	FES	15:91430617	15:91423543:G_T	2144	0.000413644	0.000231876	0.139881	0.0776313	0.781842
6150_2_logistic	BLUEPRINT	Neutrophil	PSRC1	1:109817590	1:109817590:G_T	1726	6.47522e-10	6.52651e-10	0.0133838	0.0125157	0.974101
6150_4_logistic	BLUEPRINT	Monocyte	HSPA4	5:132444128	5:132444128:A_G	1632	2.87917e-11	6.82551e-06	7.37306e-09	0.000748652	0.999245
6150_4_logistic	BLUEPRINT	Monocyte	NCF1C	7:75094329	7:75059111:C_T	1041	1.45934e-10	1.98671e-08	2.9928e-05	0.00307744	0.996893
6150_4_logistic	BLUEPRINT	Monocyte	HSD3B7	16:31011821	16:30634300:A_G	625	7.20701e-10	2.6174e-08	0.0008029	0.0281883	0.971009
6150_4_logistic	BLUEPRINT	Monocyte	STX1B	16:31011821	16:30634300:A_G	625	7.99409e-11	3.25764e-08	8.90585e-05	0.0353273	0.964584
6150_4_logistic	BLUEPRINT	Monocyte	HSD3B7	16:31011821	16:31149142:A_G	1011	6.36834e-10	2.8082e-08	0.000857279	0.0368405	0.962302
6150_4_logistic	BLUEPRINT	Monocyte	BCKDK	16:31011821	16:30634300:A_G	625	1.47234e-10	3.57201e-08	0.000164027	0.0388332	0.961003
6150_4_logistic	BLUEPRINT	Monocyte	NCF1	7:74089819	7:74089819:C_G	600	2.57482e-10	7.49723e-05	1.47242e-07	0.0419152	0.95801
6150_4_logistic	BLUEPRINT	Monocyte	STX1B	16:31011821	16:31149142:A_G	1011	6.9575e-11	3.22729e-08	9.3659e-05	0.0424871	0.957419
6150_4_logistic	BLUEPRINT	Monocyte	TP53INP1	8:95960855	8:95988209:C_T	2344	1.7098e-34	7.9156e-05	9.84038e-32	0.0446012	0.95532
6150_4_logistic	BLUEPRINT	Monocyte	VKORC1	16:31011821	16:30634300:A_G	625	4.8697e-09	3.63016e-08	0.00542512	0.0394868	0.955088
6150_4_logistic	BLUEPRINT	Monocyte	BCKDK	16:31149142	16:31149142:A_G	1011	1.03423e-10	3.4122e-08	0.000139224	0.0449787	0.954882
6150_4_logistic	BLUEPRINT	Monocyte	QPCT	2:37460234	2:37477794:A_C	1866	3.98166e-06	2.41841e-05	0.00730402	0.0434144	0.949253
6150_4_logistic	BLUEPRINT	Monocyte	NAA60	16:3540962	16:3538918:A_G	1600	5.43344e-14	1.14914e-05	2.45451e-10	0.0509624	0.949026
6150_4_logistic	BLUEPRINT	Monocyte	VKORC1	16:31011821	16:31149142:A_G	1011	4.23984e-09	3.66704e-08	0.00570749	0.0484182	0.945874
6150_4_logistic	BLUEPRINT	Monocyte	NMT1	17:43173273	17:43173273:C_T	1584	4.84251e-08	1.08713e-05	0.000258573	0.0571063	0.942624
6150_4_logistic	BLUEPRINT	Monocyte	PRKD3	2:37460234	2:37477794:A_C	1866	3.55091e-09	3.1779e-05	6.51385e-06	0.0573533	0.942608
6150_4_logistic	BLUEPRINT	Monocyte	NEGR1	1:72812324	1:72949748:A_T	572	1.21056e-12	0.000783153	1.09818e-10	0.070116	0.929101
6150_4_logistic	BLUEPRINT	Monocyte	PDLIM4	5:131787137	5:131787137:A_G	1501	1.86253e-15	6.5891e-05	2.36307e-12	0.0826815	0.917253
6150_4_logistic	BLUEPRINT	Monocyte	CHP1	15:41484287	15:41486257:C_T	1215	1.07744e-10	9.8464e-09	0.000937748	0.0847839	0.914278
6150_4_logistic	BLUEPRINT	Monocyte	RP1-228P16.1	12:48690143	12:48254353:A_T	2590	2.08219e-07	1.94081e-06	0.00861803	0.0794168	0.911963
6150_4_logistic	BLUEPRINT	Monocyte	OIP5	15:41472398	15:41486257:C_T	1215	6.03665e-12	1.02736e-08	5.254e-05	0.0885052	0.911442
6150_4_logistic	BLUEPRINT	Monocyte	MED8	1:43844168	1:43844168:A_G	1578	0.000109402	0.000430128	0.0184151	0.0714918	0.909553
6150_4_logistic	BLUEPRINT	Monocyte	RP11-347C18.3	8:95960947	8:95988209:C_T	2344	5.88328e-05	0.000124564	0.0338599	0.070795	0.895162
6150_4_logistic	BLUEPRINT	Monocyte	MERTK	2:112766304	2:112921790:A_G	1364	6.7956e-09	0.00532943	1.67123e-07	0.130201	0.864469
6150_4_logistic	BLUEPRINT	Monocyte	BICC1	10:60374898	10:60374898:A_C	1504	4.7139e-06	0.000313536	0.00212561	0.140524	0.857032
6150_4_logistic	BLUEPRINT	Monocyte	TNFSF12	17:7453919	17:7171356:C_T	1670	5.03628e-09	1.35622e-05	5.62231e-05	0.150554	0.849376
6150_4_logistic	BLUEPRINT	Monocyte	GTF2B	1:89352612	1:89332099:C_T	1329	6.50434e-09	1.25816e-08	0.0528478	0.10138	0.845772
6150_4_logistic	BLUEPRINT	Monocyte	GTF2IP1	7:75094329	7:75059111:C_T	1041	2.94142e-07	4.79747e-07	0.0603224	0.0975441	0.842133
6150_4_logistic	BLUEPRINT	Monocyte	NSUN5P1	7:75162278	7:75059111:C_T	1041	3.08028e-07	5.10233e-07	0.0631701	0.103805	0.833024
6150_4_logistic	BLUEPRINT	Monocyte	WBP2	17:73953404	17:73953404:C_T	1561	0.00146916	0.00359912	0.0487631	0.118632	0.827537
6150_4_logistic	BLUEPRINT	Monocyte	RP11-613D13.5	11:43878251	11:43722181:C_T	1836	1.95449e-05	0.000186932	0.0170632	0.162376	0.820354
6150_4_logistic	BLUEPRINT	Monocyte	NOC3L	10:96014622	10:96023077:C_T	1416	4.66437e-21	5.33547e-20	0.0185886	0.211861	0.76955
6150_4_logistic	BLUEPRINT	Neutrophil	RP11-59H1.4	12:12890626	12:12888438:A_T	1785	1.8308e-09	1.44126e-05	2.52598e-06	0.0189041	0.981079
6150_4_logistic	BLUEPRINT	Neutrophil	HSPA4	5:132444128	5:132444128:A_G	1632	1.81914e-07	8.20451e-05	4.65852e-05	0.0200305	0.979841
6150_4_logistic	BLUEPRINT	Neutrophil	PHF13	1:6676485	1:6676485:G_T	1844	1.79383e-08	0.000159673	2.98157e-06	0.0255653	0.974272
6150_4_logistic	BLUEPRINT	Neutrophil	APOLD1	12:12879254	12:12888438:A_T	1785	1.69737e-18	2.70533e-05	2.34188e-15	0.0363621	0.963611
6150_4_logistic	BLUEPRINT	Neutrophil	ALDH2	12:111884608	12:111884608:C_T	715	3.73698e-30	2.67223e-28	0.000656758	0.04601	0.953333
6150_4_logistic	BLUEPRINT	Neutrophil	RP11-196G11.4	16:31025641	16:30634300:A_G	625	7.14119e-09	4.00366e-08	0.00795568	0.0436546	0.94839
6150_4_logistic	BLUEPRINT	Neutrophil	RP11-347C18.3	8:95960855	8:95988209:C_T	2344	2.35467e-25	9.34517e-05	1.35518e-22	0.052837	0.94707
6150_4_logistic	BLUEPRINT	Neutrophil	RP13-890H12.2	17:43218677	17:43173273:C_T	1584	2.53585e-06	7.59721e-06	0.0135405	0.0396196	0.94683
6150_4_logistic	BLUEPRINT	Neutrophil	CSK	15:75081078	15:75069282:C_T	1263	3.02176e-23	4.92691e-23	0.0216087	0.0342884	0.944103
6150_4_logistic	BLUEPRINT	Neutrophil	GTF2B	1:89352612	1:89332099:C_T	1329	1.08502e-09	6.13847e-09	0.00881579	0.0489329	0.942251
6150_4_logistic	BLUEPRINT	Neutrophil	RP11-196G11.4	16:31149142	16:31149142:A_G	1011	5.67339e-09	3.88924e-08	0.00763728	0.0514144	0.940948
6150_4_logistic	BLUEPRINT	Neutrophil	GTF2IRD2B	7:74089819	7:74089819:C_G	600	3.25707e-05	7.28744e-05	0.0186257	0.040733	0.940536
6150_4_logistic	BLUEPRINT	Neutrophil	UNC13D	17:73909948	17:73953404:C_T	1561	3.88258e-07	0.00180585	1.28868e-05	0.0589993	0.939182
6150_4_logistic	BLUEPRINT	Neutrophil	NT5C2	10:104906211	10:104906211:C_T	1517	1.14946e-20	2.78015e-18	0.000277013	0.0660664	0.933657
6150_4_logistic	BLUEPRINT	Neutrophil	ZDHHC18	1:27142554	1:26987646:A_G	1424	1.46439e-06	2.56224e-05	0.00388819	0.0671028	0.928982
6150_4_logistic	BLUEPRINT	Neutrophil	RN7SKP151	11:13299895	11:13282058:C_G	2285	4.35425e-09	6.34447e-05	5.13148e-06	0.0738435	0.926088
6150_4_logistic	BLUEPRINT	Neutrophil	P4HA2	5:131787137	5:131787137:A_G	1501	1.98007e-05	5.30958e-05	0.025122	0.0664565	0.908349
6150_4_logistic	BLUEPRINT	Neutrophil	NDUFAF6	8:95960855	8:95988209:C_T	2344	8.19382e-07	0.000181821	0.000471577	0.103748	0.895598
6150_4_logistic	BLUEPRINT	Neutrophil	DCAKD	17:43133628	17:43173273:C_T	1584	3.37209e-08	2.28141e-05	0.000180058	0.12094	0.878857
6150_4_logistic	BLUEPRINT	Neutrophil	TNFSF12-TNFSF13	17:7479215	17:7171356:C_T	1670	4.35566e-06	8.79218e-06	0.0486249	0.0972985	0.854063
6150_4_logistic	BLUEPRINT	Neutrophil	AP000925.2	11:111535105	11:111535102:A_G	1216	1.91575e-07	0.000142208	0.00019738	0.145663	0.853997
6150_4_logistic	BLUEPRINT	Neutrophil	HYI	1:43863460	1:43844168:A_G	1578	6.6986e-13	0.00109828	1.12754e-10	0.184053	0.814849
6150_4_logistic	BLUEPRINT	Neutrophil	PDLIM4	5:131787137	5:131787137:A_G	1501	1.09987e-08	0.000148222	1.39546e-05	0.187242	0.812595
6150_4_logistic	BLUEPRINT	Neutrophil	POM121C	7:75094329	7:75059111:C_T	1041	1.63366e-07	8.35482e-07	0.033503	0.170544	0.795952
6150_4_logistic	BLUEPRINT	Neutrophil	TNNT3	11:1888614	11:1888614:C_T	2642	5.59074e-28	1.77074e-23	6.65326e-06	0.209937	0.790056
6150_4_logistic	BLUEPRINT	Neutrophil	RP11-10L12.1	4:103885568	4:103885568:G_T	1359	7.32872e-10	2.79143e-07	0.000558873	0.212081	0.78736
6150_4_logistic	BLUEPRINT	Neutrophil	ZNF318	6:43349795	6:43349795:A_G	1226	8.67512e-14	5.62446e-14	0.143874	0.0925161	0.76361
6150_4_logistic	BLUEPRINT	Neutrophil	RP11-373D23.2	2:28628910	2:28628910:C_T	1592	0.00366444	0.00253032	0.141401	0.0968827	0.755522
6150_4_logistic	BLUEPRINT	T-cell	FBF1	17:73943942	17:73953404:C_T	1561	6.58652e-08	0.000249682	2.18615e-06	0.0072948	0.992453
6150_4_logistic	BLUEPRINT	T-cell	HSPA4	5:132444128	5:132444128:A_G	1632	1.16175e-10	3.51248e-05	2.97503e-08	0.00800289	0.991962
6150_4_logistic	BLUEPRINT	T-cell	TNNT3	11:1888614	11:1888614:C_T	2642	1.59145e-29	7.80099e-25	1.8939e-07	0.00829186	0.991708
6150_4_logistic	BLUEPRINT	T-cell	C1GALT1	7:7277215	7:7221775:C_T	2432	2.89124e-18	3.85528e-09	1.20847e-11	0.0151293	0.984871
6150_4_logistic	BLUEPRINT	T-cell	ARVCF	22:19984211	22:19984211:C_T	1842	1.77326e-09	9.60461e-05	4.61632e-07	0.0240278	0.975876
6150_4_logistic	BLUEPRINT	T-cell	APOLD1	12:12888438	12:12888438:A_T	1785	7.60809e-15	2.46144e-05	1.0497e-11	0.0329938	0.966982
6150_4_logistic	BLUEPRINT	T-cell	NSUN5P1	7:75094329	7:75059111:C_T	1041	1.31528e-07	1.43104e-07	0.0269737	0.028403	0.944623
6150_4_logistic	BLUEPRINT	T-cell	HIPK2	7:139462162	7:139462162:C_T	1466	2.43228e-08	2.51936e-07	0.00585071	0.0596675	0.934482
6150_4_logistic	BLUEPRINT	T-cell	CCDC85B	11:65566719	11:65566719:G_T	1245	3.85143e-09	1.19697e-09	0.0556281	0.0163604	0.928012
6150_4_logistic	BLUEPRINT	T-cell	GTF2I	7:74089819	7:74089819:C_G	600	6.54635e-05	7.31262e-05	0.0374356	0.040896	0.92153
6150_4_logistic	BLUEPRINT	T-cell	RP11-347C18.3	8:95988209	8:95988209:C_T	2344	5.17489e-05	0.000118031	0.0297829	0.0670274	0.90302
6150_4_logistic	BLUEPRINT	T-cell	RGCC	13:41849731	13:41849731:C_T	1572	1.38154e-06	0.000222762	0.0006622	0.105881	0.893233
6150_4_logistic	BLUEPRINT	T-cell	DCAKD	17:43136303	17:43173273:C_T	1584	1.46979e-10	2.26895e-05	7.84817e-07	0.120274	0.879702
6150_4_logistic	BLUEPRINT	T-cell	GTF2IP1	7:74138121	7:74089819:C_G	598	1.56506e-05	0.000225363	0.00894989	0.128012	0.862797
6150_4_logistic	BLUEPRINT	T-cell	RP1-92O14.3	1:43814864	1:43844168:A_G	1578	9.22747e-05	0.00102228	0.0155322	0.171264	0.81209
6150_4_logistic	BLUEPRINT	T-cell	TMEM170A	16:75361995	16:75435461:A_G	1860	2.31971e-08	0.000352031	1.40267e-05	0.212077	0.787557
6150_4_logistic	BLUEPRINT	T-cell	OLA1	2:174953595	2:174949358:A_G	1657	3.18254e-06	0.000199283	0.00339734	0.211949	0.784451
6150_4_logistic	BLUEPRINT	T-cell	RP11-59H1.4	12:12888438	12:12888438:A_T	1785	6.35863e-07	0.000170404	0.000877307	0.234344	0.764608
AD	BLUEPRINT	Monocyte	PILRB	7:99971834	7:99971834	1405	5.00433e-31	2.49513e-11	6.28183e-23	0.00213422	0.997866
AD	BLUEPRINT	Monocyte	PILRA	7:99971834	7:99971834	1405	7.62875e-11	8.72519e-11	0.00957621	0.00997209	0.980452
AD	BLUEPRINT	Monocyte	APH1B	15:63569902	15:63569902	2278	0.000886462	0.000479341	0.0126051	0.00583581	0.980193
AD	BLUEPRINT	Monocyte	CASS4	20:54995699	20:54998544	2494	9.17916e-09	1.56235e-05	1.26888e-05	0.0206179	0.979354
AD	BLUEPRINT	Monocyte	AC093673.5	7:143108158	7:143108158	1216	2.07589e-06	1.75769e-06	0.0171576	0.0135583	0.96928
AD	BLUEPRINT	Monocyte	CR1	1:207786828	1:207786828	2015	2.58771e-14	5.86779e-14	0.0129027	0.0282989	0.958798
AD	BLUEPRINT	Monocyte	CSTF1	20:54998544	20:54998544	2494	2.50563e-05	3.42283e-05	0.0346367	0.0463967	0.918907
AD	BLUEPRINT	Monocyte	SIGLEC22P	19:51727962	19:51727962	3168	3.15485e-05	0.00150156	0.00179347	0.0844488	0.912225
AD	BLUEPRINT	Monocyte	MS4A6E	11:59958380	11:59958380	2148	4.46003e-11	3.29746e-10	0.0222414	0.163624	0.814134
AD	BLUEPRINT	Monocyte	MS4A6A	11:60021948	11:59958380	2148	4.04151e-13	4.90051e-10	0.000201543	0.243624	0.756174
AD	BLUEPRINT	Neutrophil	PILRB	7:99971834	7:99971834	1405	1.40154e-29	2.54209e-11	1.75932e-21	0.00219323	0.997807
AD	BLUEPRINT	Neutrophil	APH1B	15:63569902	15:63569902	2278	7.53477e-06	0.000298052	0.000107141	0.00324182	0.996345
AD	BLUEPRINT	Neutrophil	PILRA	7:99971834	7:99971834	1405	2.80383e-12	6.57285e-11	0.000351958	0.00725837	0.99239
AD	BLUEPRINT	Neutrophil	MS4A6E	11:59958380	11:59958380	2148	1.125e-15	1.66869e-10	5.6102e-07	0.0822969	0.917703
AD	BLUEPRINT	Neutrophil	NDUFS2	1:161155392	1:161155392	2634	0.000140608	6.10366e-05	0.14612	0.0626382	0.79104
AD	BLUEPRINT	T-cell	APH1B	15:63569902	15:63569902	2278	1.12219e-06	0.000241959	1.5957e-05	0.00244325	0.997298
AD	BLUEPRINT	T-cell	RP11-452L6.5	16:31122571	16:31133100	1325	0.0026992	0.0016766	0.0911548	0.0557718	0.848698
AE	BLUEPRINT	Monocyte	POLI	18:51815283	rs3730783	309	7.26836e-21	4.00201e-07	3.89115e-17	0.00114364	0.998856
AE	BLUEPRINT	Monocyte	LCLAT1	2:30676422	rs1662955	439	2.75989e-06	1.83758e-05	0.000798353	0.00432071	0.99486
AE	BLUEPRINT	Monocyte	FCER1G	1:161187665	rs2070902	371	3.5413e-18	1.52518e-09	1.58923e-11	0.0058504	0.99415
AE	BLUEPRINT	Monocyte	NDFIP1	5:141515564	rs7733850	496	1.02578e-09	2.8299e-07	3.01996e-05	0.00733874	0.992631
AE	BLUEPRINT	Monocyte	ZBTB38	3:141102833	rs1344674	319	3.70045e-26	1.14141e-10	2.91657e-18	0.00800423	0.991996
AE	BLUEPRINT	Monocyte	AC092652.1	2:143875725	rs16858573	322	8.00588e-07	3.0759e-07	0.00831677	0.00220587	0.989476
AE	BLUEPRINT	Monocyte	OIP5	15:41602866	rs4244584	239	2.19486e-14	7.51662e-12	3.37416e-05	0.0105659	0.9894
AE	BLUEPRINT	Monocyte	CDK2AP1	12:123560289	rs1260294	229	2.53999e-24	1.51978e-05	2.05936e-21	0.0113334	0.988651
AE	BLUEPRINT	Monocyte	GGNBP2	17:34905408	rs9906189	269	2.15511e-14	0.000201322	1.31784e-12	0.0113223	0.988476
AE	BLUEPRINT	Monocyte	CHP1	15:41536624	rs4244584	239	6.71552e-13	1.08982e-11	0.00103238	0.0157707	0.983197
AE	BLUEPRINT	Monocyte	ENDOG	9:131572903	rs3829057	239	2.93446e-10	3.59039e-08	0.000164746	0.0191764	0.980659
AE	BLUEPRINT	Monocyte	RP11-173D9.1	14:35619816	rs2013724	313	1.85921e-09	4.29337e-05	1.27737e-06	0.0285263	0.97143
AE	BLUEPRINT	Monocyte	RPS26	12:56401085	rs705704	241	9.00275e-80	2.12292e-17	1.31085e-64	0.029941	0.970059
AE	BLUEPRINT	Monocyte	PLCL1	2:198891799	rs1595823	310	3.0656e-37	1.15697e-15	8.30683e-24	0.0303806	0.969619
AE	BLUEPRINT	Monocyte	SLC9A3R1	17:72786611	rs1037170	378	1.64329e-11	0.0110223	3.22471e-11	0.0206612	0.968317
AE	BLUEPRINT	Monocyte	CD300LF	17:72690829	rs1037170	378	0.01137	0.00363772	0.0223118	0.00618199	0.956498
AE	BLUEPRINT	Monocyte	CCDC116	22:21945851	rs4821130	206	9.91248e-06	1.3841e-05	0.0187751	0.0252601	0.955941
AE	BLUEPRINT	Monocyte	ARHGAP15	2:143875725	rs16858573	333	3.19686e-06	1.43544e-06	0.0332101	0.013959	0.952826
AE	BLUEPRINT	Monocyte	SLC15A2	3:121641693	rs2293616	419	2.98714e-13	7.50371e-13	0.0141167	0.03451	0.951373
AE	BLUEPRINT	Monocyte	RP11-672A2.6	11:76299194	rs2155219	410	1.89078e-65	3.31371e-66	0.0578504	0.00920571	0.932944
AE	BLUEPRINT	Monocyte	TRAF1	9:123652898	rs1953126	303	9.71478e-10	3.09311e-10	0.0551792	0.0166405	0.92818
AE	BLUEPRINT	Monocyte	NAT9	17:72780830	rs1037170	378	2.31316e-07	0.0275358	4.53924e-07	0.0531155	0.919348
AE	BLUEPRINT	Monocyte	SUFU	10:104341435	rs7899004	325	1.67906e-12	1.70018e-12	0.0414429	0.0410468	0.91751
AE	BLUEPRINT	Monocyte	TLR6	4:38787216	rs12233670	441	2.62662e-99	2.20755e-99	0.0463759	0.0380612	0.915563
AE	BLUEPRINT	Monocyte	CFL1	11:65571855	rs479018	303	2.37978e-11	1.7808e-11	0.053176	0.038884	0.90794
AE	BLUEPRINT	Monocyte	IL4R	16:27322095	rs3024660	453	0.000828288	0.00390626	0.0178133	0.0831145	0.894338
AE	BLUEPRINT	Monocyte	TEF	22:41777913	rs5751086	224	1.48572e-06	2.4814e-05	0.00638991	0.105834	0.88775
AE	BLUEPRINT	Monocyte	ENO1	1:8910347	rs9442514	376	1.52656e-06	1.60587e-05	0.0109969	0.114807	0.874179
AE	BLUEPRINT	Monocyte	SULT1A1	16:28586127	rs7193402	161	8.30579e-08	1.07438e-05	0.00104818	0.13472	0.864221
AE	BLUEPRINT	Monocyte	NSMCE1	16:27364806	rs3024660	453	0.00185266	0.00464701	0.0398437	0.0990849	0.854572
AE	BLUEPRINT	Monocyte	CTB-75G16.3	17:34905408	rs9906189	269	0.0018661	0.000877112	0.114111	0.0528047	0.830341
AE	BLUEPRINT	Monocyte	EAF2	3:121641693	rs2293616	419	3.56071e-13	3.42166e-12	0.0168273	0.16088	0.822293
AE	BLUEPRINT	Monocyte	IL27	16:28586127	rs7193402	161	3.57052e-06	1.25476e-05	0.0450593	0.157551	0.797373
AE	BLUEPRINT	Monocyte	MLX	17:40582296	rs1905339	238	1.97658e-05	1.37005e-05	0.120627	0.0828154	0.796524
AE	BLUEPRINT	Monocyte	SUOX	12:56435412	rs705704	241	1.13702e-16	3.23576e-17	0.165557	0.0463264	0.788117
AE	BLUEPRINT	Monocyte	SMARCE1	17:38775150	rs7221109	335	1.36891e-27	3.99284e-26	0.00765835	0.222608	0.769733
AE	BLUEPRINT	Monocyte	ACO2	22:41945113	rs5751086	224	4.26242e-06	5.04804e-05	0.0183321	0.216345	0.765268
AE	BLUEPRINT	Monocyte	KIAA0391	14:35619816	rs2013724	313	0.000211348	0.000133739	0.145207	0.0911221	0.763326
AE	BLUEPRINT	Monocyte	IQGAP1	15:91034456	rs6496678	385	7.70307e-22	3.05493e-16	6.0621e-07	0.239654	0.760345
AE	BLUEPRINT	Neutrophil	FCER1G	1:161187665	rs2070902	371	3.80697e-31	3.37133e-10	1.70846e-24	0.00051347	0.999487
AE	BLUEPRINT	Neutrophil	POLI	18:51815283	rs3730783	309	6.28013e-18	4.00767e-07	3.3621e-14	0.00114667	0.998853
AE	BLUEPRINT	Neutrophil	GGNBP2	17:34905408	rs9906189	269	3.42491e-16	0.000111663	2.09432e-14	0.00583413	0.994054
AE	BLUEPRINT	Neutrophil	NDFIP1	5:141515564	rs7733850	496	2.93253e-12	2.4454e-07	8.6335e-08	0.00620558	0.993794
AE	BLUEPRINT	Neutrophil	ZBTB38	3:141102833	rs1344674	319	1.11947e-14	1.10198e-10	8.82325e-07	0.00769313	0.992306
AE	BLUEPRINT	Neutrophil	ZNHIT3	17:34905408	rs9906189	269	1.15164e-35	0.000159758	7.04223e-34	0.00877807	0.991062
AE	BLUEPRINT	Neutrophil	CEP19	3:196433623	rs7616240	394	1.96872e-13	0.000108967	1.9854e-11	0.0099992	0.989892
AE	BLUEPRINT	Neutrophil	NFKB1	4:103481561	rs230504	329	2.15286e-13	1.67012e-09	2.43094e-06	0.0178764	0.982121
AE	BLUEPRINT	Neutrophil	AP000925.2	11:111438762	rs568038	347	1.10348e-11	1.48861e-09	0.000147552	0.0189241	0.980928
AE	BLUEPRINT	Neutrophil	SPATA32	17:43336574	rs708563	234	2.89891e-15	1.73234e-05	3.38475e-12	0.0192459	0.980737
AE	BLUEPRINT	Neutrophil	SIK2	11:111484034	rs568038	347	1.78279e-18	1.63146e-09	2.38387e-11	0.0208361	0.979164
AE	BLUEPRINT	Neutrophil	APOA2	1:161187665	rs2070902	371	3.35467e-11	5.02968e-09	0.000150548	0.0215935	0.978256
AE	BLUEPRINT	Neutrophil	UBE2E2	3:23567980	rs11916411	359	2.75931e-07	1.44412e-06	0.00401655	0.0200452	0.975937
AE	BLUEPRINT	Neutrophil	UBE2L3	22:21980894	rs4821130	206	5.40553e-18	1.40113e-05	1.02385e-14	0.0255642	0.974422
AE	BLUEPRINT	Neutrophil	ALDH2	12:111884608	rs653178	213	4.20013e-15	9.86551e-14	0.00119723	0.0271497	0.971653
AE	BLUEPRINT	Neutrophil	CTB-75G16.1	17:34905408	rs9906189	269	0.000270716	0.000226094	0.0165542	0.0128554	0.970094
AE	BLUEPRINT	Neutrophil	RPS26	12:56401085	rs705704	241	4.17023e-34	2.13514e-17	6.0721e-19	0.030119	0.969881
AE	BLUEPRINT	Neutrophil	AC017002.2	2:112253302	rs1463118	272	4.24184e-07	5.42955e-08	0.027844	0.00259447	0.969561
AE	BLUEPRINT	Neutrophil	TIMM23	10:51549496	rs10993994	107	5.57701e-06	0.000286967	0.000722942	0.0362365	0.962748
AE	BLUEPRINT	Neutrophil	PLCL1	2:198891799	rs1595823	310	2.36477e-30	1.75661e-15	6.40781e-17	0.0466453	0.953355
AE	BLUEPRINT	Neutrophil	CFL1	11:65571855	rs479018	303	5.43377e-13	2.28672e-11	0.00121417	0.0501479	0.948638
AE	BLUEPRINT	Neutrophil	NR1I3	1:161187665	rs2070902	371	6.53133e-13	1.16747e-08	2.93107e-06	0.051444	0.948553
AE	BLUEPRINT	Neutrophil	PLCL1	2:198637433	rs2565163	283	5.92034e-30	2.88009e-15	1.09258e-16	0.0522036	0.947796
AE	BLUEPRINT	Neutrophil	IQGAP1	15:91034456	rs6496678	385	4.53116e-17	2.41316e-17	0.035659	0.0180446	0.946296
AE	BLUEPRINT	Neutrophil	PIGW	17:34905408	rs9906189	269	0.000155595	0.000815752	0.00951457	0.0489424	0.940572
AE	BLUEPRINT	Neutrophil	AHI1	6:135726613	rs2757649	262	1.00176e-10	3.2373e-11	0.0491147	0.0149361	0.935949
AE	BLUEPRINT	Neutrophil	ACO2	22:41841034	rs5751086	224	9.90558e-08	1.63886e-05	0.000426027	0.0695556	0.930002
AE	BLUEPRINT	Neutrophil	PPP2R3C	14:35619816	rs2013724	313	3.95525e-20	0.000112774	2.71747e-17	0.0765582	0.923329
AE	BLUEPRINT	Neutrophil	NCOA4	10:51515534	rs10993994	107	2.61394e-14	0.00063084	3.38842e-12	0.0808567	0.918512
AE	BLUEPRINT	Neutrophil	TMEM104	17:72780830	rs1037170	378	0.0144885	0.013494	0.0284315	0.025562	0.918024
AE	BLUEPRINT	Neutrophil	SLX1B-SULT1A4	16:28586127	rs7193402	103	2.49932e-08	8.22809e-06	0.000315177	0.102864	0.896813
AE	BLUEPRINT	Neutrophil	KIAA1841	2:61249676	rs6545836	347	2.079e-05	2.57857e-05	0.0476645	0.0582238	0.894065
AE	BLUEPRINT	Neutrophil	RP11-373D23.2	2:28634790	rs12624279	388	0.000683398	0.000159508	0.0901458	0.0201515	0.88886
AE	BLUEPRINT	Neutrophil	RPL36AP45	15:75444033	rs12148697	209	5.43091e-05	1.14466e-05	0.0926883	0.0186471	0.888599
AE	BLUEPRINT	Neutrophil	AC010746.3	2:198891799	rs1595823	251	2.07556e-15	2.13503e-15	0.0562412	0.056966	0.886793
AE	BLUEPRINT	Neutrophil	NDUFS2	1:161187665	rs2070902	371	2.43371e-08	2.78816e-09	0.109218	0.0116333	0.879149
AE	BLUEPRINT	Neutrophil	NPIPB6	16:28631585	rs7193402	161	8.33196e-07	1.04771e-05	0.0105148	0.131361	0.858113
AE	BLUEPRINT	Neutrophil	RPL36P2	20:50134683	rs6021264	291	0.000757248	2.57829e-05	0.141349	0.00395876	0.85391
AE	BLUEPRINT	Neutrophil	SLC30A9	4:42074633	rs16854051	386	0.00240423	0.00422514	0.0540483	0.094138	0.845184
AE	BLUEPRINT	Neutrophil	NUSAP1	15:41476465	rs4244584	239	3.36904e-11	8.1916e-11	0.0517923	0.125106	0.823101
AE	BLUEPRINT	Neutrophil	AGAP6	10:51515534	rs10993994	107	7.31925e-13	0.00140949	9.48787e-11	0.181894	0.816696
AE	BLUEPRINT	Neutrophil	HSPE1	2:198354414	rs2565163	283	2.64101e-15	7.86575e-15	0.0487391	0.144354	0.806907
AE	BLUEPRINT	Neutrophil	AC013437.4	2:143829803	rs16858573	333	2.31351e-07	1.98972e-05	0.00240336	0.205907	0.791669
AE	BLUEPRINT	Neutrophil	AC013437.2	2:143829803	rs16858573	333	9.17954e-09	2.04503e-05	9.53601e-05	0.211656	0.788228
AE	BLUEPRINT	Neutrophil	AC013437.6	2:143829803	rs16858573	333	1.34024e-08	2.06593e-05	0.000139229	0.213829	0.786011
AE	BLUEPRINT	Neutrophil	SULT1A1	16:28586127	rs7193402	161	1.75295e-05	2.15342e-06	0.221219	0.0264234	0.752338
AE	BLUEPRINT	T-cell	POLI	18:51815283	rs3730783	309	7.3002e-21	4.25171e-07	3.9082e-17	0.00127745	0.998722
AE	BLUEPRINT	T-cell	ARHGAP15	2:143875725	rs16858573	333	6.85139e-10	2.59686e-07	7.11746e-06	0.00169941	0.998293
AE	BLUEPRINT	T-cell	ZNHIT3	17:34905408	rs9906189	269	3.32854e-12	7.20597e-05	2.03539e-10	0.0034099	0.996518
AE	BLUEPRINT	T-cell	LCLAT1	2:30670973	rs1662955	439	4.0876e-44	1.82432e-05	1.18242e-41	0.00428149	0.9957
AE	BLUEPRINT	T-cell	LBH	2:30670973	rs1662955	439	7.87015e-07	1.95181e-05	0.000227659	0.00465088	0.995101
AE	BLUEPRINT	T-cell	AC092652.1	2:143875725	rs16858573	322	3.5773e-07	2.78784e-07	0.00371622	0.00190172	0.994381
AE	BLUEPRINT	T-cell	GGNBP2	17:34905408	rs9906189	269	2.23443e-08	0.000169716	1.36635e-06	0.0093876	0.990441
AE	BLUEPRINT	T-cell	RN7SKP110	6:90973159	rs1847472	453	3.67074e-14	1.6102e-13	0.00224547	0.00886107	0.988893
AE	BLUEPRINT	T-cell	OIP5	15:41602866	rs4244584	239	2.24898e-12	8.2753e-12	0.00345736	0.0117368	0.984806
AE	BLUEPRINT	T-cell	AC096558.1	2:143875725	rs16858573	333	1.20101e-06	4.08331e-07	0.0124765	0.00325761	0.984264
AE	BLUEPRINT	T-cell	MLX	17:40582296	rs1905339	238	6.06347e-08	2.70815e-06	0.000370043	0.0155433	0.984084
AE	BLUEPRINT	T-cell	SULT1A1	16:28586127	rs7193402	161	8.9258e-11	1.51639e-06	1.12642e-06	0.0181548	0.981843
AE	BLUEPRINT	T-cell	ZBTB38	3:141102833	rs1344674	319	1.72625e-10	1.19079e-10	0.0136057	0.00840738	0.977987
AE	BLUEPRINT	T-cell	RP11-729L2.2	18:48616656	rs4287665	385	1.2105e-14	1.4995e-05	2.05169e-11	0.0244397	0.975545
AE	BLUEPRINT	T-cell	ENDOG	9:131572903	rs3829057	239	1.09567e-21	4.85019e-08	6.15131e-16	0.0262561	0.973744
AE	BLUEPRINT	T-cell	RPS26	12:56401085	rs705704	241	2.27106e-63	2.12292e-17	3.3068e-48	0.029941	0.970059
AE	BLUEPRINT	T-cell	RP11-173D9.1	14:35619816	rs2013724	313	1.33909e-08	4.87039e-05	9.20023e-06	0.0324947	0.967447
AE	BLUEPRINT	T-cell	CFL1	11:65571855	rs479018	303	1.77048e-12	1.38292e-11	0.00395614	0.0299352	0.966109
AE	BLUEPRINT	T-cell	EFEMP2	11:65571855	rs479018	303	6.01575e-13	1.60089e-11	0.00134422	0.0348079	0.963848
AE	BLUEPRINT	T-cell	RP11-570L15.2	2:143875725	rs16858573	333	3.28603e-06	5.40623e-07	0.0341364	0.00465497	0.961205
AE	BLUEPRINT	T-cell	IKZF3	17:38062217	rs7219923	246	1.52899e-09	1.32539e-09	0.0240853	0.019922	0.955993
AE	BLUEPRINT	T-cell	CCL15	17:34905408	rs9906189	253	0.000567206	0.000223045	0.0346843	0.0126873	0.951838
AE	BLUEPRINT	T-cell	CDK2AP1	12:123550813	rs1260294	229	4.85471e-06	5.7065e-05	0.00393609	0.0453163	0.950686
AE	BLUEPRINT	T-cell	MPHOSPH9	12:123550813	rs1260294	229	1.02866e-07	6.73408e-05	8.34017e-05	0.0536522	0.946197
AE	BLUEPRINT	T-cell	MARS2	2:198614612	rs2565163	283	1.36749e-16	3.52833e-15	0.00252367	0.0641811	0.933295
AE	BLUEPRINT	T-cell	BACH2	6:91011673	rs1847472	453	1.12888e-17	1.22501e-12	6.90562e-07	0.0740107	0.925989
AE	BLUEPRINT	T-cell	JAZF1	7:28170403	rs10245867	469	1.20782e-23	3.43391e-15	2.68246e-10	0.0753396	0.92466
AE	BLUEPRINT	T-cell	PEX13	2:61122973	rs6545836	347	2.45744e-05	1.06996e-05	0.0563408	0.0236106	0.920013
AE	BLUEPRINT	T-cell	NFKB1	4:103515313	rs230504	329	6.85947e-16	7.37945e-09	7.74551e-09	0.0824089	0.917591
AE	BLUEPRINT	T-cell	RP11-109G10.2	10:51549496	rs10993994	107	0.000257546	0.000381384	0.0333854	0.048521	0.917455
AE	BLUEPRINT	T-cell	KIAA0391	14:35856348	rs2013724	313	9.141e-05	3.49353e-05	0.0628034	0.0230884	0.913982
AE	BLUEPRINT	T-cell	MARS2	2:198614612	rs1595823	310	1.25301e-16	3.22018e-15	0.00339528	0.0863467	0.910258
AE	BLUEPRINT	T-cell	CISD2	4:103498455	rs230504	329	5.87774e-09	2.57602e-09	0.0663697	0.0281822	0.905448
AE	BLUEPRINT	T-cell	ACO2	22:41728620	rs5751086	224	2.44751e-06	2.00423e-05	0.0105264	0.0852953	0.904156
AE	BLUEPRINT	T-cell	RP11-435I10.5	16:28586127	rs7193402	161	6.17962e-12	7.7748e-06	7.79857e-08	0.0972138	0.902778
AE	BLUEPRINT	T-cell	NCOA4	10:51549496	rs10993994	107	0.000735842	0.000443645	0.0953866	0.0566625	0.846771
AE	BLUEPRINT	T-cell	UBE2E2	3:23434534	rs11916411	359	8.68554e-06	2.57806e-06	0.12643	0.0366903	0.836869
AE	BLUEPRINT	T-cell	AC011997.1	2:198614612	rs2565163	283	8.02301e-20	8.98531e-15	1.48063e-06	0.164987	0.835012
AE	BLUEPRINT	T-cell	RP11-1348G14.6	16:28586127	rs7193402	161	1.46902e-08	1.45101e-05	0.000185388	0.182298	0.817502
AE	BLUEPRINT	T-cell	ANKRD44	2:198466273	rs2565163	278	2.26835e-15	9.82793e-15	0.0374243	0.161345	0.801231
AE	BLUEPRINT	T-cell	RP11-190J23.1	2:143875725	rs16858573	333	1.11064e-05	8.22309e-06	0.115377	0.0846243	0.79998
AE	BLUEPRINT	T-cell	AHI1	6:135827673	rs2757649	262	1.21191e-31	4.45078e-10	5.94181e-23	0.217433	0.782567
AE	BLUEPRINT	T-cell	AC011997.1	2:198614612	rs1595823	310	7.1629e-20	8.34772e-15	1.94093e-06	0.225423	0.774575
AE	BLUEPRINT	T-cell	OIP5-AS1	15:41782684	rs12440045	294	7.14756e-14	8.51008e-15	0.202753	0.0233665	0.773881
Allergic diseases	BLUEPRINT	Monocyte	ITPKB	1:226909233	1:226909233	2371	1.79849e-05	1.50879e-05	0.0138919	0.0106788	0.975396
Allergic diseases	BLUEPRINT	Monocyte	HDAC7	12:48202941	12:48195873	2969	2.0925e-08	1.09798e-07	0.00433994	0.0217987	0.973861
Allergic diseases	BLUEPRINT	Monocyte	AC092652.1	2:143831599	2:143831599	1546	7.93985e-05	0.000162808	0.0199545	0.0399772	0.939826
Allergic diseases	BLUEPRINT	Monocyte	NDFIP1	5:141539339	5:141539339	2320	3.88921e-09	9.22548e-06	3.2948e-05	0.0772324	0.922725
Allergic diseases	BLUEPRINT	Monocyte	ARHGAP15	2:143831599	2:143831599	1774	8.05133e-05	0.000234201	0.0202347	0.0579382	0.921512
Allergic diseases	BLUEPRINT	Monocyte	IQGAP1	15:91009484	15:91045408	2521	7.43738e-12	0.000373291	2.05167e-09	0.102078	0.897549
Allergic diseases	BLUEPRINT	Monocyte	RPS26	12:56435929	12:56396768	1073	3.00113e-78	6.92535e-12	4.74777e-68	0.108667	0.891333
Allergic diseases	BLUEPRINT	Monocyte	RASA2	3:141321836	3:141321836	1908	1.44459e-05	4.53176e-05	0.0406472	0.12668	0.832613
Allergic diseases	BLUEPRINT	Monocyte	ZBTB38	3:141110074	3:141321836	1908	5.97027e-21	6.1047e-05	1.67989e-17	0.170942	0.828997
Allergic diseases	BLUEPRINT	Monocyte	SUOX	12:56396768	12:56396768	1073	7.05374e-12	5.80732e-12	0.11159	0.0910741	0.797336
Allergic diseases	BLUEPRINT	Monocyte	FCHSD1	5:140993623	5:140925362	1951	3.1473e-05	4.84006e-05	0.0925545	0.141569	0.765797
Allergic diseases	BLUEPRINT	Neutrophil	ITPKB	1:226919910	1:226909233	2371	1.24749e-05	5.29938e-05	0.00963582	0.0399831	0.950316
Allergic diseases	BLUEPRINT	Neutrophil	ALDH2	12:111865049	12:111932800	817	3.78949e-05	0.00274396	0.000780736	0.0555921	0.940845
Allergic diseases	BLUEPRINT	Neutrophil	AP000925.2	11:111469582	11:111469582	1415	1.82498e-11	1.50406e-08	8.40078e-05	0.0683038	0.931612
Allergic diseases	BLUEPRINT	Neutrophil	NDFIP1	5:141514582	5:141539339	2320	1.38344e-11	1.00244e-05	1.172e-07	0.0840072	0.915983
Allergic diseases	BLUEPRINT	Neutrophil	SIK2	11:111479723	11:111469582	1415	3.38265e-18	2.30324e-08	1.55711e-11	0.105129	0.894871
Allergic diseases	BLUEPRINT	Neutrophil	RPS26	12:56435929	12:56396768	1073	1.0863e-29	6.85763e-12	1.71852e-19	0.107595	0.892405
Allergic diseases	BLUEPRINT	Neutrophil	IQGAP1	15:91009484	15:91045408	2521	9.52931e-05	0.000463148	0.0262875	0.126917	0.846237
Allergic diseases	BLUEPRINT	Neutrophil	ZBTB38	3:141109348	3:141321836	1908	1.85539e-09	5.68503e-05	5.22061e-06	0.159122	0.840816
Allergic diseases	BLUEPRINT	Neutrophil	ACO2	22:41855458	22:41816652	1425	2.266e-10	1.77377e-07	0.000244319	0.190437	0.809318
Allergic diseases	BLUEPRINT	Neutrophil	RPL36P2	20:50134683	20:50134683	1147	0.00048333	9.45666e-05	0.162081	0.0309057	0.806436
Allergic diseases	BLUEPRINT	T-cell	RYBP	3:72394852	3:72394852	2102	3.41867e-08	6.0577e-06	7.43226e-06	0.000317288	0.999669
Allergic diseases	BLUEPRINT	T-cell	JAZF1	7:28170403	7:28156606	2204	3.1003e-14	2.50031e-05	1.62413e-11	0.0121103	0.987865
Allergic diseases	BLUEPRINT	T-cell	MANBA	4:103569283	4:103569283	1917	5.04752e-20	1.33392e-06	8.04637e-16	0.0202846	0.979714
Allergic diseases	BLUEPRINT	T-cell	ARHGAP15	2:143831599	2:143831599	1774	1.12186e-07	0.000202522	2.81948e-05	0.0499485	0.949821
Allergic diseases	BLUEPRINT	T-cell	AC092652.1	2:143831599	2:143831599	1546	5.19258e-05	0.000184867	0.01305	0.0455195	0.941194
Allergic diseases	BLUEPRINT	T-cell	RN7SKP110	6:90947340	6:90947340	2103	2.5913e-10	9.07954e-09	0.00184137	0.0635845	0.934574
Allergic diseases	BLUEPRINT	T-cell	AC096558.1	2:143831599	2:143831599	1774	0.000190535	0.000241656	0.0478856	0.0598415	0.891841
Allergic diseases	BLUEPRINT	T-cell	RPS26	12:56435929	12:56396768	1073	8.65808e-64	6.92556e-12	1.3697e-53	0.10867	0.89133
Allergic diseases	BLUEPRINT	T-cell	BOLL	2:198505468	2:198952377	1464	1.1476e-06	0.00114854	0.00014075	0.140006	0.858703
Allergic diseases	BLUEPRINT	T-cell	AC011997.1	2:198505468	2:198952377	1464	3.41128e-09	0.00131129	4.18382e-07	0.159987	0.838701
Allergic diseases	BLUEPRINT	T-cell	IKZF3	17:38075426	17:38075426	1461	1.13724e-16	4.38598e-16	0.0362328	0.138914	0.824853
Allergic diseases	BLUEPRINT	T-cell	RP11-570L15.2	2:143831599	2:143831599	1774	0.000403874	0.000312699	0.101502	0.0777679	0.820013
Allergic diseases	BLUEPRINT	T-cell	ZBTB38	3:141150026	3:141321836	1908	2.28941e-05	4.62688e-05	0.0644184	0.129383	0.80613
Allergic diseases	BLUEPRINT	T-cell	ACO2	22:41940371	22:41816652	1425	4.2955e-09	1.89116e-07	0.00463139	0.203112	0.792256
Allergic diseases	BLUEPRINT	T-cell	MARS2	2:198557822	2:198952377	1464	2.20368e-05	0.00180842	0.00270274	0.221022	0.774445
ApD	BLUEPRINT	Neutrophil	ARFRP1	20:62339059	20:62315402:INDEL	2851	9.08506e-11	0.00010919	4.04052e-08	0.0476093	0.952281
ApD	BLUEPRINT	T-cell	LIME1	20:62370349	20:62315402:INDEL	2851	3.16447e-10	0.000173795	1.40738e-07	0.0763706	0.923455
ApD	BLUEPRINT	T-cell	RP4-583P15.14	20:62339059	20:62315402:INDEL	2851	1.4378e-06	0.000190536	0.00063945	0.0838243	0.915344
Asthma	BLUEPRINT	Monocyte	RPS26	12:56435929	rs7302200	1106	0	0	3.76566e-70	2.37852e-07	1
Asthma	BLUEPRINT	Monocyte	SLC7A10	19:33722682	rs117710327	2919	0	0	0.00128637	0.000610017	0.998104
Asthma	BLUEPRINT	Monocyte	MSL1	17:38496320	rs112401631	1919	0	0	0.00710926	0.00553523	0.987356
Asthma	BLUEPRINT	Monocyte	NSMCE1	16:27336427	rs3024655	2151	0	0	0.00663018	0.101022	0.892348
Asthma	BLUEPRINT	Monocyte	PCYT1A	3:195955762	rs11715524	2644	0	0	0.0078749	0.158438	0.833687
Asthma	BLUEPRINT	Monocyte	GLB1	3:33069091	rs4491851	2028	0	0	0.0848089	0.108212	0.806979
Asthma	BLUEPRINT	Monocyte	SUOX	12:56435929	rs7302200	1106	0	0	0.110731	0.0900233	0.799245
Asthma	BLUEPRINT	Monocyte	RAB5B	12:56435929	rs7302200	1106	0	0	0.184518	0.0427036	0.772779
Asthma	BLUEPRINT	Neutrophil	RPS26	12:56435929	rs7302200	1106	0	0	1.75937e-21	9.89461e-05	0.999901
Asthma	BLUEPRINT	Neutrophil	PCYT1A	3:195955762	rs11715524	2644	0	0	0.0630057	0.0295106	0.907484
Asthma	BLUEPRINT	Neutrophil	IL18R1	2:102994333	rs12470864	2547	0	0	0.00039114	0.0976188	0.90199
Asthma	BLUEPRINT	Neutrophil	AC007278.3	2:103009662	rs12470864	2547	0	0	2.85501e-31	0.189226	0.810774
Asthma	BLUEPRINT	Neutrophil	P4HA2	5:131575338	rs6866614	1707	0	0	0.0614132	0.176843	0.761744
Asthma	BLUEPRINT	T-cell	RPS26	12:56435929	rs7302200	1106	0	0	1.24288e-55	9.68611e-09	1
BASO#	BLUEPRINT	Monocyte	ZYX	7:143081942	7:143081942_G_C	1210	4.16965e-07	1.42804e-05	4.26363e-05	0.000460744	0.999482
BASO#	BLUEPRINT	Monocyte	IQGAP1	15:91009484	15:91009484_G_A	2722	2.20389e-20	1.12085e-12	3.49575e-11	0.000778635	0.999221
BASO#	BLUEPRINT	Monocyte	AC108463.2	2:112167931	2:112167931_T_C	1949	1.50535e-06	1.72259e-06	0.00111795	0.000280687	0.998598
BASO#	BLUEPRINT	Monocyte	HIP1	7:75247329	7:75247329_C_T	1815	4.48171e-24	1.64933e-09	6.94859e-18	0.00155873	0.998441
BASO#	BLUEPRINT	Monocyte	PLCL2	3:16908518	3:16924440_T_C	2549	1.42177e-19	9.91588e-05	9.10079e-18	0.00535264	0.994548
BASO#	BLUEPRINT	Monocyte	RP11-803D5.4	2:112167931	2:112167931_T_C	1949	1.57364e-05	6.16818e-06	0.0116867	0.00359612	0.984695
BASO#	BLUEPRINT	Monocyte	PRAM1	19:8564523	19:8564523_T_G	2736	1.96155e-05	0.000186611	0.00242976	0.0221402	0.975224
BASO#	BLUEPRINT	Monocyte	SLC22A5	5:131677047	5:131708877_T_C	1734	2.16209e-17	4.26632e-05	1.37352e-14	0.026129	0.973828
BASO#	BLUEPRINT	Monocyte	YWHAB	20:43532438	20:43537200_T_C	1789	6.48775e-19	5.03772e-05	3.83303e-16	0.0287922	0.971157
BASO#	BLUEPRINT	Monocyte	PSMD3	17:38140927	17:37643376_C_G	1979	1.91436e-45	7.24246e-42	8.65183e-06	0.0317636	0.968228
BASO#	BLUEPRINT	Monocyte	NAALAD2	11:89937593	11:89654144_A_G	1944	1.41265e-07	2.37568e-06	0.00196361	0.0320565	0.965977
BASO#	BLUEPRINT	Monocyte	HP1BP3	1:21274671	1:21274671_T_G	2218	1.13547e-18	0.00011295	5.45927e-16	0.0533592	0.946528
BASO#	BLUEPRINT	Monocyte	PSMD3	17:38143548	17:38143548_C_T	1581	2.98478e-46	1.46827e-42	1.16472e-05	0.0563514	0.943637
BASO#	BLUEPRINT	Monocyte	CPEB4	5:173205282	5:173205282_A_G	2892	2.20488e-08	0.00268454	4.84431e-07	0.0580424	0.939273
BASO#	BLUEPRINT	Monocyte	EPHA1	7:143084574	7:143081942_G_C	1210	2.49726e-08	0.000831863	2.55354e-06	0.0841461	0.915019
BASO#	BLUEPRINT	Monocyte	APBB1IP	10:26734987	10:26741174_C_T	3507	5.58256e-10	1.06249e-07	0.000479177	0.0902895	0.909231
BASO#	BLUEPRINT	Monocyte	PPP2R5A	1:212558397	1:212558397_T_A	2462	2.84912e-14	1.85187e-09	1.513e-06	0.0974394	0.902559
BASO#	BLUEPRINT	Monocyte	BMP2K	4:79659218	4:79659218_A_G	2502	6.54498e-08	5.92611e-07	0.00978267	0.087674	0.902543
BASO#	BLUEPRINT	Monocyte	EIF4G3	1:21310092	1:21274671_T_G	2218	3.71458e-08	0.000223751	1.78595e-05	0.106685	0.893073
BASO#	BLUEPRINT	Monocyte	RP11-109G23.1	4:79638737	4:79659218_A_G	2502	8.82697e-09	8.61888e-07	0.00131935	0.127954	0.870726
BASO#	BLUEPRINT	Monocyte	PDLIM4	5:131796163	5:131708877_T_C	1734	5.92959e-15	0.000219494	3.76692e-12	0.138578	0.861202
BASO#	BLUEPRINT	Monocyte	RP11-875O11.3	8:22941818	8:22974450_T_C	2939	1.93382e-17	2.17618e-06	1.53633e-12	0.17206	0.827938
BASO#	BLUEPRINT	Monocyte	ORC4	2:148686946	2:148599290_CA_C	1796	1.1017e-06	4.37294e-06	0.0388021	0.153208	0.807985
BASO#	BLUEPRINT	Monocyte	SUFU	10:104348848	10:104316581_C_A	1820	0.000489208	0.00269819	0.0319508	0.175433	0.789429
BASO#	BLUEPRINT	Monocyte	AFF1	4:87943087	4:87943087_G_A	2095	2.25734e-20	3.0856e-20	0.104212	0.141695	0.754093
BASO#	BLUEPRINT	Neutrophil	CREB5	7:28724374	7:28724374_G_T	2763	1.33328e-22	3.41146e-11	3.90851e-15	6.92268e-08	1
BASO#	BLUEPRINT	Neutrophil	ZYX	7:143081942	7:143081942_G_C	1210	4.43885e-20	1.03379e-05	4.53889e-18	5.71607e-05	0.999933
BASO#	BLUEPRINT	Neutrophil	EPHA1	7:143081942	7:143081942_G_C	1210	3.71433e-16	1.0429e-05	3.79804e-14	6.64829e-05	0.999923
BASO#	BLUEPRINT	Neutrophil	HIP1	7:75247329	7:75247329_C_T	1815	9.42486e-67	1.42021e-09	1.46126e-60	0.00120315	0.998797
BASO#	BLUEPRINT	Neutrophil	CCR1	3:46250652	3:46250652_C_T	2937	4.62218e-21	7.8723e-16	1.32793e-08	0.00126293	0.998737
BASO#	BLUEPRINT	Neutrophil	CPEB4	5:173205282	5:173205282_A_G	2892	1.31941e-17	0.000152526	2.89886e-16	0.00235363	0.997494
BASO#	BLUEPRINT	Neutrophil	PRTN3	19:836144	19:836144_G_A	3286	6.00939e-17	4.75164e-09	1.106e-10	0.00775296	0.992247
BASO#	BLUEPRINT	Neutrophil	IQGAP1	15:91009484	15:91009484_G_A	2722	9.71695e-13	5.20646e-12	0.00154128	0.00726716	0.991192
BASO#	BLUEPRINT	Neutrophil	PLCL2	3:16924440	3:16924440_T_C	2549	1.25555e-12	0.000167899	8.03685e-11	0.00975723	0.990075
BASO#	BLUEPRINT	Neutrophil	CCRL2	3:46258902	3:46250652_C_T	2937	7.15461e-19	7.70638e-15	2.05548e-06	0.0211612	0.978837
BASO#	BLUEPRINT	Neutrophil	TNFRSF10C	8:22960704	8:22974450_T_C	2939	9.98651e-24	2.83272e-07	7.93382e-19	0.0215261	0.978474
BASO#	BLUEPRINT	Neutrophil	ALDH2	12:112059557	12:112059557_C_T	1036	7.70331e-10	6.81656e-08	0.000263141	0.0223076	0.977429
BASO#	BLUEPRINT	Neutrophil	PABPC1L	20:43537200	20:43537200_T_C	1789	1.90793e-08	4.00361e-05	1.12723e-05	0.0226765	0.977272
BASO#	BLUEPRINT	Neutrophil	IFITM3	11:308363	11:307961_A_C	2050	9.81867e-29	3.42863e-06	8.02101e-25	0.027036	0.972961
BASO#	BLUEPRINT	Neutrophil	FYCO1	3:46250652	3:46250652_C_T	2937	5.97812e-15	6.84048e-15	0.0171748	0.0186882	0.964137
BASO#	BLUEPRINT	Neutrophil	YWHAB	20:43537200	20:43537200_T_C	1789	4.81217e-07	6.47961e-05	0.000284308	0.0373199	0.96233
BASO#	BLUEPRINT	Neutrophil	RP11-109G23.3	4:79636981	4:79659218_A_G	2502	1.19176e-20	4.02329e-07	1.7813e-15	0.0591946	0.940805
BASO#	BLUEPRINT	Neutrophil	RP11-109G23.1	4:79638405	4:79659218_A_G	2502	1.99788e-36	4.12563e-07	2.98619e-31	0.0607258	0.939274
BASO#	BLUEPRINT	Neutrophil	HP1BP3	1:21274671	1:21274671_T_G	2218	1.83385e-15	0.0001344	8.81706e-13	0.0636824	0.936183
BASO#	BLUEPRINT	Neutrophil	CXCR6	3:46250652	3:46250652_C_T	2937	1.52105e-14	9.43381e-15	0.043699	0.0261727	0.930128
BASO#	BLUEPRINT	Neutrophil	ABI1	10:26741174	10:26741174_C_T	3507	1.44753e-08	7.16339e-08	0.0124248	0.0605597	0.927015
BASO#	BLUEPRINT	Neutrophil	CTB-43E15.2	5:173205282	5:173205282_A_G	2892	0.00180662	0.00143114	0.0396931	0.0305168	0.926552
BASO#	BLUEPRINT	Neutrophil	TNFRSF10B	8:22974450	8:22974450_T_C	2939	1.45754e-07	8.60941e-07	0.0115795	0.0674768	0.920943
BASO#	BLUEPRINT	Neutrophil	IFITM2	11:307696	11:307961_A_C	2050	1.97039e-14	1.17219e-05	1.60964e-10	0.0948524	0.905136
BASO#	BLUEPRINT	Neutrophil	EIF4G3	1:21274671	1:21274671_T_G	2218	1.46125e-05	0.000200175	0.00702562	0.0953457	0.897414
BASO#	BLUEPRINT	Neutrophil	SPG20OS	13:37007584	13:37007584_T_G	2392	0.000343011	0.00816987	0.00389938	0.0919803	0.895607
BASO#	BLUEPRINT	Neutrophil	TMEM81	1:205144363	1:205144363_G_T	2437	9.80893e-12	1.35048e-09	0.000823686	0.112518	0.886659
BASO#	BLUEPRINT	Neutrophil	AC019070.1	2:148599290	2:148599290_CA_C	1796	3.27348e-08	4.31372e-06	0.00115292	0.151082	0.847761
BASO#	BLUEPRINT	Neutrophil	MBD5	2:148599290	2:148599290_CA_C	1796	4.55035e-09	5.33576e-06	0.000160264	0.187114	0.812721
BASO#	BLUEPRINT	Neutrophil	RP11-875O11.3	8:22932122	8:22974450_T_C	2939	2.08489e-13	2.40785e-06	1.65635e-08	0.190483	0.809515
BASO#	BLUEPRINT	Neutrophil	P4HA2	5:131796163	5:131708877_T_C	1734	7.67477e-05	0.000242794	0.0487559	0.153444	0.797481
BASO#	BLUEPRINT	T-cell	ENO1	1:8917398	1:8917398_T_TTA	2113	1.72951e-14	8.54341e-06	2.1153e-11	0.00945863	0.990533
BASO#	BLUEPRINT	T-cell	YWHAB	20:43537200	20:43537200_T_C	1789	3.40541e-13	4.58472e-05	2.01195e-10	0.0261131	0.973841
BASO#	BLUEPRINT	T-cell	NDFIP1	5:141482269	5:141482269_C_T	2556	9.63916e-09	6.91421e-06	4.7163e-05	0.0328632	0.967083
BASO#	BLUEPRINT	T-cell	TMEM206	1:212558397	1:212558397_T_A	2462	2.10881e-11	1.17464e-09	0.00111987	0.0614409	0.937439
BASO#	BLUEPRINT	T-cell	ZNF414	19:8571189	19:8564523_T_G	2736	1.04877e-05	0.000648587	0.00129911	0.0794214	0.91862
BASO#	BLUEPRINT	T-cell	RP11-384C4.6	1:212588206	1:212558397_T_A	2462	3.0517e-10	1.7213e-09	0.0162058	0.0905146	0.89328
BASO#	BLUEPRINT	T-cell	PPP2R5A	1:212588206	1:212558397_T_A	2462	5.27009e-10	1.71473e-09	0.0279864	0.0901774	0.881836
BASO#	BLUEPRINT	T-cell	NAALAD2	11:89948871	11:89654144_A_G	1944	6.80726e-12	8.79128e-06	9.46221e-08	0.121322	0.878669
BASO#	BLUEPRINT	T-cell	IFITM1	11:307961	11:307961_A_C	2050	1.16263e-05	7.00017e-06	0.0949768	0.0563367	0.848668
BASO#	BLUEPRINT	T-cell	RN7SKP110	6:91001332	6:90926612_C_A	2293	5.41853e-05	0.00208921	0.00397383	0.152377	0.841506
BASO#	BLUEPRINT	T-cell	RP3-453I5.2	6:90817203	6:90926612_C_A	2293	1.21322e-08	0.0023706	8.89751e-07	0.17303	0.824599
BASO#	BLUEPRINT	T-cell	RP11-384C4.2	1:212588206	1:212558397_T_A	2462	9.0724e-10	2.79929e-09	0.0481782	0.14785	0.803972
BASO%	BLUEPRINT	Monocyte	ZYX	7:143081942	7:143081942_G_C	1210	1.10505e-06	3.78463e-05	4.26521e-05	0.000461313	0.999457
BASO%	BLUEPRINT	Monocyte	IQGAP1	15:91009484	15:91009484_G_A	2722	2.96861e-24	1.50976e-16	3.20683e-11	0.000631551	0.999368
BASO%	BLUEPRINT	Monocyte	HIP1	7:75247329	7:75247329_C_T	1815	1.50453e-23	5.53689e-09	5.30419e-18	0.000952966	0.999047
BASO%	BLUEPRINT	Monocyte	AC108463.2	2:112167931	2:112184806_A_C	1996	1.30319e-08	1.49023e-08	0.00114047	0.000305589	0.998554
BASO%	BLUEPRINT	Monocyte	PLCL2	3:16908518	3:16924440_T_C	2549	4.5306e-19	0.000315979	9.1282e-18	0.005372	0.994312
BASO%	BLUEPRINT	Monocyte	RP11-803D5.4	2:112167931	2:112184806_A_C	1996	1.35226e-07	5.31353e-08	0.011834	0.00366553	0.9845
BASO%	BLUEPRINT	Monocyte	SLC36A1	5:150846612	5:150846612_A_G	2729	7.99592e-22	3.11341e-05	8.10155e-19	0.030576	0.969393
BASO%	BLUEPRINT	Monocyte	HP1BP3	1:21191430	1:21380824_G_GCGGAAGGC	2361	9.71953e-19	0.000108246	4.41853e-16	0.0482576	0.951634
BASO%	BLUEPRINT	Monocyte	PPP2R5A	1:212542410	1:212549357_C_T	2416	2.93177e-15	1.92615e-10	8.56103e-07	0.0553008	0.944698
BASO%	BLUEPRINT	Monocyte	EPHA1	7:143084574	7:143081942_G_C	1210	6.27458e-08	0.00209013	2.42182e-06	0.0797553	0.918152
BASO%	BLUEPRINT	Monocyte	APBB1IP	10:26734987	10:26740256_A_C	3502	2.43358e-06	0.000463037	0.00049401	0.0930894	0.905951
BASO%	BLUEPRINT	Monocyte	BMP2K	4:79659218	4:79659218_A_G	2502	3.7453e-05	0.000339116	0.0101864	0.0913341	0.898103
BASO%	BLUEPRINT	Monocyte	EIF4G3	1:21191430	1:21380824_G_GCGGAAGGC	2361	3.76652e-08	0.000235541	1.71227e-05	0.106184	0.893563
BASO%	BLUEPRINT	Monocyte	RP11-109G23.1	4:79636177	4:79659218_A_G	2502	4.53786e-06	0.000443089	0.0012342	0.119632	0.878686
BASO%	BLUEPRINT	Monocyte	ORC4	2:148600794	2:148599290_CA_C	1796	7.40553e-07	2.93945e-06	0.0386555	0.152625	0.808716
BASO%	BLUEPRINT	Monocyte	FAT2	5:150841806	5:150846612_A_G	2729	1.22199e-05	0.000180627	0.0123813	0.182208	0.805218
BASO%	BLUEPRINT	Monocyte	AFF1	4:87943087	4:87473776_G_A	1713	9.28298e-22	1.10619e-21	0.108463	0.128485	0.763052
BASO%	BLUEPRINT	Neutrophil	ZYX	7:143081942	7:143081942_G_C	1210	1.17678e-19	2.74069e-05	4.54208e-18	5.79205e-05	0.999915
BASO%	BLUEPRINT	Neutrophil	EPHA1	7:143081942	7:143081942_G_C	1210	9.84713e-16	2.76486e-05	3.80074e-14	6.72578e-05	0.999905
BASO%	BLUEPRINT	Neutrophil	HIP1	7:75247329	7:75247329_C_T	1815	3.15311e-66	4.75137e-09	1.11162e-60	0.000675756	0.999324
BASO%	BLUEPRINT	Neutrophil	CCR1	3:46250652	3:46250652_C_T	2937	1.63486e-21	2.78443e-16	1.36963e-08	0.00133404	0.998666
BASO%	BLUEPRINT	Neutrophil	PRTN3	19:836144	19:836149_T_C	3286	7.53345e-18	5.95672e-10	1.13457e-10	0.00797909	0.992021
BASO%	BLUEPRINT	Neutrophil	IQGAP1	15:91009484	15:91009484_G_A	2722	1.32857e-16	7.11863e-16	0.00143518	0.00669801	0.991867
BASO%	BLUEPRINT	Neutrophil	PLCL2	3:16924440	3:16924440_T_C	2549	4.065e-12	0.000543594	8.19012e-11	0.00996278	0.989494
BASO%	BLUEPRINT	Neutrophil	CCRL2	3:46258902	3:46250652_C_T	2937	1.96444e-19	2.11594e-15	1.64574e-06	0.0167433	0.983255
BASO%	BLUEPRINT	Neutrophil	SLC36A1	5:150846612	5:150846612_A_G	2729	1.64147e-11	3.09818e-05	1.66315e-08	0.0304216	0.969547
BASO%	BLUEPRINT	Neutrophil	FYCO1	3:46250652	3:46250652_C_T	2937	2.10169e-15	2.40486e-15	0.0176072	0.0191839	0.963209
BASO%	BLUEPRINT	Neutrophil	KIAA0930	22:45631165	22:45632528_C_T	3354	6.32991e-22	0.00050651	6.78865e-20	0.0533757	0.946118
BASO%	BLUEPRINT	Neutrophil	HP1BP3	1:21380824	1:21380824_G_GCGGAAGGC	2361	1.53323e-15	0.000122847	6.9701e-13	0.0549017	0.944975
BASO%	BLUEPRINT	Neutrophil	ZDHHC18	1:27154470	1:27188356_TA_T	1291	2.78097e-08	7.19212e-07	0.00212965	0.054133	0.943737
BASO%	BLUEPRINT	Neutrophil	RP11-109G23.3	4:79636981	4:79659218_A_G	2502	6.3369e-18	0.000213929	1.7235e-15	0.0572415	0.942545
BASO%	BLUEPRINT	Neutrophil	RP11-109G23.1	4:79638405	4:79659218_A_G	2502	1.07977e-33	0.000222973	2.93674e-31	0.0597038	0.940073
BASO%	BLUEPRINT	Neutrophil	CXCR6	3:46250652	3:46250652_C_T	2937	5.03771e-15	3.12446e-15	0.0422042	0.0252431	0.932553
BASO%	BLUEPRINT	Neutrophil	ABI1	10:26740256	10:26740256_A_C	3502	5.65123e-05	0.000279573	0.0114719	0.0558203	0.932372
BASO%	BLUEPRINT	Neutrophil	EIF4G3	1:21191430	1:21380824_G_GCGGAAGGC	2361	1.36924e-05	0.000191176	0.00622462	0.0860019	0.907569
BASO%	BLUEPRINT	Neutrophil	TMEM81	1:205144363	1:205144363_G_T	2437	2.15034e-12	2.96057e-10	0.00108345	0.148318	0.850598
BASO%	BLUEPRINT	Neutrophil	AC019070.1	2:148599290	2:148599290_CA_C	1796	2.29683e-08	3.02671e-06	0.0011989	0.157147	0.841651
BASO%	BLUEPRINT	Neutrophil	MBD5	2:148599290	2:148599290_CA_C	1796	2.91843e-09	3.42217e-06	0.000152337	0.177809	0.822035
BASO%	BLUEPRINT	Neutrophil	SCD	10:102103508	10:102103508_A_G	1944	0.00514755	0.00366873	0.122868	0.0867883	0.781528
BASO%	BLUEPRINT	Neutrophil	CHORDC1	11:89923880	11:89951367_GA_G	2225	2.166e-06	4.90671e-06	0.0760601	0.171549	0.752384
BASO%	BLUEPRINT	T-cell	PPP5C	19:46878989	19:46883581_GA_G	2569	3.8482e-15	1.25611e-05	6.92203e-12	0.0216161	0.978371
BASO%	BLUEPRINT	T-cell	SLC36A1	5:150846612	5:150846612_A_G	2729	2.46438e-06	4.3702e-05	0.00249693	0.0433252	0.954132
BASO%	BLUEPRINT	T-cell	TMEM206	1:212549357	1:212549357_C_T	2416	3.46466e-12	1.94256e-10	0.00101171	0.0557815	0.943207
BASO%	BLUEPRINT	T-cell	ZNF414	19:8571189	19:8570490_C_CA	2738	8.50422e-06	0.000525804	0.00109661	0.0668705	0.931499
BASO%	BLUEPRINT	T-cell	RP11-384C4.6	1:212549357	1:212549357_C_T	2416	3.57539e-11	2.02497e-10	0.0104405	0.0581997	0.93136
BASO%	BLUEPRINT	T-cell	NAALAD2	11:89948871	11:89951367_GA_G	2225	1.46306e-12	2.13018e-06	5.13761e-08	0.0738762	0.926122
BASO%	BLUEPRINT	T-cell	RP11-384C4.2	1:212549357	1:212549357_C_T	2416	1.39957e-10	4.33186e-10	0.0408688	0.125661	0.83347
BASO%	BLUEPRINT	T-cell	PPP2R5A	1:212588206	1:212549357_C_T	2416	1.46239e-10	4.76754e-10	0.0427031	0.138398	0.818899
BASO%GRAN	BLUEPRINT	Monocyte	ZYX	7:143081942	7:143081942_G_C	1210	3.59984e-06	0.000123289	4.57711e-05	0.000568329	0.999259
BASO%GRAN	BLUEPRINT	Monocyte	IQGAP1	15:91009484	15:91009484_G_A	2722	1.29984e-17	6.6107e-10	3.79789e-11	0.000932451	0.999068
BASO%GRAN	BLUEPRINT	Monocyte	AC108463.2	2:112167931	2:112184806_A_C	1996	2.15304e-08	2.46204e-08	0.0011401	0.000305165	0.998555
BASO%GRAN	BLUEPRINT	Monocyte	HIP1	7:75247329	7:75247329_C_T	1815	1.92566e-22	7.08671e-08	6.89478e-18	0.00153891	0.998461
BASO%GRAN	BLUEPRINT	Monocyte	RP11-803D5.4	2:112167931	2:112184806_A_C	1996	2.23411e-07	8.77866e-08	0.0118302	0.00366404	0.984505
BASO%GRAN	BLUEPRINT	Monocyte	SLC36A1	5:150846612	5:150848653_TA_T	2730	6.40413e-22	2.49381e-05	7.35547e-19	0.0276703	0.972305
BASO%GRAN	BLUEPRINT	Monocyte	EPHA1	7:143084574	7:143081942_G_C	1210	9.69232e-08	0.00322861	1.23235e-06	0.0400943	0.956676
BASO%GRAN	BLUEPRINT	Monocyte	HP1BP3	1:21191430	1:21380824_G_GCGGAAGGC	2361	7.26971e-19	8.09628e-05	4.66199e-16	0.0509716	0.948947
BASO%GRAN	BLUEPRINT	Monocyte	PPP2R5A	1:212542410	1:212549357_C_T	2416	5.11068e-17	3.35769e-12	8.48265e-07	0.0547853	0.945214
BASO%GRAN	BLUEPRINT	Monocyte	ARHGAP19-SLIT1	10:99084426	10:99073972_C_CCAGGTTCAAGCGAT	1916	9.0104e-09	2.18274e-05	3.26184e-05	0.0780952	0.92185
BASO%GRAN	BLUEPRINT	Monocyte	APBB1IP	10:26722622	10:26740256_A_C	3502	3.81526e-06	0.000725929	0.000442407	0.0832611	0.915567
BASO%GRAN	BLUEPRINT	Monocyte	ZNF212	7:148972600	7:148972600_G_A	2402	6.22979e-05	0.000259457	0.0170092	0.0699267	0.912742
BASO%GRAN	BLUEPRINT	Monocyte	BMP2K	4:79659218	4:79659218_A_G	2502	0.000205813	0.00186352	0.0105345	0.0944912	0.892905
BASO%GRAN	BLUEPRINT	Monocyte	EIF4G3	1:21191430	1:21380824_G_GCGGAAGGC	2361	2.72444e-08	0.000170374	1.74715e-05	0.108368	0.891445
BASO%GRAN	BLUEPRINT	Monocyte	RP11-109G23.1	4:79636177	4:79659218_A_G	2502	2.73936e-05	0.00267478	0.00140214	0.136048	0.859847
BASO%GRAN	BLUEPRINT	Monocyte	NAALAD2	11:89948871	11:89948871_T_C	2228	4.86447e-05	0.000770934	0.00894936	0.140983	0.849248
BASO%GRAN	BLUEPRINT	Monocyte	LPAR2	19:19740729	19:19789424_CA_C	2000	2.63227e-15	9.41609e-06	4.46982e-11	0.159053	0.840938
BASO%GRAN	BLUEPRINT	Monocyte	ORC4	2:148716428	2:148599290_CA_C	1796	1.41249e-06	5.60653e-06	0.0386903	0.152763	0.808539
BASO%GRAN	BLUEPRINT	Monocyte	FAT2	5:150841806	5:150848653_TA_T	2730	1.14084e-05	0.000168629	0.0131031	0.192885	0.793832
BASO%GRAN	BLUEPRINT	Monocyte	SLIT1	10:99019144	10:99073972_C_CCAGGTTCAAGCGAT	1916	4.50432e-06	5.83917e-05	0.016306	0.21061	0.773021
BASO%GRAN	BLUEPRINT	Neutrophil	ZYX	7:143081942	7:143081942_G_C	1210	3.8522e-19	8.97164e-05	4.89797e-18	0.000140952	0.999769
BASO%GRAN	BLUEPRINT	Neutrophil	EPHA1	7:143081942	7:143081942_G_C	1210	3.22308e-15	9.04969e-05	4.09806e-14	0.000150886	0.999759
BASO%GRAN	BLUEPRINT	Neutrophil	CCR1	3:46250652	3:46250652_C_T	2937	8.30078e-18	1.41375e-12	1.22064e-08	0.00108003	0.99892
BASO%GRAN	BLUEPRINT	Neutrophil	HIP1	7:75247329	7:75247329_C_T	1815	4.06297e-65	6.12241e-08	1.45474e-60	0.00119331	0.998807
BASO%GRAN	BLUEPRINT	Neutrophil	PRTN3	19:836144	19:836149_T_C	3286	1.64468e-15	1.30045e-07	1.17979e-10	0.00833699	0.991663
BASO%GRAN	BLUEPRINT	Neutrophil	IQGAP1	15:91009484	15:91009484_G_A	2722	5.49209e-10	2.94273e-09	0.00160468	0.00760729	0.990788
BASO%GRAN	BLUEPRINT	Neutrophil	SLC36A1	5:150846612	5:150848653_TA_T	2730	1.31202e-11	2.47536e-05	1.50692e-08	0.0274582	0.972517
BASO%GRAN	BLUEPRINT	Neutrophil	FYCO1	3:46250652	3:46250652_C_T	2937	1.07778e-11	1.23326e-11	0.015849	0.0171683	0.966983
BASO%GRAN	BLUEPRINT	Neutrophil	KIAA0930	22:45627103	22:45632528_C_T	3354	6.98248e-22	0.000558728	5.77005e-20	0.0452169	0.954224
BASO%GRAN	BLUEPRINT	Neutrophil	DENND4A	15:65758874	15:65728694_G_T	1705	9.74203e-07	0.00320234	1.35219e-05	0.0434951	0.953288
BASO%GRAN	BLUEPRINT	Neutrophil	ZDHHC18	1:27154470	1:27188356_TA_T	1291	8.61967e-10	2.22921e-08	0.00213098	0.0541675	0.943701
BASO%GRAN	BLUEPRINT	Neutrophil	HP1BP3	1:21278245	1:21380824_G_GCGGAAGGC	2361	1.15112e-15	9.22318e-05	7.38204e-13	0.0582056	0.941702
BASO%GRAN	BLUEPRINT	Neutrophil	ABI1	10:26740256	10:26740256_A_C	3502	0.000101729	0.000503265	0.0117962	0.057427	0.930172
BASO%GRAN	BLUEPRINT	Neutrophil	RP11-109G23.3	4:79636981	4:79659218_A_G	2502	4.12998e-17	0.00139425	2.11392e-15	0.0704363	0.928169
BASO%GRAN	BLUEPRINT	Neutrophil	CXCR6	3:46250652	3:46250652_C_T	2937	3.17005e-11	1.96611e-11	0.0466161	0.0279866	0.925397
BASO%GRAN	BLUEPRINT	Neutrophil	RP11-109G23.1	4:79638405	4:79659218_A_G	2502	7.08927e-33	0.00146394	3.62863e-31	0.0740068	0.924529
BASO%GRAN	BLUEPRINT	Neutrophil	EIF4G3	1:21191430	1:21380824_G_GCGGAAGGC	2361	1.02986e-05	0.000143791	0.00660436	0.0913095	0.901932
BASO%GRAN	BLUEPRINT	Neutrophil	SLIT1	10:99084426	10:99073972_C_CCAGGTTCAAGCGAT	1916	3.42972e-09	2.89562e-05	1.24159e-05	0.103928	0.896031
BASO%GRAN	BLUEPRINT	Neutrophil	RP11-452K12.3	10:99019144	10:99073972_C_CCAGGTTCAAGCGAT	1916	2.8271e-06	2.94017e-05	0.0102343	0.105552	0.884181
BASO%GRAN	BLUEPRINT	Neutrophil	ARHGAP19-SLIT1	10:99047712	10:99073972_C_CCAGGTTCAAGCGAT	1916	2.91128e-17	3.32998e-05	1.05391e-13	0.119668	0.880299
BASO%GRAN	BLUEPRINT	Neutrophil	LPAR2	19:19740729	19:19789424_CA_C	2000	4.3927e-10	8.14284e-06	7.4592e-06	0.13741	0.862574
BASO%GRAN	BLUEPRINT	Neutrophil	AC019070.1	2:148599290	2:148599290_CA_C	1796	4.50747e-08	5.93985e-06	0.00123467	0.161865	0.836894
BASO%GRAN	BLUEPRINT	Neutrophil	TMEM81	1:205144363	1:205056326_AT_A	2419	4.06878e-09	5.55271e-07	0.00128077	0.173964	0.824755
BASO%GRAN	BLUEPRINT	Neutrophil	CCRL2	3:46258902	3:46250652_C_T	2937	1.11991e-14	1.20628e-10	1.64684e-05	0.176562	0.823422
BASO%GRAN	BLUEPRINT	Neutrophil	MBD5	2:148599290	2:148599290_CA_C	1796	5.77312e-09	6.76959e-06	0.000158135	0.184615	0.815221
BASO%GRAN	BLUEPRINT	Neutrophil	RP11-375N9.2	10:99074621	10:99073972_C_CCAGGTTCAAGCGAT	1916	1.9803e-05	3.90939e-05	0.0716885	0.140736	0.787517
BASO%GRAN	BLUEPRINT	T-cell	SLC36A1	5:150846612	5:150848653_TA_T	2730	1.95838e-06	3.47281e-05	0.00224929	0.0389282	0.958786
BASO%GRAN	BLUEPRINT	T-cell	NAALAD2	11:89948871	11:89948871_T_C	2228	1.63025e-10	0.000237231	2.99923e-08	0.0426873	0.957075
BASO%GRAN	BLUEPRINT	T-cell	TMEM206	1:212549357	1:212549357_C_T	2416	5.22517e-14	2.92965e-12	0.000867267	0.0476745	0.951458
BASO%GRAN	BLUEPRINT	T-cell	RP11-384C4.6	1:212549357	1:212549357_C_T	2416	6.42279e-13	3.63764e-12	0.0106605	0.0594472	0.929892
BASO%GRAN	BLUEPRINT	T-cell	FRAT1	10:99084426	10:99073972_C_CCAGGTTCAAGCGAT	1916	2.10124e-09	2.96905e-05	7.60665e-06	0.106589	0.893374
BASO%GRAN	BLUEPRINT	T-cell	RP11-384C4.2	1:212602176	1:212549357_C_T	2416	2.08413e-12	6.45064e-12	0.0345921	0.106208	0.8592
BASO%GRAN	BLUEPRINT	T-cell	PPP2R5A	1:212588206	1:212549357_C_T	2416	2.56345e-12	8.35711e-12	0.0425478	0.137891	0.819561
BASO%GRAN	BLUEPRINT	T-cell	RPL26P30	11:2320210	11:2323198_C_G	2397	4.5303e-05	0.000652304	0.0126243	0.180968	0.80571
CD	BLUEPRINT	Monocyte	NCF4	22:37258503	22:37258503	2216	7.85933e-09	1.82762e-05	6.64354e-07	0.000545466	0.999436
CD	BLUEPRINT	Monocyte	KSR1	17:25856486	17:25856486	1896	9.00967e-23	5.6039e-07	4.00939e-19	0.00149529	0.998504
CD	BLUEPRINT	Monocyte	RP11-720N19.1	17:25856486	17:25856486	1896	1.67598e-15	6.49406e-07	7.45829e-12	0.00189181	0.998108
CD	BLUEPRINT	Monocyte	RP11-720N19.2	17:25856486	17:25856486	1896	4.00451e-08	8.32904e-07	0.000178205	0.00270939	0.997112
CD	BLUEPRINT	Monocyte	RP11-19P22.8	17:25856486	17:25856486	1896	4.33028e-07	9.33974e-07	0.00192702	0.00316137	0.99491
CD	BLUEPRINT	Monocyte	ITM2BP1	17:25856486	17:25856486	1896	2.3045e-09	1.37394e-06	1.02552e-05	0.00511929	0.994869
CD	BLUEPRINT	Monocyte	CARD9	9:139266496	9:139266496	1899	3.80136e-42	3.18688e-26	2.17099e-18	0.0172177	0.982782
CD	BLUEPRINT	Monocyte	ZBTB38	3:141109321	3:141109321	1523	5.67786e-21	4.26146e-05	2.64725e-18	0.0188876	0.98107
CD	BLUEPRINT	Monocyte	ITGA4	2:182323766	2:182308352	1688	1.65486e-30	1.63833e-06	2.61745e-26	0.024938	0.97506
CD	BLUEPRINT	Monocyte	AP001056.1	21:45611950	21:45613825	2006	1.70441e-16	1.47938e-15	0.00298927	0.024974	0.972037
CD	BLUEPRINT	Monocyte	RP11-894J14.5	3:53134863	3:53133149	1601	3.30845e-11	3.2963e-05	3.62294e-08	0.0351315	0.964835
CD	BLUEPRINT	Monocyte	CERKL	2:182323766	2:182308352	1688	2.67403e-26	2.40499e-06	4.22944e-22	0.0370761	0.962922
CD	BLUEPRINT	Monocyte	PDLIM4	5:131784393	5:131770805	1551	1.36062e-41	4.81321e-31	1.45477e-12	0.050513	0.949487
CD	BLUEPRINT	Monocyte	TNFSF15	9:117568766	9:117547772	2119	7.75229e-38	1.01965e-16	4.16052e-23	0.0537766	0.946223
CD	BLUEPRINT	Monocyte	AP001055.6	21:45614860	21:45613825	2006	9.49901e-19	4.04438e-15	1.66598e-05	0.0700021	0.929981
CD	BLUEPRINT	Monocyte	PLCL1	2:198900288	2:198900288	1381	3.52449e-27	7.57775e-05	3.32124e-24	0.0704782	0.929446
CD	BLUEPRINT	Monocyte	NDFIP1	5:141526057	5:141526057	2223	4.04159e-12	9.37801e-09	3.10621e-05	0.071147	0.928822
CD	BLUEPRINT	Monocyte	LNPEP	5:96247810	5:96247810	2532	4.15907e-13	1.85519e-11	0.00164044	0.0722473	0.926112
CD	BLUEPRINT	Monocyte	RP11-1348G14.6	16:28494421	16:28494421	861	1.05762e-16	1.31006e-09	6.69048e-09	0.0819561	0.918044
CD	BLUEPRINT	Monocyte	TUFM	16:28837515	16:28494421	861	2.54726e-34	1.95725e-09	1.61139e-26	0.122938	0.877062
CD	BLUEPRINT	Monocyte	SYT11	1:155750326	1:155822971	830	1.82236e-05	2.73435e-05	0.0506151	0.0750708	0.874269
CD	BLUEPRINT	Monocyte	CCDC116	22:21945096	22:21916166	926	7.56375e-13	2.87555e-12	0.026393	0.0994656	0.874141
CD	BLUEPRINT	Monocyte	YY1AP1	1:155571609	1:155822971	830	6.55844e-15	5.08225e-05	1.82157e-11	0.140297	0.859652
CD	BLUEPRINT	Monocyte	LRRK2	12:40614434	12:40214265	1792	5.81972e-09	0.000406327	2.20976e-06	0.153437	0.846155
CD	BLUEPRINT	Monocyte	SULT1A2	16:28565667	16:28494421	861	6.17157e-49	2.5207e-09	3.90413e-41	0.158618	0.841382
CD	BLUEPRINT	Monocyte	ERAP2	5:96327138	5:96247810	2532	3.53099e-60	4.22223e-11	1.39271e-50	0.165702	0.834298
CD	BLUEPRINT	Monocyte	CD244	1:160835583	1:160831855	1932	7.84014e-08	0.000282017	5.57903e-05	0.199883	0.799779
CD	BLUEPRINT	Monocyte	IL27	16:28871853	16:28494421	861	2.14047e-10	3.12612e-09	0.0135406	0.196969	0.789491
CD	BLUEPRINT	Monocyte	CDC37P1	16:28871853	16:28494421	861	4.82828e-12	3.47264e-09	0.000305437	0.218898	0.780797
CD	BLUEPRINT	Monocyte	SLC26A6	3:48757773	3:48757773	696	0.000222393	0.000160876	0.129824	0.0931361	0.776657
CD	BLUEPRINT	Monocyte	SYT11	1:155319668	1:155319668	671	1.23953e-05	1.91774e-05	0.0884093	0.136007	0.775552
CD	BLUEPRINT	Neutrophil	CERKL	2:182308352	2:182308352	1688	3.85385e-16	9.79514e-07	6.09553e-12	0.0145072	0.985492
CD	BLUEPRINT	Neutrophil	CARD9	9:139266496	9:139266496	1899	3.76716e-33	2.88973e-26	2.15145e-09	0.015519	0.984481
CD	BLUEPRINT	Neutrophil	ITGA4	2:182328214	2:182308352	1688	2.85819e-17	1.17942e-06	4.52072e-13	0.0176722	0.982327
CD	BLUEPRINT	Neutrophil	ZBTB38	3:141109321	3:141109321	1523	1.61611e-09	4.34387e-05	7.53498e-07	0.0192722	0.980684
CD	BLUEPRINT	Neutrophil	ALDH2	12:112072424	12:112072424	872	7.95593e-06	0.000533387	0.000441639	0.0286383	0.970379
CD	BLUEPRINT	Neutrophil	ARFRP1	20:62337406	20:62329099	2578	9.04261e-16	1.04279e-09	2.93541e-08	0.0328838	0.967116
CD	BLUEPRINT	Neutrophil	ATG16L1	2:234185999	2:234185999	2095	4.23277e-59	6.48605e-58	0.00214309	0.0318734	0.965983
CD	BLUEPRINT	Neutrophil	SCARNA5	2:234185999	2:234185999	2095	1.846e-58	6.70436e-58	0.00934643	0.032987	0.957667
CD	BLUEPRINT	Neutrophil	TNFSF15	9:117547772	9:117547772	2119	8.13196e-18	9.50726e-17	0.00436428	0.0500782	0.945557
CD	BLUEPRINT	Neutrophil	NDFIP1	5:141526057	5:141526057	2223	1.18463e-14	8.27563e-09	9.10464e-08	0.062666	0.937334
CD	BLUEPRINT	Neutrophil	SDCCAG3	9:139266496	9:139266496	1899	8.91565e-29	1.18169e-25	5.0918e-05	0.066554	0.933395
CD	BLUEPRINT	Neutrophil	UBE2L3	22:21916166	22:21916166	926	2.94573e-25	2.26486e-12	1.02788e-14	0.0781083	0.921892
CD	BLUEPRINT	Neutrophil	P4HA2	5:131770805	5:131770805	1551	2.063e-31	5.61853e-31	0.0220575	0.0591542	0.918788
CD	BLUEPRINT	Neutrophil	RBPJ	4:26047616	4:26047616	1848	0.000383454	0.00104413	0.0238031	0.0639044	0.910865
CD	BLUEPRINT	Neutrophil	RPS6KA2	6:167390242	6:167432766	2392	1.26285e-32	2.19655e-18	5.29126e-16	0.0911246	0.908875
CD	BLUEPRINT	Neutrophil	RP11-894J14.5	3:53134863	3:53133149	1601	4.97847e-06	8.28926e-05	0.0054517	0.0898675	0.904593
CD	BLUEPRINT	Neutrophil	ADCY3	2:25161236	2:25161236	1663	1.29498e-09	9.7084e-08	0.00138293	0.102781	0.895835
CD	BLUEPRINT	Neutrophil	PDLIM4	5:131770805	5:131770805	1551	8.08537e-35	1.08773e-30	8.64483e-06	0.115415	0.884577
CD	BLUEPRINT	Neutrophil	PLCL1	2:198900288	2:198900288	1381	3.58262e-20	0.000127528	3.37602e-17	0.119293	0.880579
CD	BLUEPRINT	Neutrophil	RP11-373D23.2	2:28614401	2:28614401	1670	1.85585e-07	1.36826e-07	0.0779489	0.0566037	0.865447
CD	BLUEPRINT	Neutrophil	YY1AP1	1:155606929	1:155822971	830	1.0042e-28	5.1087e-05	2.78912e-25	0.141032	0.858917
CD	BLUEPRINT	Neutrophil	SULT1A2	16:28565667	16:28494421	861	8.81795e-33	2.52038e-09	5.57823e-25	0.158597	0.841403
CD	BLUEPRINT	Neutrophil	DUSP5	10:112185596	10:112185596	1810	8.77018e-08	3.53109e-06	0.00398479	0.159601	0.836411
CD	BLUEPRINT	Neutrophil	ERAP2	5:96327138	5:96247810	2532	2.84362e-16	4.27644e-11	1.1216e-06	0.167842	0.832157
CD	BLUEPRINT	Neutrophil	LTBR	12:6493100	12:6493100	1809	8.30917e-05	3.43104e-05	0.122697	0.0498369	0.827349
CD	BLUEPRINT	Neutrophil	SLX1B-SULT1A4	16:28494421	16:28494421	430	1.43268e-12	2.78912e-09	9.00623e-05	0.174507	0.825403
CD	BLUEPRINT	Neutrophil	TUFM	16:28857645	16:28494421	861	4.57993e-47	2.8054e-09	2.89726e-39	0.176646	0.823354
CD	BLUEPRINT	Neutrophil	CUL2	10:35496626	10:35496626	1523	2.03907e-14	1.99552e-11	0.000193559	0.188614	0.811193
CD	BLUEPRINT	Neutrophil	NPIPB6	16:28499291	16:28494421	861	5.573e-11	2.98621e-09	0.00352547	0.188099	0.808375
CD	BLUEPRINT	Neutrophil	AC010746.3	2:198900288	2:198900288	1152	4.44921e-05	0.000169234	0.0419255	0.158672	0.799189
CD	BLUEPRINT	Neutrophil	ATXN2L	16:28871853	16:28494421	861	9.18309e-14	3.26646e-09	5.80921e-06	0.205842	0.794152
CD	BLUEPRINT	Neutrophil	RP11-514O12.4	6:167390242	6:167432766	2708	1.26073e-31	5.24931e-18	5.28236e-15	0.219161	0.780839
CD	BLUEPRINT	Neutrophil	AC079630.4	12:40614434	12:40214265	1792	0.000169477	0.000414709	0.0643506	0.156687	0.778378
CD	BLUEPRINT	T-cell	RNASET2	6:167390242	6:167432766	2708	6.39063e-57	2.25411e-19	2.67762e-40	0.00845298	0.991547
CD	BLUEPRINT	T-cell	ADCY3	2:25161236	2:25161236	1663	3.75747e-12	2.87475e-08	4.01265e-06	0.0297296	0.970266
CD	BLUEPRINT	T-cell	ATG16L1	2:234185999	2:234185999	2095	1.58282e-59	6.47336e-58	0.000801392	0.0318078	0.967391
CD	BLUEPRINT	T-cell	RP4-583P15.14	20:62349586	20:62329099	2578	9.37662e-12	1.04246e-09	0.000304384	0.0328734	0.966822
CD	BLUEPRINT	T-cell	LIME1	20:62370349	20:62329099	2578	2.79463e-15	1.15985e-09	9.07191e-08	0.0366877	0.963312
CD	BLUEPRINT	T-cell	ZBTB38	3:141109321	3:141109321	1523	2.88317e-05	5.31508e-05	0.0134425	0.0238184	0.962657
CD	BLUEPRINT	T-cell	RP11-435I10.5	16:28494421	16:28494421	861	1.15295e-16	9.3585e-10	7.29357e-09	0.0582601	0.94174
CD	BLUEPRINT	T-cell	RN7SKP110	6:91011673	6:90947340	1998	1.74666e-07	5.77409e-06	0.00182619	0.0594314	0.938736
CD	BLUEPRINT	T-cell	CAMK2G	10:75655628	10:75655628	1050	2.16219e-07	1.4215e-07	0.0532875	0.0341204	0.912592
CD	BLUEPRINT	T-cell	CTD-3088G3.4	16:11344903	16:11344903	2838	9.26901e-06	4.56509e-05	0.0199605	0.0974252	0.882559
CD	BLUEPRINT	T-cell	TUFM	16:28857645	16:28494421	861	2.02909e-25	2.09138e-09	1.2836e-17	0.131432	0.868568
CD	BLUEPRINT	T-cell	MARS2	2:198598585	2:198111693	1164	5.31146e-05	0.00221356	0.00312342	0.129304	0.865306
CD	BLUEPRINT	T-cell	YY1AP1	1:155571609	1:155822971	830	5.63299e-27	5.09571e-05	1.56453e-23	0.140671	0.859278
CD	BLUEPRINT	T-cell	RP11-894J14.5	3:53122257	3:53133149	1601	5.88124e-12	0.000143286	6.44028e-09	0.156063	0.843794
CD	BLUEPRINT	T-cell	ERAP2	5:96327138	5:96247810	2532	1.91394e-52	4.26204e-11	7.54907e-43	0.167273	0.832727
CD	BLUEPRINT	T-cell	RP3-497J21.1	6:167390242	6:167432766	2708	4.32482e-21	4.95794e-18	0.000181206	0.206941	0.792878
CD	BLUEPRINT	T-cell	RFT1	3:53134863	3:53133149	1601	1.28489e-07	0.000201066	0.000140703	0.219399	0.78026
CD	BLUEPRINT	T-cell	IKZF3	17:38040763	17:38043649	1343	3.06712e-15	9.50112e-15	0.0550917	0.169885	0.775024
CD	BLUEPRINT	T-cell	PARK7	1:8150638	1:7886424	2131	4.53742e-05	0.000472032	0.0202761	0.210165	0.769041
CD	BLUEPRINT	T-cell	EIF3C	16:28871853	16:28494421	861	3.88054e-10	3.55621e-09	0.0245483	0.224215	0.751237
eGFR	BLUEPRINT	Monocyte	PPDPF	20:62152519	20:62152519	2936	2.83864e-14	1.52392e-08	3.51625e-09	0.000888582	0.999111
eGFR	BLUEPRINT	Monocyte	PTK6	20:62152519	20:62152519	2936	6.56899e-10	2.26551e-08	8.13708e-05	0.0018082	0.99811
eGFR	BLUEPRINT	Monocyte	THBS3	1:155184975	1:155155731	1026	7.80679e-13	4.15378e-07	1.06793e-08	0.00468685	0.995313
eGFR	BLUEPRINT	Monocyte	KCNMA1	10:79291868	10:79252446	1770	4.16741e-23	5.22573e-05	1.0781e-20	0.0125314	0.987416
eGFR	BLUEPRINT	Monocyte	RP11-263K19.4	1:155184975	1:155155731	1026	9.1935e-08	9.47099e-07	0.00125762	0.0119691	0.986772
eGFR	BLUEPRINT	Monocyte	RP11-328K22.1	10:79291868	10:79252446	1962	4.24253e-06	6.63939e-05	0.00110001	0.0162321	0.982597
eGFR	BLUEPRINT	Monocyte	POLR2J	7:102103293	7:102103293	1505	8.82304e-09	0.000114526	1.50014e-06	0.0184909	0.981393
eGFR	BLUEPRINT	Monocyte	IRF5	7:128576086	7:128576086	1979	1.02746e-29	3.61806e-18	5.8149e-14	0.0194958	0.980504
eGFR	BLUEPRINT	Monocyte	RP11-619F23.2	10:79291868	10:79252446	1962	1.42555e-08	7.91804e-05	3.69619e-06	0.0195496	0.980367
eGFR	BLUEPRINT	Monocyte	KIAA1683	19:18394761	19:18843752	1846	4.52833e-06	1.47461e-05	0.00783436	0.0245443	0.967602
eGFR	BLUEPRINT	Monocyte	METTL10	10:126436717	10:126446592	2586	5.94092e-18	1.7941e-12	1.22651e-07	0.0360755	0.963924
eGFR	BLUEPRINT	Monocyte	OPRL1	20:62711459	20:62706105	1680	3.77671e-15	2.71072e-07	5.92985e-10	0.0416028	0.958397
eGFR	BLUEPRINT	Monocyte	OR8T1P	12:48740855	12:48740855	2321	1.90876e-14	3.3725e-11	2.43303e-05	0.0420302	0.957945
eGFR	BLUEPRINT	Monocyte	L3MBTL3	6:130374461	6:130374461	2547	2.52012e-09	2.2074e-07	0.000572049	0.049156	0.950272
eGFR	BLUEPRINT	Monocyte	CASP9	1:15911349	1:15912987	2747	4.19597e-30	9.7954e-25	2.57131e-07	0.0590856	0.940914
eGFR	BLUEPRINT	Monocyte	C8orf58	8:22519815	8:22495966	1816	5.37568e-10	2.60467e-05	1.43016e-06	0.0683636	0.931609
eGFR	BLUEPRINT	Monocyte	EIF3C	16:28896015	16:28857645	1255	3.74069e-11	7.30116e-10	0.00349098	0.0672084	0.929301
eGFR	BLUEPRINT	Monocyte	ACVR2B	3:38557921	3:38527215	1731	9.11914e-20	1.02088e-18	0.00694513	0.0768338	0.916221
eGFR	BLUEPRINT	Monocyte	SHISA5	3:48427979	3:48443816	789	3.66706e-08	4.83371e-07	0.00607294	0.0791353	0.914791
eGFR	BLUEPRINT	Monocyte	TMEM110	3:52999789	3:53020544	1671	1.66737e-12	1.63932e-07	8.90242e-07	0.0866132	0.913386
eGFR	BLUEPRINT	Monocyte	YPEL4	11:57418588	11:57409538	1606	1.63766e-28	7.49172e-06	1.99006e-24	0.0901284	0.909864
eGFR	BLUEPRINT	Monocyte	TREX1	3:48427979	3:48443816	789	1.66807e-08	5.66064e-07	0.00276246	0.0928402	0.904397
eGFR	BLUEPRINT	Monocyte	HKR1	19:38052933	19:37649748	1586	7.69501e-33	5.66456e-30	0.000143144	0.104478	0.895379
eGFR	BLUEPRINT	Monocyte	DCUN1D4	4:52696792	4:52686513	757	1.81846e-05	8.71575e-05	0.0186578	0.0885325	0.892704
eGFR	BLUEPRINT	Monocyte	CTC-425F1.2	19:13048608	19:13053034	1326	5.24357e-16	0.000111081	5.32835e-13	0.111989	0.887899
eGFR	BLUEPRINT	Monocyte	RP5-966M1.6	3:52860366	3:53020544	1671	4.16753e-26	2.12533e-07	2.22512e-20	0.112588	0.887412
eGFR	BLUEPRINT	Monocyte	RPL29P25	12:111696528	12:111696528	807	1.221e-07	9.63008e-08	0.0634663	0.0491687	0.887365
eGFR	BLUEPRINT	Monocyte	ITIH4	3:52860366	3:53020544	1671	1.33547e-18	2.13614e-07	7.13034e-13	0.113166	0.886834
eGFR	BLUEPRINT	Monocyte	HKR1	19:38192892	19:38157969	1464	5.52658e-33	4.04532e-30	0.000157329	0.114276	0.885567
eGFR	BLUEPRINT	Monocyte	TMEM110-MUSTN1	3:52999789	3:53020544	1671	1.57973e-09	2.16613e-07	0.000843446	0.114769	0.884387
eGFR	BLUEPRINT	Monocyte	TPPP	5:676962	5:676962	2522	3.07097e-10	1.26897e-09	0.0261902	0.107356	0.866454
eGFR	BLUEPRINT	Monocyte	CHP1	15:41496713	15:41399951	1313	8.99611e-21	8.4783e-19	0.00150387	0.140873	0.857623
eGFR	BLUEPRINT	Monocyte	ZDHHC5	11:57409538	11:57409538	1606	2.82606e-06	9.23405e-06	0.0343418	0.111357	0.85429
eGFR	BLUEPRINT	Monocyte	SLC15A2	3:121626904	3:121657593	2144	3.32158e-14	3.48026e-13	0.0128689	0.133984	0.853147
eGFR	BLUEPRINT	Monocyte	RP11-291L19.1	1:45916061	1:46037394	1542	1.55193e-10	2.39373e-10	0.0697642	0.106783	0.823453
eGFR	BLUEPRINT	Monocyte	CTNND1	11:57409538	11:57409538	1606	3.2623e-06	1.13681e-05	0.039643	0.13732	0.823022
eGFR	BLUEPRINT	Monocyte	SSNA1	9:140084485	9:140103272	1391	3.6659e-05	0.0011256	0.00559874	0.171085	0.822154
eGFR	BLUEPRINT	Monocyte	SGCB	4:52696792	4:52686513	757	1.25537e-12	0.000174998	1.28803e-09	0.17873	0.821095
eGFR	BLUEPRINT	Monocyte	SMDT1	22:42467695	22:42403446	1696	4.09195e-40	0.00482238	1.5362e-38	0.180227	0.814951
eGFR	BLUEPRINT	Monocyte	TUFM	16:28837515	16:28857645	1255	1.41028e-34	1.99491e-09	1.31613e-26	0.185359	0.814641
eGFR	BLUEPRINT	Monocyte	CDC37P1	16:28868962	16:28857645	1255	2.819e-12	2.00523e-09	0.000263081	0.186323	0.813414
eGFR	BLUEPRINT	Monocyte	ORC4	2:148759656	2:148759656	1612	1.27664e-10	4.36589e-10	0.0443985	0.151031	0.80457
eGFR	BLUEPRINT	Monocyte	RP11-10L12.1	4:103850929	4:103698786	1634	1.25895e-18	2.37704e-15	0.000105335	0.198083	0.801812
eGFR	BLUEPRINT	Monocyte	RP11-15J10.1	9:71105722	9:71432174	218	9.23963e-10	2.99508e-10	0.1599	0.0510433	0.789057
eGFR	BLUEPRINT	Monocyte	IL27	16:28868962	16:28857645	1255	1.48123e-10	2.19881e-09	0.0138235	0.204421	0.781756
eGFR	BLUEPRINT	Monocyte	AF131215.9	8:10961433	8:10841858	3085	6.97417e-07	7.32754e-06	0.0196272	0.205442	0.774922
eGFR	BLUEPRINT	Monocyte	PTPN21	14:88935925	14:88829975	2131	1.85373e-07	1.5138e-05	0.00277676	0.225985	0.771222
eGFR	BLUEPRINT	Monocyte	SFMBT1	3:53020544	3:53020544	1671	5.10593e-08	3.78958e-07	0.0272615	0.201562	0.771177
eGFR	BLUEPRINT	Monocyte	GATM	15:45638307	15:45683795	1706	2.96627e-175	4.97492e-171	1.38398e-05	0.231347	0.76864
eGFR	BLUEPRINT	Monocyte	ASCC2	22:30544516	22:30133045	1765	1.18903e-07	5.03859e-07	0.0448922	0.189468	0.765639
eGFR	BLUEPRINT	Monocyte	RP11-295M18.6	1:220991171	1:221001142	1481	0.000382005	0.000386391	0.121026	0.121659	0.756546
eGFR	BLUEPRINT	Monocyte	ZNF318	6:43279652	6:43287722	1239	4.78288e-13	6.71175e-11	0.0017301	0.242027	0.756243
eGFR	BLUEPRINT	Monocyte	PCMTD2	20:62910954	20:62706105	1680	3.78896e-08	1.52533e-06	0.00594909	0.238738	0.755312
eGFR	BLUEPRINT	Monocyte	AF131215.2	8:10961433	8:10841858	3085	2.7418e-06	6.10411e-06	0.0771619	0.171035	0.751794
eGFR	BLUEPRINT	Monocyte	RP4-669P10.16	22:42552253	22:42403446	1696	0.00117967	0.0052982	0.0442872	0.198154	0.751081
eGFR	BLUEPRINT	Neutrophil	NFATC1	18:77156537	18:77156537	2664	3.04718e-42	1.03322e-31	3.87809e-14	0.000315271	0.999685
eGFR	BLUEPRINT	Neutrophil	RP11-295M18.6	1:220991171	1:221001142	1481	6.11018e-07	1.51046e-05	0.000193582	0.00378941	0.996001
eGFR	BLUEPRINT	Neutrophil	THBS3	1:155184975	1:155155731	1026	1.09673e-14	4.03099e-07	1.50027e-10	0.00451871	0.995481
eGFR	BLUEPRINT	Neutrophil	IRF5	7:128576086	7:128576086	1979	2.74186e-23	1.51892e-18	1.55175e-07	0.00760393	0.992396
eGFR	BLUEPRINT	Neutrophil	CDC14A	1:100808363	1:100808363	1565	4.63324e-10	8.94452e-07	4.87514e-06	0.00841994	0.991574
eGFR	BLUEPRINT	Neutrophil	KCNMA1	10:79291868	10:79252446	1770	4.54896e-18	3.65707e-05	1.17681e-15	0.00846928	0.991494
eGFR	BLUEPRINT	Neutrophil	RP11-619F23.2	10:79291868	10:79252446	1962	2.95691e-07	4.20727e-05	7.66669e-05	0.00991868	0.989962
eGFR	BLUEPRINT	Neutrophil	RP11-263K19.4	1:155184975	1:155155731	1026	7.36847e-08	8.22695e-07	0.00100797	0.0102653	0.988726
eGFR	BLUEPRINT	Neutrophil	RP11-295M18.2	1:220988346	1:221001142	1481	2.52145e-09	8.56677e-05	7.98841e-07	0.0261674	0.973746
eGFR	BLUEPRINT	Neutrophil	L3MBTL3	6:130374461	6:130374461	2547	1.74475e-11	1.41586e-07	3.96046e-06	0.0311702	0.968826
eGFR	BLUEPRINT	Neutrophil	MUC1	1:155184975	1:155155731	1026	1.0323e-06	1.47919e-06	0.0141213	0.019268	0.966608
eGFR	BLUEPRINT	Neutrophil	AC093495.4	3:14188762	3:13947504	2480	3.306e-19	0.000117434	1.0178e-16	0.0351892	0.964693
eGFR	BLUEPRINT	Neutrophil	SPATA7	14:88935925	14:88829975	2131	1.51593e-15	3.27661e-06	2.27076e-11	0.0481295	0.951867
eGFR	BLUEPRINT	Neutrophil	TSPAN14	10:82208422	10:82209232	2856	3.16681e-07	4.00082e-05	0.00040976	0.0508188	0.948731
eGFR	BLUEPRINT	Neutrophil	SH3YL1	2:226933	2:226933	1575	9.6395e-19	1.51132e-08	3.6645e-12	0.0565099	0.94349
eGFR	BLUEPRINT	Neutrophil	SYN2	3:12208995	3:12208671	1980	2.78247e-07	1.75906e-06	0.0083735	0.051997	0.939627
eGFR	BLUEPRINT	Neutrophil	CTD-2521M24.11	19:18394761	19:18843752	529	1.8727e-05	2.66965e-05	0.0275582	0.038352	0.934044
eGFR	BLUEPRINT	Neutrophil	ZDHHC18	1:27213041	1:27213041	1050	9.15481e-06	0.000200457	0.00314796	0.068	0.928642
eGFR	BLUEPRINT	Neutrophil	TPST1	7:65609817	7:65337902	1399	3.66504e-08	3.70207e-06	0.000726256	0.0724325	0.926837
eGFR	BLUEPRINT	Neutrophil	PIGW	17:34844756	17:34882998	1355	2.07853e-12	3.29382e-11	0.00448331	0.0701209	0.925396
eGFR	BLUEPRINT	Neutrophil	C15orf48	15:45638307	15:45683795	1706	8.7576e-175	1.66174e-171	4.08604e-05	0.0766088	0.92335
eGFR	BLUEPRINT	Neutrophil	TMEM110-MUSTN1	3:53046216	3:53020544	1671	2.82955e-09	1.42696e-07	0.00151075	0.0752647	0.923224
eGFR	BLUEPRINT	Neutrophil	SLC39A13	11:47429904	11:47427667	1167	2.87462e-12	2.22273e-12	0.0463232	0.0348995	0.918777
eGFR	BLUEPRINT	Neutrophil	XKR6	8:11029029	8:10841858	3085	2.56907e-09	3.04226e-06	7.23006e-05	0.0847024	0.915222
eGFR	BLUEPRINT	Neutrophil	UBAP2	9:33955817	9:33956791	2355	1.096e-11	6.66833e-09	0.000147911	0.0890816	0.91077
eGFR	BLUEPRINT	Neutrophil	CASP9	1:15911349	1:15912987	2747	2.42922e-25	1.22891e-24	0.0148863	0.0743971	0.910717
eGFR	BLUEPRINT	Neutrophil	TARBP2	12:54055485	12:54051310	1501	3.65908e-05	0.000494464	0.00628634	0.0840403	0.909142
eGFR	BLUEPRINT	Neutrophil	RP5-966M1.6	3:53046216	3:53020544	1671	3.65103e-13	1.78312e-07	1.94935e-07	0.0942984	0.905701
eGFR	BLUEPRINT	Neutrophil	ITIH4	3:52999789	3:53020544	1671	1.11728e-09	1.7995e-07	0.000596539	0.0951744	0.904229
eGFR	BLUEPRINT	Neutrophil	MAFF	22:38600542	22:38599857	1443	2.66773e-11	2.68985e-10	0.00889209	0.0887556	0.902352
eGFR	BLUEPRINT	Neutrophil	DCUN1D4	4:52696792	4:52686513	757	5.15629e-09	9.66869e-05	5.29045e-06	0.098301	0.901597
eGFR	BLUEPRINT	Neutrophil	RP11-91I20.4	8:61369006	8:61384753	1863	1.25387e-05	8.99428e-05	0.0133019	0.0945257	0.89207
eGFR	BLUEPRINT	Neutrophil	KIAA1683	19:18394761	19:18843752	1846	5.73411e-06	5.93698e-05	0.00992045	0.101826	0.888188
eGFR	BLUEPRINT	Neutrophil	CENPE	4:103698786	4:103698786	1634	1.00952e-16	1.36396e-15	0.00844659	0.113243	0.878311
eGFR	BLUEPRINT	Neutrophil	ATXN2L	16:28871191	16:28857645	1255	4.0932e-14	1.48754e-09	3.81995e-06	0.137961	0.862035
eGFR	BLUEPRINT	Neutrophil	AC019070.1	2:148803672	2:148759656	1612	3.70025e-12	4.18224e-10	0.00128686	0.144594	0.854119
eGFR	BLUEPRINT	Neutrophil	TMEM110	3:53046216	3:53020544	1671	1.25815e-07	1.66795e-07	0.0671752	0.0882102	0.844614
eGFR	BLUEPRINT	Neutrophil	MTX1	1:155184975	1:155155731	1026	1.73549e-06	9.71852e-06	0.0237406	0.1321	0.844148
eGFR	BLUEPRINT	Neutrophil	CDK10	16:89716883	16:89708003	2547	2.1265e-19	3.0124e-18	0.0107581	0.151562	0.83768
eGFR	BLUEPRINT	Neutrophil	AF131215.3	8:11029029	8:10841858	3085	1.48118e-08	5.99887e-06	0.000416845	0.167993	0.831584
eGFR	BLUEPRINT	Neutrophil	RP4-669P10.19	22:42538029	22:42403446	1696	3.11875e-10	0.00445549	1.17084e-08	0.166439	0.829105
eGFR	BLUEPRINT	Neutrophil	RP4-669P10.16	22:42538029	22:42403446	1696	2.9652e-06	0.00480954	0.00011132	0.179745	0.815331
eGFR	BLUEPRINT	Neutrophil	TUFM	16:28868962	16:28857645	1255	7.50065e-48	2.13978e-09	6.99993e-40	0.198892	0.801108
eGFR	BLUEPRINT	Neutrophil	RP11-382A20.7	15:83728419	15:83722059	1309	0.000324679	0.00090472	0.0533633	0.1479	0.797508
eGFR	BLUEPRINT	Neutrophil	C3orf49	3:63887135	3:63974477	2088	1.164e-07	2.50305e-07	0.0663796	0.14195	0.79167
eGFR	BLUEPRINT	Neutrophil	RP11-15J10.1	9:71105722	9:71432174	218	1.02976e-09	2.38237e-10	0.178209	0.0404476	0.781343
eGFR	BLUEPRINT	Neutrophil	IL18R1	2:102997720	2:103166325	2246	1.63399e-05	0.00395349	0.000890964	0.214792	0.780347
eGFR	BLUEPRINT	Neutrophil	MBD5	2:148759656	2:148759656	1612	6.52776e-13	6.5163e-10	0.00022702	0.225848	0.773925
eGFR	BLUEPRINT	Neutrophil	CCT6P1	7:65585771	7:65337902	1399	4.99589e-06	6.74084e-06	0.0989975	0.132807	0.768184
eGFR	BLUEPRINT	Neutrophil	AF131215.4	8:10961433	8:10841858	3085	9.16515e-09	8.7695e-06	0.000257933	0.246044	0.753689
eGFR	BLUEPRINT	T-cell	NFATC1	18:77156537	18:77156537	2664	8.5676e-32	1.73144e-31	0.00109038	0.00120586	0.997704
eGFR	BLUEPRINT	T-cell	PPDPF	20:62152519	20:62152519	2936	2.19799e-10	4.86359e-08	2.72268e-05	0.00502964	0.994943
eGFR	BLUEPRINT	T-cell	THBS3	1:155184975	1:155155731	1026	1.2341e-07	4.16483e-07	0.00168818	0.00470366	0.993608
eGFR	BLUEPRINT	T-cell	OIP5	15:41496713	15:41399951	1313	8.21367e-21	6.62147e-20	0.00137307	0.0100805	0.988546
eGFR	BLUEPRINT	T-cell	RGS19	20:62706105	20:62706105	1680	1.52713e-10	1.10385e-07	2.39777e-05	0.016348	0.983628
eGFR	BLUEPRINT	T-cell	L3MBTL3	6:130374461	6:130374461	2547	1.67738e-29	8.68199e-08	3.80752e-24	0.0187262	0.981274
eGFR	BLUEPRINT	T-cell	AF131215.9	8:10961433	8:10841858	3085	5.86029e-11	8.2261e-07	1.64925e-06	0.0221727	0.977825
eGFR	BLUEPRINT	T-cell	AF131215.2	8:10961433	8:10841858	3085	6.18652e-12	8.8694e-07	1.74106e-07	0.0239849	0.976014
eGFR	BLUEPRINT	T-cell	METTL10	10:126447545	10:126446592	2586	4.74993e-22	1.74188e-12	9.80627e-12	0.0349962	0.965004
eGFR	BLUEPRINT	T-cell	FARSA	19:13021359	19:13053034	1326	2.45062e-08	3.74979e-05	2.49025e-05	0.0371414	0.962796
eGFR	BLUEPRINT	T-cell	OPRL1	20:62706105	20:62706105	1680	1.33712e-12	2.72677e-07	2.09943e-07	0.0418551	0.958144
eGFR	BLUEPRINT	T-cell	APOL3	22:36543898	22:36539804	1852	7.10874e-06	1.00916e-05	0.018342	0.025082	0.956559
eGFR	BLUEPRINT	T-cell	CDC37P1	16:28896015	16:28857645	1255	1.0202e-15	5.43497e-10	9.52098e-08	0.0497713	0.950229
eGFR	BLUEPRINT	T-cell	PLD3	19:40862872	19:40860060	1575	0.000107301	0.000200599	0.0211597	0.0386183	0.939914
eGFR	BLUEPRINT	T-cell	SPATA7	14:88935925	14:88829975	2131	2.49445e-12	4.29126e-06	3.73652e-08	0.0633436	0.936652
eGFR	BLUEPRINT	T-cell	B4GALT1	9:33144809	9:33169034	2539	1.03903e-20	9.78212e-05	6.94846e-18	0.0644818	0.93542
eGFR	BLUEPRINT	T-cell	RP11-1348G14.6	16:28896015	16:28857645	1255	1.6309e-13	7.24523e-10	1.52203e-05	0.0666823	0.933302
eGFR	BLUEPRINT	T-cell	SH3YL1	2:271797	2:226933	1575	3.83714e-39	1.82964e-08	1.45871e-32	0.0686232	0.931377
eGFR	BLUEPRINT	T-cell	POLR2J	7:102100616	7:102103293	1505	0.0002248	0.000233835	0.0382217	0.0388354	0.922484
eGFR	BLUEPRINT	T-cell	GGNBP2	17:34959861	17:34882998	1355	1.6435e-15	3.69663e-11	3.54496e-06	0.0788136	0.921183
eGFR	BLUEPRINT	T-cell	ATRIP	3:48512195	3:48443816	789	6.90262e-08	4.77143e-07	0.0114313	0.0781081	0.91046
eGFR	BLUEPRINT	T-cell	AF131215.9	8:10961433	8:11417493	3142	5.3949e-11	7.6205e-07	7.02176e-06	0.0982833	0.901709
eGFR	BLUEPRINT	T-cell	MSRA	8:10193772	8:10190040	3137	1.88884e-07	2.33576e-05	0.000822071	0.100759	0.898395
eGFR	BLUEPRINT	T-cell	AF131215.2	8:10961433	8:11417493	3142	5.78596e-12	8.16621e-07	7.53074e-07	0.105393	0.894605
eGFR	BLUEPRINT	T-cell	RSG1	1:16551507	1:16556786	1810	1.13233e-11	1.25216e-09	0.000967008	0.106041	0.892992
eGFR	BLUEPRINT	T-cell	ITIH4	3:52999789	3:53020544	1671	2.65715e-09	2.08145e-07	0.0014187	0.110244	0.888337
eGFR	BLUEPRINT	T-cell	C8orf58	8:22519815	8:22495966	1816	1.06124e-05	3.57862e-05	0.0282335	0.0943289	0.877391
eGFR	BLUEPRINT	T-cell	CDC14A	1:100808363	1:100808363	1565	6.18195e-06	5.60524e-06	0.0650471	0.058102	0.876839
eGFR	BLUEPRINT	T-cell	EIF3C	16:28868962	16:28857645	1255	1.36167e-10	1.32312e-09	0.0127077	0.122615	0.864678
eGFR	BLUEPRINT	T-cell	LRWD1	7:102113093	7:102103293	1505	0.000517114	0.00029909	0.0879224	0.0499915	0.86127
eGFR	BLUEPRINT	T-cell	RP5-966M1.6	3:52891756	3:53020544	1671	9.29118e-16	2.69208e-07	4.96074e-10	0.142878	0.857122
eGFR	BLUEPRINT	T-cell	RP11-497H16.9	5:68745753	5:68656327	30	0.00910994	0.00109268	0.121844	0.0137601	0.854194
eGFR	BLUEPRINT	T-cell	RP11-1415C14.3	5:68656327	5:68656327	374	3.23303e-05	0.000157025	0.0250537	0.120829	0.853928
eGFR	BLUEPRINT	T-cell	SUCO	1:172346548	1:172346548	1650	9.74908e-06	1.58714e-05	0.0568858	0.0917583	0.85133
eGFR	BLUEPRINT	T-cell	ZNF781	19:38052933	19:38157969	1464	1.77342e-30	3.61839e-30	0.0504854	0.10216	0.847354
eGFR	BLUEPRINT	T-cell	CSPG5	3:48463618	3:48443816	566	3.00868e-07	6.26439e-07	0.0500141	0.103288	0.846697
eGFR	BLUEPRINT	T-cell	SMDT1	22:42466980	22:42403446	1696	8.69333e-48	0.00402882	3.26365e-46	0.150405	0.845566
eGFR	BLUEPRINT	T-cell	RP11-53O19.3	5:44839822	5:44812566	1203	7.41581e-08	0.000116427	0.000100868	0.15752	0.842263
eGFR	BLUEPRINT	T-cell	WDR73	15:85248216	15:85191274	1713	5.96188e-05	0.000160785	0.0482482	0.129298	0.822234
eGFR	BLUEPRINT	T-cell	KBTBD2	7:32919927	7:32930876	2603	5.67608e-09	8.17548e-09	0.0736498	0.10526	0.821091
eGFR	BLUEPRINT	T-cell	TMEM110	3:53020544	3:53020544	1671	1.31997e-07	2.28931e-07	0.0704757	0.121422	0.808102
eGFR	BLUEPRINT	T-cell	RQCD1	2:219508988	2:219286541	1257	4.64653e-19	0.00130722	6.89052e-17	0.193047	0.805646
eGFR	BLUEPRINT	T-cell	RP11-109N23.6	14:73722277	14:73356307	2068	0.00184952	0.00148077	0.107591	0.0853368	0.803741
eGFR	BLUEPRINT	T-cell	RP11-507K2.2	14:88935925	14:88829975	2131	3.37381e-06	9.9181e-06	0.0505373	0.147765	0.801685
eGFR	BLUEPRINT	T-cell	CTC-425F1.2	19:13053034	19:13053034	1326	9.04089e-05	0.000110259	0.0918707	0.111245	0.796684
eGFR	BLUEPRINT	T-cell	TUFM	16:28857645	16:28857645	1255	1.22228e-25	2.36619e-09	1.14068e-17	0.220044	0.779956
eGFR	BLUEPRINT	T-cell	RP11-461A8.4	16:3747042	16:3747042	2012	2.37413e-10	4.34662e-06	1.25225e-05	0.228493	0.77149
eGFR	BLUEPRINT	T-cell	CCL15	17:34919623	17:34882998	1300	5.17911e-11	5.98027e-11	0.111738	0.128263	0.76
EO#	BLUEPRINT	Monocyte	NCF4	22:37258503	22:37258503_T_C	2603	9.4626e-13	2.36624e-09	8.33776e-07	0.00108605	0.998913
EO#	BLUEPRINT	Monocyte	DSTN	20:17630045	20:17630045_C_T	3070	1.17404e-14	0.000108762	6.35653e-13	0.00489362	0.994998
EO#	BLUEPRINT	Monocyte	IRF5	7:128580042	7:128580042_A_G	2344	1.95941e-16	8.02449e-05	2.82473e-14	0.010579	0.989341
EO#	BLUEPRINT	Monocyte	SPSB1	1:9341786	1:9355472_A_C	2276	3.76073e-07	2.81412e-06	0.00305597	0.0218925	0.975048
EO#	BLUEPRINT	Monocyte	MCL1	1:150595537	1:150595537_G_T	1965	1.00075e-15	2.04348e-14	0.00145314	0.0287026	0.969844
EO#	BLUEPRINT	Monocyte	OLIG1	21:34441698	21:34433051_G_C	2365	2.41935e-18	4.92111e-07	1.60704e-13	0.0317199	0.96828
EO#	BLUEPRINT	Monocyte	PDLIM4	5:131804347	5:131804347_C_A	1864	1.30431e-101	4.99755e-91	9.27744e-13	0.0345817	0.965418
EO#	BLUEPRINT	Monocyte	EIF2S2P3	10:94450233	10:94450233_G_T	1850	1.84203e-19	2.34414e-11	2.97655e-10	0.036916	0.963084
EO#	BLUEPRINT	Monocyte	RPS26	12:56435929	12:56449435_G_A	1199	1.02594e-75	2.91603e-09	1.36723e-68	0.0378987	0.962101
EO#	BLUEPRINT	Monocyte	TBX6	16:30103160	16:30103160_C_A	953	5.18146e-13	7.52643e-13	0.0158925	0.0221229	0.961985
EO#	BLUEPRINT	Monocyte	AP000282.2	21:34433051	21:34433051_G_C	2365	3.58667e-08	7.75783e-07	0.00238242	0.0505839	0.947033
EO#	BLUEPRINT	Monocyte	PRG2	11:57159774	11:57184159_C_T	1900	0.000143342	0.000640772	0.0105978	0.0464325	0.942186
EO#	BLUEPRINT	Monocyte	OLIG2	21:34441600	21:34433051_G_C	2365	3.44242e-09	1.03753e-06	0.000228661	0.0679854	0.931785
EO#	BLUEPRINT	Monocyte	APBB1IP	10:26736240	10:26736240_T_C	3501	4.44468e-20	8.44763e-18	0.000384692	0.0721877	0.927428
EO#	BLUEPRINT	Monocyte	NDFIP1	5:141499041	5:141499041_A_G	2565	6.08149e-34	1.65168e-30	2.71343e-05	0.0727673	0.927206
EO#	BLUEPRINT	Monocyte	WDR6	3:48984508	3:48962851_CT_C	808	1.98043e-27	4.89565e-05	4.88043e-24	0.119765	0.880186
EO#	BLUEPRINT	Monocyte	TMEM258	11:61581656	11:61571382_G_A	1669	1.041e-09	1.81784e-07	0.00079032	0.137147	0.862062
EO#	BLUEPRINT	Monocyte	SUOX	12:56384804	12:56449435_G_A	1199	5.60342e-09	5.00593e-09	0.0746746	0.0658527	0.859473
EO#	BLUEPRINT	Monocyte	RP11-672A2.6	11:76293758	11:76293758_G_A	2357	2.94556e-36	2.68527e-36	0.0795047	0.0716303	0.848865
EO#	BLUEPRINT	Monocyte	MAPK3	16:30098189	16:30103160_C_A	953	1.85937e-17	5.29027e-12	5.70303e-07	0.161423	0.838576
EO#	BLUEPRINT	Monocyte	RP11-399O19.9	10:90741955	10:90741955_T_C	2240	2.68359e-09	0.00272001	1.73425e-07	0.174956	0.822323
EO#	BLUEPRINT	Monocyte	RP4-535B20.4	1:65491914	1:65423447_G_A	1850	1.73609e-11	1.72078e-08	0.000194666	0.192141	0.807665
EO#	BLUEPRINT	Monocyte	IL4R	16:27343963	16:27343963_T_C	2257	1.80093e-08	4.01856e-07	0.00863184	0.191809	0.799558
EO#	BLUEPRINT	Monocyte	CFL1	11:65665256	11:65665256_A_G	1655	5.86788e-19	1.38379e-18	0.062149	0.145771	0.79208
EO#	BLUEPRINT	Monocyte	ITGB8	7:20541865	7:20583155_ATCT_A	2878	2.02688e-49	8.36959e-49	0.0409755	0.168409	0.790615
EO#	BLUEPRINT	Monocyte	RP11-707O23.5	17:44412076	17:44753645_C_G	735	3.11573e-39	3.82658e-12	1.73627e-28	0.212452	0.787548
EO#	BLUEPRINT	Monocyte	AP000282.3	21:34432792	21:34433051_G_C	2365	2.22819e-06	1.01745e-06	0.148006	0.066798	0.785193
EO#	BLUEPRINT	Monocyte	RP11-815J21.4	15:86297085	15:86297085_T_A	3051	0.00209514	0.00198863	0.10912	0.102789	0.784008
EO#	BLUEPRINT	Monocyte	NPAT	11:108165407	11:108165407_C_G	2000	3.53929e-11	3.91605e-09	0.00201971	0.222695	0.775285
EO#	BLUEPRINT	Monocyte	CTC-527H23.3	16:48656063	16:48652982_CAA_C	1938	4.65546e-08	9.14796e-07	0.0109539	0.21447	0.774575
EO#	BLUEPRINT	Monocyte	ATM	11:108278212	11:108165407_C_G	2000	1.42531e-10	4.02381e-09	0.00813356	0.228857	0.763009
EO#	BLUEPRINT	Monocyte	RP4-800G7.2	7:148869277	7:148869277_G_A	2327	3.16994e-27	1.38072e-26	0.0445409	0.193243	0.762216
EO#	BLUEPRINT	Monocyte	GDPD3	16:30103160	16:30103160_C_A	953	1.92196e-12	5.87331e-12	0.0589499	0.179383	0.761667
EO#	BLUEPRINT	Neutrophil	DSTN	20:17630045	20:17630045_C_T	3070	2.77059e-22	0.000106007	1.50007e-20	0.0047443	0.99515
EO#	BLUEPRINT	Neutrophil	IRF5	7:128580042	7:128580042_A_G	2344	9.72116e-10	6.45926e-05	1.40143e-07	0.00832021	0.991615
EO#	BLUEPRINT	Neutrophil	FAM43A	3:194405630	3:194403578_A_G	3689	1.66281e-17	0.000442425	6.1824e-16	0.0154655	0.984092
EO#	BLUEPRINT	Neutrophil	IER5	1:181061916	1:181061916_G_A	2118	1.30811e-10	0.00053094	4.54188e-09	0.0174527	0.982016
EO#	BLUEPRINT	Neutrophil	EIF2S2P3	10:94450233	10:94450233_G_T	1850	5.3811e-22	1.25607e-11	8.69536e-13	0.0193161	0.980684
EO#	BLUEPRINT	Neutrophil	HHEX	10:94453475	10:94450233_G_T	1850	1.00214e-14	1.37768e-11	1.61937e-05	0.0212833	0.9787
EO#	BLUEPRINT	Neutrophil	ALDH2	12:111884608	12:111495518_A_G	818	5.76747e-176	2.31596e-174	0.000556553	0.0213706	0.978073
EO#	BLUEPRINT	Neutrophil	MAPK3	16:30139900	16:30623979_T_G	847	4.93352e-15	8.84147e-08	1.32135e-09	0.0227029	0.977297
EO#	BLUEPRINT	Neutrophil	KIF11	10:94446041	10:94450233_G_T	1850	8.17165e-20	1.63349e-11	1.32046e-10	0.0254211	0.974579
EO#	BLUEPRINT	Neutrophil	MCL1	1:150595537	1:150595537_G_T	1965	1.61572e-15	1.83182e-14	0.00234611	0.0256269	0.972027
EO#	BLUEPRINT	Neutrophil	EIF5	14:103782841	14:103782841_A_G	1988	4.82332e-05	0.000201334	0.00611739	0.024566	0.969067
EO#	BLUEPRINT	Neutrophil	RPS26	12:56435929	12:56449435_G_A	1199	4.51874e-27	2.8736e-09	6.02196e-20	0.0373327	0.962667
EO#	BLUEPRINT	Neutrophil	NDFIP1	5:141499041	5:141499041_A_G	2565	1.7949e-36	1.46258e-30	8.00846e-08	0.0643213	0.935679
EO#	BLUEPRINT	Neutrophil	OLIG2	21:34432792	21:34433051_G_C	2365	1.17287e-07	8.7807e-07	0.00779069	0.0573904	0.934818
EO#	BLUEPRINT	Neutrophil	RNASE2	14:21356925	14:21356925_G_C	2801	0.000723971	0.00128738	0.0243744	0.0424118	0.931202
EO#	BLUEPRINT	Neutrophil	ZNF282	7:148869277	7:148869277_G_A	2327	2.69277e-31	5.74988e-27	3.78362e-06	0.0798716	0.920125
EO#	BLUEPRINT	Neutrophil	CTD-2574D22.4	16:30103160	16:30103160_C_A	953	9.99471e-13	1.67165e-12	0.0306555	0.0503535	0.918991
EO#	BLUEPRINT	Neutrophil	P4HA2	5:131804347	5:131804347_C_A	1864	2.95388e-91	8.89264e-91	0.0210107	0.0623359	0.916653
EO#	BLUEPRINT	Neutrophil	RP11-552F3.4	17:73801154	17:73822597_G_GC	2006	0.000108059	0.000141885	0.0372796	0.0480349	0.914436
EO#	BLUEPRINT	Neutrophil	AP000282.2	21:34432792	21:34433051_G_C	2365	5.10066e-07	9.12675e-07	0.0338808	0.0597174	0.9064
EO#	BLUEPRINT	Neutrophil	ABI1	10:26736240	10:26736240_T_C	3501	2.02944e-18	1.00329e-17	0.0175651	0.0859393	0.896496
EO#	BLUEPRINT	Neutrophil	WDR6	3:48787219	3:48962851_CT_C	808	8.81523e-13	4.91825e-05	2.17236e-09	0.120322	0.879629
EO#	BLUEPRINT	Neutrophil	OLIG1	21:34439889	21:34433051_G_C	2365	9.38918e-07	9.14486e-07	0.062367	0.0598664	0.877765
EO#	BLUEPRINT	Neutrophil	ALDH2	12:112007756	12:112007756_C_T	997	2.67505e-176	2.31397e-174	0.00140896	0.121001	0.87759
EO#	BLUEPRINT	Neutrophil	PDLIM4	5:131804347	5:131804347_C_A	1864	1.35636e-94	1.95148e-90	9.64766e-06	0.137945	0.862045
EO#	BLUEPRINT	Neutrophil	XPO1	2:61768239	2:61768239_ATATAT_A	1925	7.93113e-09	8.67895e-06	0.000131373	0.142903	0.856957
EO#	BLUEPRINT	Neutrophil	HBS1L	6:135424179	6:135424179_C_G	1732	4.53495e-16	4.82372e-15	0.0128937	0.136296	0.85081
EO#	BLUEPRINT	Neutrophil	RPL36P2	20:50137867	20:50141141_T_C	1239	0.0194945	0.00411175	0.12051	0.0245865	0.831297
EO#	BLUEPRINT	Neutrophil	UNC13D	17:73801154	17:73822597_G_GC	2006	8.35771e-08	0.000496377	2.88335e-05	0.170417	0.829057
EO#	BLUEPRINT	Neutrophil	RP11-455F5.3	16:30096468	16:30103160_C_A	953	3.52918e-14	5.66339e-12	0.00108246	0.17288	0.826037
EO#	BLUEPRINT	Neutrophil	YPEL3	16:30101596	16:30103160_C_A	953	2.79428e-15	6.02311e-12	8.57055e-05	0.183923	0.815991
EO#	BLUEPRINT	Neutrophil	FUCA1	1:24199364	1:24199364_G_A	1959	5.7572e-11	3.63704e-07	3.10889e-05	0.195596	0.804373
EO#	BLUEPRINT	Neutrophil	C11orf65	11:108165407	11:108165407_C_G	2000	5.40341e-20	3.84265e-09	3.08347e-12	0.218501	0.781499
EO#	BLUEPRINT	Neutrophil	ATM	11:108165407	11:108165407_C_G	2000	4.31146e-21	3.8932e-09	2.46035e-13	0.221388	0.778612
EO#	BLUEPRINT	Neutrophil	NPAT	11:108367453	11:108165407_C_G	2000	8.18877e-13	3.92622e-09	4.67295e-05	0.223274	0.776679
EO#	BLUEPRINT	Neutrophil	CTC-527H23.1	16:48652982	16:48652982_CAA_C	1938	4.21995e-08	9.33482e-07	0.00992922	0.21887	0.7712
EO#	BLUEPRINT	Neutrophil	STARD7	2:97201682	2:97201682_G_A	694	1.92967e-33	3.6272e-33	0.081243	0.151946	0.766811
EO#	BLUEPRINT	Neutrophil	CTC-527H23.3	16:48652982	16:48652982_CAA_C	1938	6.30271e-08	9.49421e-07	0.0148298	0.222629	0.76254
EO#	BLUEPRINT	Neutrophil	RP11-44I10.3	16:48652982	16:48652982_CAA_C	1938	9.40932e-09	1.00904e-06	0.00221394	0.236657	0.761128
EO#	BLUEPRINT	Neutrophil	RP11-707O23.5	17:44412076	17:44753645_C_G	735	5.27287e-38	4.30717e-12	2.93835e-27	0.23926	0.76074
EO#	BLUEPRINT	Neutrophil	RPS2P44	16:48652982	16:48652982_CAA_C	1938	3.18199e-08	1.02311e-06	0.00748697	0.239978	0.752534
EO#	BLUEPRINT	T-cell	HIVEP3	1:42368339	1:42368339_G_C	1920	6.99678e-31	6.3536e-11	9.61623e-23	0.00774	0.99226
EO#	BLUEPRINT	T-cell	FAM43A	3:194406505	3:194403578_A_G	3689	2.17178e-10	0.000390554	8.07477e-09	0.0135349	0.986075
EO#	BLUEPRINT	T-cell	GPX4	19:1104078	19:1079959_G_A	2960	8.8493e-10	9.87701e-08	0.000150141	0.0157737	0.984076
EO#	BLUEPRINT	T-cell	DSTN	20:17630045	20:17630045_C_T	3070	0.000124393	0.000290454	0.00673493	0.0147478	0.978102
EO#	BLUEPRINT	T-cell	RN7SKP9	13:99853912	13:99877471_C_T	2643	4.8163e-15	2.83996e-14	0.00373505	0.0210488	0.975216
EO#	BLUEPRINT	T-cell	RP11-486B10.4	1:42371414	1:42368339_G_C	1920	8.62627e-11	1.56656e-10	0.0118558	0.0205629	0.967581
EO#	BLUEPRINT	T-cell	RP11-617D20.1	4:38677062	4:38677062_A_G	3081	4.24225e-54	5.5709e-44	2.81568e-12	0.0360114	0.963989
EO#	BLUEPRINT	T-cell	RPS26	12:56435929	12:56449435_G_A	1199	3.41295e-61	2.91615e-09	4.54831e-54	0.0379003	0.9621
EO#	BLUEPRINT	T-cell	RN7SKP110	6:90956409	6:90956409_A_G	2289	2.1206e-24	8.11413e-23	0.00157779	0.0594327	0.93899
EO#	BLUEPRINT	T-cell	ELMO1	7:37382465	7:37403647_A_G	2234	1.91496e-13	8.67475e-11	0.000145282	0.0648776	0.934977
EO#	BLUEPRINT	T-cell	WBP2	17:73822597	17:73822597_G_GC	2006	2.20901e-05	0.000172444	0.00762092	0.0585582	0.933626
EO#	BLUEPRINT	T-cell	FAHD2CP	2:96756547	2:96397341_C_A	612	1.55051e-24	4.20219e-21	3.51762e-05	0.0944286	0.905536
EO#	BLUEPRINT	T-cell	TBX6	16:30103160	16:30103160_C_A	953	8.88133e-13	2.45986e-12	0.0272406	0.0745499	0.898209
EO#	BLUEPRINT	T-cell	ICOSLG	21:45661528	21:45662979_C_G	2537	1.28151e-05	9.88357e-05	0.0120346	0.0919204	0.895933
EO#	BLUEPRINT	T-cell	TMEM127	2:96751395	2:96397341_C_A	602	3.5112e-22	4.49164e-21	0.00796626	0.101016	0.891018
EO#	BLUEPRINT	T-cell	PITHD1	1:24199869	1:24199364_G_A	1959	1.05139e-08	2.26564e-07	0.00567748	0.121472	0.87285
EO#	BLUEPRINT	T-cell	AP001059.5	21:45661528	21:45662979_C_G	2537	3.53973e-05	0.000113904	0.0332415	0.106107	0.860503
EO#	BLUEPRINT	T-cell	NCKIPSD	3:48962851	3:48962851_CT_C	808	9.43088e-09	6.82045e-05	2.32408e-05	0.167245	0.832663
EO#	BLUEPRINT	T-cell	MYRF	11:61580635	11:61571382_G_A	1669	6.96316e-09	2.32363e-07	0.00528639	0.175589	0.819124
EO#	BLUEPRINT	T-cell	NPAT	11:108054922	11:108165407_C_G	2000	3.69261e-29	3.44983e-09	2.1072e-21	0.196062	0.803938
EO#	BLUEPRINT	T-cell	CTD-3065B20.3	15:91173701	15:91201273_G_T	2967	3.26723e-06	9.13491e-05	0.00720921	0.200772	0.791925
EO#	BLUEPRINT	T-cell	RP11-707O23.5	17:44303564	17:44753645_C_G	735	6.58975e-34	3.84517e-12	3.6722e-23	0.213489	0.786511
EO#	BLUEPRINT	T-cell	FBXO34	14:55732408	14:55764331_G_C	2673	1.71361e-08	0.000606553	6.05348e-06	0.213484	0.785903
EO#	BLUEPRINT	T-cell	ATM	11:108283161	11:108165407_C_G	2000	1.71249e-32	3.82865e-09	9.77238e-25	0.217701	0.782299
EO#	BLUEPRINT	T-cell	WDR6	3:48962851	3:48962851_CT_C	808	3.90882e-05	5.17893e-05	0.0963262	0.126849	0.776734
EO#	BLUEPRINT	T-cell	C11orf65	11:108340216	11:108165407_C_G	2000	6.52149e-14	3.96753e-09	3.72151e-06	0.225634	0.774362
EO#	BLUEPRINT	T-cell	ZNF282	7:148869277	7:148869277_G_A	2327	4.6073e-27	1.21727e-26	0.0647373	0.170274	0.764989
EO%	BLUEPRINT	Monocyte	OLIG1	21:34441698	21:34439889_C_T	2351	4.71029e-21	9.58728e-10	2.4731e-14	0.00403777	0.995962
EO%	BLUEPRINT	Monocyte	NCF4	22:37258503	22:37258986_C_T	2605	9.55368e-11	2.38966e-07	6.56434e-06	0.0154348	0.984558
EO%	BLUEPRINT	Monocyte	RPS26	12:56435929	12:56401085_G_A	1214	9.49364e-77	2.66615e-10	6.82341e-69	0.0181808	0.981819
EO%	BLUEPRINT	Monocyte	AP003774.1	11:64107477	11:64107477_T_C	1458	2.89021e-08	0.00056171	9.62144e-07	0.0177174	0.98172
EO%	BLUEPRINT	Monocyte	OLIG2	21:34439889	21:34439889_C_T	2351	1.36296e-11	4.10979e-09	7.1561e-05	0.0205988	0.97933
EO%	BLUEPRINT	Monocyte	AP000282.2	21:34439889	21:34439889_C_T	2351	2.28649e-10	4.9465e-09	0.0012005	0.0249974	0.973802
EO%	BLUEPRINT	Monocyte	EIF2S2P3	10:94450233	10:94450233_G_T	1850	1.65461e-17	2.10564e-09	2.4275e-10	0.0299219	0.970078
EO%	BLUEPRINT	Monocyte	MCL1	1:150595537	1:150595537_G_T	1965	8.39036e-12	1.71327e-10	0.00145071	0.0286529	0.969896
EO%	BLUEPRINT	Monocyte	KIAA1683	19:18389135	19:18408519_C_A	2488	0.000763268	0.00271891	0.00682427	0.023343	0.966351
EO%	BLUEPRINT	Monocyte	PDLIM4	5:131804347	5:131804347_C_A	1864	8.88756e-83	3.40533e-72	9.4892e-13	0.0353939	0.964606
EO%	BLUEPRINT	Monocyte	CCDC88B	11:64107477	11:64107477_T_C	1458	6.18442e-05	0.00171686	0.00205878	0.0562139	0.939949
EO%	BLUEPRINT	Monocyte	SPSB1	1:9341786	1:9341786_C_T	2275	2.05015e-07	1.53357e-06	0.00757923	0.0557581	0.936661
EO%	BLUEPRINT	Monocyte	TCP11	6:35007636	6:35007636_C_T	1872	7.19499e-07	0.000126266	0.000392998	0.0680361	0.931444
EO%	BLUEPRINT	Monocyte	MAPK3	16:30082508	16:30096468_T_TGGG	956	1.8869e-14	5.38557e-09	2.56255e-07	0.072212	0.927788
EO%	BLUEPRINT	Monocyte	NDFIP1	5:141499041	5:141499041_A_G	2565	1.19079e-22	3.23409e-19	2.72671e-05	0.0731284	0.926844
EO%	BLUEPRINT	Monocyte	APBB1IP	10:26736240	10:26736240_T_C	3501	6.7487e-15	1.28267e-12	0.000441469	0.0829896	0.916569
EO%	BLUEPRINT	Monocyte	TBX6	16:30103160	16:30096468_T_TGGG	956	3.29181e-09	4.78642e-09	0.0447052	0.0641119	0.891183
EO%	BLUEPRINT	Monocyte	AP000282.3	21:34439889	21:34439889_C_T	2351	1.81658e-08	8.27229e-09	0.0953782	0.042571	0.862051
EO%	BLUEPRINT	Monocyte	GDPD3	16:30082508	16:30096468_T_TGGG	956	2.6303e-09	8.04519e-09	0.0357213	0.108404	0.855875
EO%	BLUEPRINT	Monocyte	RP11-672A2.6	11:76293758	11:76293758_G_A	2357	2.98122e-36	2.71778e-36	0.0798713	0.0719653	0.848163
EO%	BLUEPRINT	Monocyte	WDR6	3:48984508	3:49364140_C_CT	1058	9.71506e-27	0.000466358	3.34704e-24	0.15983	0.839703
EO%	BLUEPRINT	Monocyte	WDR6	3:48984508	3:48844059_G_A	831	1.15942e-26	0.000461898	4.15342e-24	0.164632	0.834906
EO%	BLUEPRINT	Monocyte	RP4-800G7.2	7:148869277	7:148869277_G_A	2327	4.07953e-36	1.77691e-35	0.0333767	0.144556	0.822068
EO%	BLUEPRINT	Monocyte	SUOX	12:56401085	12:56401085_G_A	1214	1.32098e-09	1.19827e-09	0.0949435	0.0853042	0.819752
EO%	BLUEPRINT	Monocyte	WDR36	5:110426451	5:110426451_C_T	2005	1.92555e-17	1.00005e-17	0.128008	0.0656755	0.806317
EO%	BLUEPRINT	Monocyte	ITGB8	7:20502669	7:20583155_ATCT_A	2878	4.89146e-42	2.01983e-41	0.038086	0.156463	0.805451
EO%	BLUEPRINT	Monocyte	RP11-815J21.4	15:86297085	15:86297085_T_A	3051	1.45829e-06	1.38416e-06	0.100844	0.0949137	0.804239
EO%	BLUEPRINT	Monocyte	SENP7	3:101267385	3:101267385_T_C	2746	6.55228e-08	0.000444543	2.95496e-05	0.199681	0.799845
EO%	BLUEPRINT	Monocyte	CFL1	11:65681965	11:65664346_T_C	1655	2.17352e-12	5.12486e-12	0.0612922	0.143723	0.794984
EO%	BLUEPRINT	Monocyte	IL4R	16:27343963	16:27343963_T_C	2257	2.91419e-06	6.50266e-05	0.00892742	0.198412	0.792593
EO%	BLUEPRINT	Monocyte	RPS6KB1	17:57957888	17:57957888_T_A	1203	0.00284427	0.000825997	0.164752	0.0470607	0.784517
EO%	BLUEPRINT	Monocyte	GPX4	19:1104078	19:1104078_G_A	2850	1.08454e-13	3.02996e-09	7.91863e-06	0.220448	0.779544
EO%	BLUEPRINT	Monocyte	CTC-527H23.3	16:48656063	16:48656063_C_CT	1946	1.14268e-09	2.24556e-08	0.0109682	0.21477	0.774262
EO%	BLUEPRINT	Monocyte	NPAT	11:108278212	11:108165407_C_G	2000	6.79814e-07	7.5218e-05	0.00202925	0.223752	0.774143
EO%	BLUEPRINT	Monocyte	OIP5	15:41613487	15:41693455_G_T	1549	1.35177e-08	2.77637e-05	0.000112023	0.229311	0.770549
EO%	BLUEPRINT	Monocyte	NCKIPSD	3:48962851	3:48844059_G_A	831	7.37854e-07	0.000643888	0.000264323	0.229892	0.769199
EO%	BLUEPRINT	Monocyte	ATM	11:108278212	11:108165407_C_G	2000	2.69486e-06	7.60793e-05	0.0080442	0.226332	0.765545
EO%	BLUEPRINT	Monocyte	RP11-707O23.5	17:44313522	17:44753645_C_G	734	3.05901e-44	3.75117e-17	1.97735e-28	0.241717	0.758283
EO%	BLUEPRINT	Neutrophil	FAM43A	3:194405630	3:194403578_A_G	3689	6.41289e-20	1.70628e-06	3.00473e-16	0.0070017	0.992997
EO%	BLUEPRINT	Neutrophil	EIF2S2P3	10:94450233	10:94450233_G_T	1850	4.80277e-20	1.12107e-09	7.04618e-13	0.0154628	0.984537
EO%	BLUEPRINT	Neutrophil	RPS26	12:56435929	12:56401085_G_A	1214	3.76966e-28	2.51701e-10	2.70939e-20	0.0171078	0.982892
EO%	BLUEPRINT	Neutrophil	HHEX	10:94453475	10:94450233_G_T	1850	1.08603e-12	1.49301e-09	1.59333e-05	0.020925	0.979059
EO%	BLUEPRINT	Neutrophil	ALDH2	12:111884608	12:111495518_A_G	818	1.30459e-115	5.23864e-114	0.000561936	0.021587	0.977851
EO%	BLUEPRINT	Neutrophil	RP11-47K11.2	1:91986482	1:91986482_G_A	3069	1.24188e-05	7.29551e-05	0.00348473	0.0194944	0.976936
EO%	BLUEPRINT	Neutrophil	KIF11	10:94446041	10:94450233_G_T	1850	8.55625e-18	1.71037e-09	1.25529e-10	0.0241171	0.975883
EO%	BLUEPRINT	Neutrophil	OLIG1	21:34439889	21:34439889_C_T	2351	2.5238e-09	2.45657e-09	0.013251	0.0119232	0.974826
EO%	BLUEPRINT	Neutrophil	MCL1	1:150584103	1:150595537_G_T	1965	1.35664e-11	1.53809e-10	0.00234566	0.0256218	0.972033
EO%	BLUEPRINT	Neutrophil	RP11-428G5.5	12:32145000	12:32145000_A_G	4002	1.29401e-05	0.00041507	0.00110469	0.0344705	0.963997
EO%	BLUEPRINT	Neutrophil	AP003774.1	11:64107477	11:64107477_T_C	1458	3.81026e-12	0.00137016	1.26842e-10	0.0446582	0.953972
EO%	BLUEPRINT	Neutrophil	AP000282.2	21:34439889	21:34439889_C_T	2351	3.23038e-09	5.75617e-09	0.0169609	0.0292686	0.953771
EO%	BLUEPRINT	Neutrophil	OLIG2	21:34432792	21:34439889_C_T	2351	1.13187e-09	8.4784e-09	0.00594281	0.0435647	0.950492
EO%	BLUEPRINT	Neutrophil	RP11-455F5.3	16:30096468	16:30096468_T_TGGG	956	2.72055e-11	4.37285e-09	0.00036947	0.0584452	0.941185
EO%	BLUEPRINT	Neutrophil	IMPG2	3:101267385	3:101267385_T_C	2746	3.26509e-08	0.000132444	1.4725e-05	0.0587889	0.941064
EO%	BLUEPRINT	Neutrophil	YPEL3	16:30082508	16:30096468_T_TGGG	956	2.16799e-12	4.68215e-09	2.94428e-05	0.0626497	0.937321
EO%	BLUEPRINT	Neutrophil	TRERF1	6:42511195	6:42515791_C_T	2100	2.98554e-08	6.73995e-08	0.019824	0.043817	0.936359
EO%	BLUEPRINT	Neutrophil	NDFIP1	5:141499041	5:141499041_A_G	2565	3.53008e-25	2.87649e-19	8.08332e-08	0.0649319	0.935068
EO%	BLUEPRINT	Neutrophil	RMI1	9:86368660	9:86368660_G_A	2670	6.9316e-10	2.50431e-07	0.000188681	0.0672358	0.932575
EO%	BLUEPRINT	Neutrophil	CDC7	1:92014136	1:91986482_G_A	3069	1.42827e-12	0.00028686	4.00774e-10	0.0795732	0.92014
EO%	BLUEPRINT	Neutrophil	ZNF282	7:148869277	7:148869277_G_A	2327	4.64124e-40	9.91045e-36	3.79723e-06	0.0801625	0.919834
EO%	BLUEPRINT	Neutrophil	UPF3A	13:115037013	13:114931086_T_G	1583	9.22276e-06	0.000207371	0.00354549	0.0788018	0.917436
EO%	BLUEPRINT	Neutrophil	P4HA2	5:131804347	5:131804347_C_A	1864	1.95392e-72	5.88227e-72	0.0208619	0.0618874	0.917251
EO%	BLUEPRINT	Neutrophil	CTD-2521M24.11	19:18389135	19:18408519_C_A	1767	0.00331388	0.00539947	0.0295386	0.0472143	0.914534
EO%	BLUEPRINT	Neutrophil	ABI1	10:26736240	10:26736240_T_C	3501	2.4411e-13	1.2068e-12	0.0159686	0.0780373	0.905994
EO%	BLUEPRINT	Neutrophil	HNRNPK	9:86419282	9:86368660_G_A	2670	7.38946e-08	3.09454e-07	0.0201144	0.083338	0.896547
EO%	BLUEPRINT	Neutrophil	MDM4	1:204475513	1:204492631_C_A	2145	1.41452e-05	0.00192426	0.000774074	0.104409	0.892878
EO%	BLUEPRINT	Neutrophil	SENP7	3:101110145	3:101267385_T_C	2746	2.5558e-18	0.000240577	1.15262e-15	0.107604	0.892156
EO%	BLUEPRINT	Neutrophil	KIAA1683	19:18389135	19:18408519_C_A	2488	0.000991652	0.0112595	0.00886622	0.0997902	0.879092
EO%	BLUEPRINT	Neutrophil	POLR2E	19:1104078	19:1104078_G_A	2850	7.05365e-11	1.64929e-09	0.00515012	0.119545	0.875305
EO%	BLUEPRINT	Neutrophil	ALDH2	12:112007756	12:112007756_C_T	997	5.66634e-116	4.9015e-114	0.00144056	0.123737	0.874823
EO%	BLUEPRINT	Neutrophil	PDLIM4	5:131804347	5:131804347_C_A	1864	8.91858e-76	1.28317e-71	9.52232e-06	0.13614	0.863851
EO%	BLUEPRINT	Neutrophil	HFM1	1:91986482	1:91986482_G_A	3069	0.000307815	0.000237722	0.0863733	0.065858	0.847223
EO%	BLUEPRINT	Neutrophil	WDR6	3:48844059	3:48844059_G_A	831	6.42307e-12	0.000445379	2.30095e-09	0.158708	0.840846
EO%	BLUEPRINT	Neutrophil	RPL36P2	20:50137867	20:50141141_T_C	1239	0.00537081	0.0011328	0.13102	0.0267989	0.835677
EO%	BLUEPRINT	Neutrophil	FUCA1	1:24199182	1:24199869_G_A	1961	8.71455e-11	5.50405e-07	3.00379e-05	0.188906	0.811063
EO%	BLUEPRINT	Neutrophil	C11orf65	11:108165407	11:108165407_C_G	2000	1.03287e-15	7.34532e-05	3.08314e-12	0.218477	0.781449
EO%	BLUEPRINT	Neutrophil	ATM	11:108165407	11:108165407_C_G	2000	8.33004e-17	7.52194e-05	2.48653e-13	0.223754	0.77617
EO%	BLUEPRINT	Neutrophil	NPAT	11:108165407	11:108165407_C_G	2000	1.58466e-08	7.59789e-05	4.73024e-05	0.226024	0.773853
EO%	BLUEPRINT	Neutrophil	CTC-527H23.1	16:48656063	16:48656063_C_CT	1946	1.04029e-09	2.30134e-08	0.00998547	0.220129	0.769885
EO%	BLUEPRINT	Neutrophil	STARD7	2:97201682	2:97201682_G_A	694	2.18432e-33	4.10586e-33	0.0834455	0.156092	0.760462
EO%	BLUEPRINT	Neutrophil	RP11-44I10.3	16:48656063	16:48656063_C_CT	1946	2.31793e-10	2.48617e-08	0.00222491	0.23788	0.759895
EO%	BLUEPRINT	Neutrophil	CTC-527H23.3	16:48652982	16:48656063_C_CT	1946	1.56392e-09	2.35595e-08	0.0150116	0.22538	0.759608
EO%	BLUEPRINT	Neutrophil	RPS2P44	16:48656063	16:48656063_C_CT	1946	7.86321e-10	2.52849e-08	0.00754765	0.241951	0.750501
EO%	BLUEPRINT	T-cell	GPX4	19:1104078	19:1104078_G_A	2850	5.76885e-13	6.42527e-11	4.21204e-05	0.00369506	0.996263
EO%	BLUEPRINT	T-cell	RP11-326C3.12	11:327334	11:327143_G_A	2083	2.10158e-24	5.4735e-09	2.57585e-18	0.00571443	0.994286
EO%	BLUEPRINT	T-cell	RP11-326C3.15	11:327334	11:327143_G_A	2083	4.45011e-28	6.11349e-09	5.45437e-22	0.00649962	0.9935
EO%	BLUEPRINT	T-cell	FAM43A	3:194405630	3:194403578_A_G	3689	9.96368e-13	1.79178e-06	4.66844e-09	0.00740272	0.992595
EO%	BLUEPRINT	T-cell	HIVEP3	1:42368339	1:42371414_T_C	1924	1.54338e-29	1.39845e-09	1.02609e-22	0.00830562	0.991694
EO%	BLUEPRINT	T-cell	RPS26	12:56435929	12:56401085_G_A	1214	2.76245e-62	2.66658e-10	1.98547e-54	0.0181838	0.981816
EO%	BLUEPRINT	T-cell	RN7SKP9	13:99855124	13:99855124_G_A	2629	3.72668e-14	2.19698e-13	0.00348283	0.0195552	0.976962
EO%	BLUEPRINT	T-cell	RP11-486B10.4	1:42371414	1:42371414_T_C	1924	1.68168e-09	3.05333e-09	0.0111803	0.01933	0.96949
EO%	BLUEPRINT	T-cell	ZC3HAV1	7:138788795	7:138788795_G_C	2134	4.27734e-09	0.000125886	1.08423e-06	0.0309411	0.968932
EO%	BLUEPRINT	T-cell	RP11-617D20.1	4:38664499	4:38664499_A_G	3117	4.34512e-60	5.74333e-50	2.77325e-12	0.0356922	0.964308
EO%	BLUEPRINT	T-cell	ELMO1	7:37382465	7:37382465_T_G	2217	7.46088e-12	3.40185e-09	0.000118427	0.0530512	0.94683
EO%	BLUEPRINT	T-cell	AP003774.1	11:64107477	11:64107477_T_C	1458	1.13871e-13	0.00168145	3.79075e-12	0.0550316	0.943287
EO%	BLUEPRINT	T-cell	RN7SKP110	6:90956409	6:90956409_A_G	2289	2.12331e-17	8.12449e-16	0.00156382	0.0588973	0.939539
EO%	BLUEPRINT	T-cell	AP001059.5	21:45668171	21:45662979_C_G	2537	4.77333e-05	0.0001536	0.0159456	0.0503776	0.933475
EO%	BLUEPRINT	T-cell	CCDC88B	11:64106317	11:64107477_T_C	1458	2.78342e-05	0.00195953	0.000926593	0.0642995	0.932787
EO%	BLUEPRINT	T-cell	TMEM127	2:96884553	2:96397341_C_A	602	3.26373e-23	4.17507e-22	0.00818571	0.103826	0.887988
EO%	BLUEPRINT	T-cell	RP11-430C7.2	1:204475513	1:204492631_C_A	2145	1.13735e-05	0.00201864	0.000622395	0.109579	0.887769
EO%	BLUEPRINT	T-cell	TBX6	16:30078492	16:30096468_T_TGGG	956	2.34007e-09	6.49041e-09	0.0317799	0.0872634	0.880957
EO%	BLUEPRINT	T-cell	ICOSLG	21:45661528	21:45662979_C_G	2537	4.1735e-05	0.000321879	0.0139418	0.106647	0.879048
EO%	BLUEPRINT	T-cell	RPS6KB1	17:57957888	17:57957888_T_A	1203	0.000972381	0.00111057	0.0563244	0.0634505	0.878142
EO%	BLUEPRINT	T-cell	PITHD1	1:24199869	1:24199869_G_A	1961	1.58939e-08	3.42457e-07	0.00547842	0.117163	0.877358
EO%	BLUEPRINT	T-cell	FAHD2CP	2:96751395	2:96397341_C_A	612	1.84136e-25	4.99045e-22	4.61802e-05	0.124281	0.875672
EO%	BLUEPRINT	T-cell	OIP5	15:41613487	15:41693455_G_T	1549	1.5403e-06	1.46086e-05	0.0127646	0.120196	0.867023
EO%	BLUEPRINT	T-cell	PDPK1	16:2722530	16:2836027_T_G	1575	1.03488e-11	0.0395927	2.67096e-11	0.101328	0.85908
EO%	BLUEPRINT	T-cell	SENP7	3:101172721	3:101267385_T_C	2746	3.71557e-09	0.000335747	1.67565e-06	0.150567	0.849096
EO%	BLUEPRINT	T-cell	RP11-20I23.13	16:2708702	16:2836027_T_G	1575	0.000321034	0.0463087	0.000828572	0.118686	0.833855
EO%	BLUEPRINT	T-cell	RNA5SP74	1:204475513	1:204492631_C_A	2145	0.000779431	0.00228679	0.042653	0.124311	0.82997
EO%	BLUEPRINT	T-cell	RP11-707O23.5	17:44303564	17:44753645_C_G	734	5.16053e-39	3.00623e-17	3.33577e-23	0.193517	0.806483
EO%	BLUEPRINT	T-cell	NPAT	11:108165407	11:108165407_C_G	2000	7.26859e-25	6.7907e-05	2.16968e-21	0.201905	0.798027
EO%	BLUEPRINT	T-cell	SMIM8	6:87821827	6:87821827_AC_A	2574	1.29454e-20	5.07392e-07	5.25022e-15	0.204986	0.795014
EO%	BLUEPRINT	T-cell	IMPG2	3:101267385	3:101267385_T_C	2746	7.14955e-05	0.000394185	0.0322432	0.17698	0.790311
EO%	BLUEPRINT	T-cell	AC141586.5	16:2708702	16:2836027_T_G	1575	6.13723e-07	0.0588872	1.58399e-06	0.151195	0.789916
EO%	BLUEPRINT	T-cell	TMED5	1:93716974	1:93716974_G_T	1667	3.97673e-08	6.90938e-07	0.0114906	0.198855	0.789654
EO%	BLUEPRINT	T-cell	ATM	11:108283161	11:108165407_C_G	2000	3.23168e-28	7.22515e-05	9.64661e-25	0.214886	0.785041
EO%	BLUEPRINT	T-cell	NCKIPSD	3:48962851	3:48844059_G_A	831	8.5004e-08	0.000609589	3.04512e-05	0.217593	0.781767
EO%	BLUEPRINT	T-cell	C11orf65	11:108165407	11:108165407_C_G	2000	1.24406e-09	7.56861e-05	3.71354e-06	0.225149	0.774772
EO%	BLUEPRINT	T-cell	RP11-393I2.4	6:87821827	6:87821827_AC_A	2574	3.6265e-12	5.79518e-07	1.47078e-06	0.234267	0.765731
EO%	BLUEPRINT	T-cell	CARD11	7:3171020	7:3171020_T_C	3910	3.857e-09	3.75124e-09	0.121821	0.11772	0.760459
EO%	BLUEPRINT	T-cell	IFITM3	11:327143	11:327143_G_A	2083	6.42088e-10	2.0295e-07	0.000786989	0.247999	0.751214
EO%GRAN	BLUEPRINT	Monocyte	JAZF1	7:28277107	7:28277107_C_G	2394	1.81425e-39	1.08205e-08	1.83455e-34	9.42501e-05	0.999906
EO%GRAN	BLUEPRINT	Monocyte	OLIG1	21:34441698	21:34439889_C_T	2351	2.70519e-22	5.50613e-11	1.90714e-14	0.00288467	0.997115
EO%GRAN	BLUEPRINT	Monocyte	RPS26	12:56435929	12:56401085_G_A	1214	3.71379e-74	1.04296e-07	5.35853e-69	0.0140627	0.985937
EO%GRAN	BLUEPRINT	Monocyte	NCF4	22:37258503	22:37258986_C_T	2605	1.90851e-09	4.77376e-06	6.4242e-06	0.015084	0.984905
EO%GRAN	BLUEPRINT	Monocyte	OLIG2	21:34439889	21:34439889_C_T	2351	9.49284e-13	2.86243e-10	6.69239e-05	0.0191992	0.980734
EO%GRAN	BLUEPRINT	Monocyte	AP000282.2	21:34439889	21:34439889_C_T	2351	1.61073e-11	3.48459e-10	0.00113555	0.0235909	0.975274
EO%GRAN	BLUEPRINT	Monocyte	EIF2S2P3	10:94429467	10:94453475_TA_T	1859	9.79394e-15	1.24761e-06	2.0862e-10	0.0256008	0.974398
EO%GRAN	BLUEPRINT	Monocyte	MCL1	1:150595537	1:150595537_G_T	1965	2.99608e-14	6.11786e-13	0.00144727	0.0285825	0.96997
EO%GRAN	BLUEPRINT	Monocyte	44441	2:242294913	2:242189231_T_C	2935	1.62062e-26	7.24076e-10	7.43306e-19	0.0322424	0.967758
EO%GRAN	BLUEPRINT	Monocyte	PDLIM4	5:131804347	5:131804347_C_A	1864	1.06873e-72	4.09491e-62	9.34851e-13	0.0348543	0.965146
EO%GRAN	BLUEPRINT	Monocyte	MSL1	17:38434002	17:38764524_T_A	2057	0.000175193	0.000172667	0.0246166	0.0233099	0.951726
EO%GRAN	BLUEPRINT	Monocyte	SPSB1	1:9355472	1:9355472_A_C	2276	4.99826e-07	3.74015e-06	0.00690904	0.0507574	0.942329
EO%GRAN	BLUEPRINT	Monocyte	APBB1IP	10:26736240	10:26736240_T_C	3501	5.83243e-15	1.10852e-12	0.000339166	0.0635262	0.936135
EO%GRAN	BLUEPRINT	Monocyte	NDFIP1	5:141528342	5:141513854_T_C	2577	5.03569e-17	1.3703e-13	2.70422e-05	0.0726596	0.927313
EO%GRAN	BLUEPRINT	Monocyte	MAPK3	16:30082508	16:30061244_CA_C	957	4.57863e-14	1.31528e-08	2.70686e-07	0.0768353	0.923164
EO%GRAN	BLUEPRINT	Monocyte	TCP11	6:35007636	6:35007636_C_T	1872	8.15782e-07	0.000143162	0.000552618	0.0960761	0.903227
EO%GRAN	BLUEPRINT	Monocyte	TBX6	16:30103160	16:30061244_CA_C	957	9.03396e-09	1.31623e-08	0.0534082	0.0769448	0.869647
EO%GRAN	BLUEPRINT	Monocyte	SUOX	12:56384804	12:56401085_G_A	1214	5.11853e-07	4.64306e-07	0.073854	0.0661335	0.860012
EO%GRAN	BLUEPRINT	Monocyte	GDPD3	16:30082508	16:30061244_CA_C	957	6.29419e-09	1.92981e-08	0.0372109	0.11324	0.849549
EO%GRAN	BLUEPRINT	Monocyte	RP11-672A2.6	11:76293758	11:76293758_G_A	2357	7.64857e-33	6.9727e-33	0.0795421	0.0716645	0.848793
EO%GRAN	BLUEPRINT	Monocyte	AP000282.3	21:34439889	21:34439889_C_T	2351	1.54784e-09	7.04851e-10	0.109122	0.0488495	0.842029
EO%GRAN	BLUEPRINT	Monocyte	RP4-800G7.2	7:148869277	7:148869277_G_A	2327	8.8751e-36	3.8657e-35	0.0334747	0.144983	0.821542
EO%GRAN	BLUEPRINT	Monocyte	ITGB8	7:20502669	7:20502669_T_C	2882	9.04432e-38	3.7493e-37	0.034852	0.143657	0.821491
EO%GRAN	BLUEPRINT	Monocyte	CFL1	11:65681965	11:65681965_T_G	1663	3.86222e-11	9.13361e-11	0.0588549	0.138381	0.802764
EO%GRAN	BLUEPRINT	Monocyte	SENP7	3:101267385	3:101267385_T_C	2746	1.84848e-08	0.000125411	3.01283e-05	0.203611	0.796233
EO%GRAN	BLUEPRINT	Monocyte	WDR36	5:110426451	5:110426451_C_T	2005	1.30746e-14	6.79042e-15	0.136432	0.0700634	0.793505
EO%GRAN	BLUEPRINT	Monocyte	RP11-815J21.4	15:86297085	15:86297085_T_A	3051	6.79745e-06	6.4519e-06	0.112266	0.105777	0.781943
EO%GRAN	BLUEPRINT	Monocyte	IL4R	16:27343963	16:27343963_T_C	2257	0.000160525	0.00358192	0.00937251	0.208358	0.778527
EO%GRAN	BLUEPRINT	Monocyte	CTC-527H23.3	16:48656063	16:48656063_C_CT	1946	6.03966e-08	1.18689e-06	0.0109701	0.214806	0.774223
EO%GRAN	BLUEPRINT	Monocyte	SMIM8	6:87821827	6:87821827_AC_A	2574	1.84013e-15	1.00627e-09	4.21295e-07	0.229613	0.770386
EO%GRAN	BLUEPRINT	Monocyte	RP11-707O23.5	17:44313522	17:44753645_C_G	734	3.54605e-46	4.3484e-19	1.91466e-28	0.234022	0.765978
EO%GRAN	BLUEPRINT	Monocyte	RPS6KB1	17:57957888	17:57957888_T_A	1203	0.000275614	8.00406e-05	0.190933	0.0546943	0.754017
EO%GRAN	BLUEPRINT	Neutrophil	FAM43A	3:194405630	3:194405630_A_T	3687	1.57078e-20	4.16403e-07	2.49678e-16	0.00562442	0.994375
EO%GRAN	BLUEPRINT	Neutrophil	JAZF1	7:28277107	7:28277107_C_G	2394	3.31732e-13	1.15574e-07	3.35445e-08	0.0106974	0.989302
EO%GRAN	BLUEPRINT	Neutrophil	CREB5	7:28724374	7:28277107_C_G	2394	4.81734e-19	1.2094e-07	4.87125e-14	0.0112406	0.988759
EO%GRAN	BLUEPRINT	Neutrophil	RPS26	12:56435929	12:56401085_G_A	1214	1.43132e-25	9.55694e-08	2.06521e-20	0.0128023	0.987198
EO%GRAN	BLUEPRINT	Neutrophil	EIF2S2P3	10:94429467	10:94453475_TA_T	1859	2.97802e-17	6.96355e-07	6.34345e-13	0.0138469	0.986152
EO%GRAN	BLUEPRINT	Neutrophil	HHEX	10:94446041	10:94453475_TA_T	1859	5.86818e-10	8.06903e-07	1.24998e-05	0.016204	0.983783
EO%GRAN	BLUEPRINT	Neutrophil	KIF11	10:94446041	10:94453475_TA_T	1859	4.34608e-15	8.6998e-07	9.25755e-11	0.0175489	0.98245
EO%GRAN	BLUEPRINT	Neutrophil	OLIG1	21:34439889	21:34439889_C_T	2351	1.54762e-10	1.50639e-10	0.0109106	0.00964053	0.979449
EO%GRAN	BLUEPRINT	Neutrophil	RP11-47K11.2	1:91986482	1:91986482_G_A	3069	3.26303e-05	0.000191689	0.00336307	0.018779	0.977634
EO%GRAN	BLUEPRINT	Neutrophil	ALDH2	12:111884608	12:111504033_T_C	826	1.53975e-121	6.18341e-120	0.000568364	0.0218471	0.977585
EO%GRAN	BLUEPRINT	Neutrophil	MCL1	1:150584103	1:150595537_G_T	1965	4.8242e-14	5.46942e-13	0.00233034	0.025448	0.972222
EO%GRAN	BLUEPRINT	Neutrophil	RP11-428G5.5	12:32145000	12:32145000_A_G	4002	5.44438e-05	0.00174636	0.00111894	0.0349293	0.962151
EO%GRAN	BLUEPRINT	Neutrophil	AP000282.2	21:34439889	21:34439889_C_T	2351	2.49616e-10	4.44787e-10	0.0175978	0.0304052	0.951997
EO%GRAN	BLUEPRINT	Neutrophil	YPEL3	16:30082508	16:30061244_CA_C	957	4.71888e-12	1.02303e-08	2.78977e-05	0.0595406	0.940432
EO%GRAN	BLUEPRINT	Neutrophil	IMPG2	3:101267385	3:101267385_T_C	2746	9.1817e-09	3.72444e-05	1.49652e-05	0.0597643	0.940183
EO%GRAN	BLUEPRINT	Neutrophil	OLIG2	21:34439889	21:34439889_C_T	2351	1.04736e-10	7.84535e-10	0.00738381	0.0543709	0.938245
EO%GRAN	BLUEPRINT	Neutrophil	NDFIP1	5:141513854	5:141513854_T_C	2577	1.49196e-19	1.21732e-13	8.01201e-08	0.0644359	0.935564
EO%GRAN	BLUEPRINT	Neutrophil	RMI1	9:86368660	9:86368660_G_A	2670	5.93963e-10	2.14592e-07	0.000183248	0.0652709	0.934546
EO%GRAN	BLUEPRINT	Neutrophil	RP11-455F5.3	16:30096468	16:30061244_CA_C	957	7.09706e-11	1.14453e-08	0.000419574	0.0667312	0.932849
EO%GRAN	BLUEPRINT	Neutrophil	TRERF1	6:42511195	6:42515791_C_T	2100	2.30226e-09	5.19742e-09	0.0209365	0.046332	0.932732
EO%GRAN	BLUEPRINT	Neutrophil	44441	2:242294913	2:242189231_T_C	2935	1.3561e-14	1.53831e-09	6.21983e-07	0.0696251	0.930374
EO%GRAN	BLUEPRINT	Neutrophil	P4HA2	5:131804347	5:131804347_C_A	1864	2.31189e-62	6.95993e-62	0.0202228	0.0599609	0.919816
EO%GRAN	BLUEPRINT	Neutrophil	ZNF282	7:148869277	7:148869277_G_A	2327	1.01794e-39	2.17361e-35	3.83942e-06	0.0810643	0.918932
EO%GRAN	BLUEPRINT	Neutrophil	CDC7	1:92014136	1:91986482_G_A	3069	3.95186e-12	0.00079371	4.07302e-10	0.0808861	0.91832
EO%GRAN	BLUEPRINT	Neutrophil	SENP7	3:101110145	3:101267385_T_C	2746	6.11807e-19	5.75893e-05	9.9718e-16	0.0929574	0.906985
EO%GRAN	BLUEPRINT	Neutrophil	HNRNPK	9:86368660	9:86368660_G_A	2670	6.45672e-08	2.70393e-07	0.0199201	0.0825235	0.897556
EO%GRAN	BLUEPRINT	Neutrophil	ABI1	10:26736240	10:26736240_T_C	3501	2.99355e-13	1.47991e-12	0.017408	0.0851621	0.89743
EO%GRAN	BLUEPRINT	Neutrophil	ALDH2	12:112007756	12:112007756_C_T	997	7.16195e-122	6.19523e-120	0.00141047	0.121131	0.877458
EO%GRAN	BLUEPRINT	Neutrophil	PDLIM4	5:131804347	5:131804347_C_A	1864	1.03412e-65	1.48786e-61	9.04581e-06	0.129277	0.870714
EO%GRAN	BLUEPRINT	Neutrophil	RPL36P2	20:50137867	20:50141141_T_C	1239	0.0137171	0.00289318	0.121064	0.0246969	0.837629
EO%GRAN	BLUEPRINT	Neutrophil	HFM1	1:91986482	1:91986482_G_A	3069	0.000888189	0.000685939	0.091542	0.0698599	0.837024
EO%GRAN	BLUEPRINT	Neutrophil	STARD7	2:97127700	2:96684394_GTTA_G	657	2.25776e-28	4.74031e-28	0.0529685	0.110374	0.836658
EO%GRAN	BLUEPRINT	Neutrophil	FUCA1	1:24199182	1:24199869_G_A	1961	3.20523e-09	2.0244e-05	2.98804e-05	0.187911	0.812039
EO%GRAN	BLUEPRINT	Neutrophil	SMIM8	6:87990625	6:88410050_G_A	2558	9.35725e-12	2.15057e-09	0.00088757	0.203194	0.795919
EO%GRAN	BLUEPRINT	Neutrophil	ZNF292	6:87980842	6:88410050_G_A	2389	3.18332e-11	2.26196e-09	0.00302012	0.213816	0.783163
EO%GRAN	BLUEPRINT	Neutrophil	C6orf163	6:87990625	6:88410050_G_A	2558	8.35343e-11	2.22435e-09	0.00792354	0.210206	0.78187
EO%GRAN	BLUEPRINT	Neutrophil	ACO2	22:41867377	22:42007595_CTTT_C	1721	6.88463e-10	5.63668e-07	0.000269242	0.219658	0.780072
EO%GRAN	BLUEPRINT	Neutrophil	CTC-527H23.1	16:48656063	16:48656063_C_CT	1946	5.507e-08	1.21826e-06	0.0100026	0.220508	0.769488
EO%GRAN	BLUEPRINT	Neutrophil	RP11-44I10.3	16:48656063	16:48656063_C_CT	1946	1.22934e-08	1.31857e-06	0.00223291	0.238739	0.759027
EO%GRAN	BLUEPRINT	Neutrophil	CTC-527H23.3	16:48656063	16:48656063_C_CT	1946	8.30724e-08	1.25143e-06	0.0150888	0.226544	0.758366
EO%GRAN	BLUEPRINT	Neutrophil	CFL1	11:65641033	11:65681965_T_G	1663	1.38807e-12	1.60208e-10	0.00211523	0.24338	0.754505
EO%GRAN	BLUEPRINT	Neutrophil	RP3-340H11.2	6:144387226	6:144385777_C_T	1960	6.86177e-05	0.00806629	0.00202493	0.237286	0.752554
EO%GRAN	BLUEPRINT	T-cell	FAM43A	3:194405630	3:194405630_A_T	3687	2.51891e-13	4.51949e-07	4.00386e-09	0.00619	0.99381
EO%GRAN	BLUEPRINT	T-cell	RP11-326C3.12	11:327334	11:327143_G_A	2083	7.80088e-25	2.03171e-09	2.77405e-18	0.00623114	0.993769
EO%GRAN	BLUEPRINT	T-cell	RP11-326C3.15	11:327334	11:327143_G_A	2083	1.91737e-28	2.63405e-09	6.8183e-22	0.00837524	0.991625
EO%GRAN	BLUEPRINT	T-cell	HIVEP3	1:42368339	1:42371414_T_C	1924	3.44457e-28	3.12111e-08	1.22134e-22	0.0100765	0.989923
EO%GRAN	BLUEPRINT	T-cell	RPS26	12:56435929	12:56401085_G_A	1214	1.08073e-59	1.04322e-07	1.55935e-54	0.0140664	0.985934
EO%GRAN	BLUEPRINT	T-cell	RP11-486B10.4	1:42371414	1:42371414_T_C	1924	2.96791e-08	5.38866e-08	0.0105233	0.0181351	0.971342
EO%GRAN	BLUEPRINT	T-cell	RN7SKP9	13:99855124	13:99855124_G_A	2629	1.34425e-11	7.92469e-11	0.0044054	0.0250004	0.970594
EO%GRAN	BLUEPRINT	T-cell	44441	2:242294913	2:242189231_T_C	2935	1.08622e-33	7.21391e-10	4.98198e-26	0.0321191	0.967881
EO%GRAN	BLUEPRINT	T-cell	GPX4	19:1104078	19:1049305_C_A	3102	2.10362e-09	2.38254e-07	0.000307765	0.0338914	0.965801
EO%GRAN	BLUEPRINT	T-cell	RP11-617D20.1	4:38680186	4:38680186_C_T	3067	6.00851e-51	7.88363e-41	2.83362e-12	0.0362155	0.963785
EO%GRAN	BLUEPRINT	T-cell	ELMO1	7:37382465	7:37382465_T_G	2217	6.19133e-12	2.82299e-09	8.85509e-05	0.0394151	0.960496
EO%GRAN	BLUEPRINT	T-cell	TBX6	16:30078492	16:30061244_CA_C	957	2.36031e-09	6.56758e-09	0.013954	0.037879	0.948167
EO%GRAN	BLUEPRINT	T-cell	RN7SKP110	6:90956409	6:90956409_A_G	2289	2.6745e-16	1.02335e-14	0.00156103	0.0587908	0.939648
EO%GRAN	BLUEPRINT	T-cell	AP001059.5	21:45668171	21:45662979_C_G	2537	0.000338405	0.00108895	0.0229645	0.0729945	0.902614
EO%GRAN	BLUEPRINT	T-cell	ICOSLG	21:45661528	21:45662979_C_G	2537	0.00018116	0.00139719	0.0122937	0.0939224	0.892206
EO%GRAN	BLUEPRINT	T-cell	PITHD1	1:24199869	1:24199869_G_A	1961	5.87246e-07	1.2653e-05	0.00547454	0.117079	0.877433
EO%GRAN	BLUEPRINT	T-cell	RPS6KB1	17:57957888	17:57957888_T_A	1203	8.56466e-05	9.78178e-05	0.0593319	0.06689	0.873595
EO%GRAN	BLUEPRINT	T-cell	SENP7	3:101172721	3:101267385_T_C	2746	8.8119e-10	7.96264e-05	1.43625e-06	0.128912	0.871007
EO%GRAN	BLUEPRINT	T-cell	AC005104.3	2:242294913	2:242189231_T_C	2935	4.37705e-16	2.9994e-09	2.00755e-08	0.136706	0.863294
EO%GRAN	BLUEPRINT	T-cell	SMIM8	6:87821827	6:87821827_AC_A	2574	1.87771e-23	7.35961e-10	4.29898e-15	0.167665	0.832335
EO%GRAN	BLUEPRINT	T-cell	RP11-707O23.5	17:44303564	17:44753645_C_G	734	5.5661e-41	3.24249e-19	3.00537e-23	0.17425	0.82575
EO%GRAN	BLUEPRINT	T-cell	IMPG2	3:101267385	3:101267385_T_C	2746	1.77415e-05	9.78165e-05	0.0289168	0.158618	0.812349
EO%GRAN	BLUEPRINT	T-cell	TMED5	1:93738515	1:93738515_A_AAG	1664	2.01453e-07	3.50131e-06	0.010882	0.188331	0.800783
EO%GRAN	BLUEPRINT	T-cell	RP11-393I2.4	6:87821827	6:87821827_AC_A	2574	5.75855e-15	9.20222e-10	1.31841e-06	0.209893	0.790105
EO%GRAN	BLUEPRINT	T-cell	IFITM3	11:327143	11:327143_G_A	2083	2.15193e-10	6.80176e-08	0.000765239	0.241117	0.758118
EO%GRAN	BLUEPRINT	T-cell	CARD11	7:3160511	7:3171020_T_C	3910	6.15542e-06	5.98665e-06	0.123653	0.119506	0.756829
EO%GRAN	BLUEPRINT	T-cell	OIP5	15:41602866	15:41774423_A_G	1601	3.15458e-08	2.95251e-07	0.0236308	0.220416	0.755953
EO%GRAN	BLUEPRINT	T-cell	PDPK1	16:2712028	16:2835189_G_A	1576	3.33205e-11	0.127487	3.10212e-11	0.117935	0.754578
f.102.0.0	BLUEPRINT	Monocyte	NSF	17:44184828	17:44184828:G_T	2443	1.68653e-15	0.000111841	4.28497e-14	0.00184351	0.998045
f.102.0.0	BLUEPRINT	Monocyte	KHNYN	14:24903721	14:24903964:C_T	1976	1.97803e-13	1.77541e-06	5.33008e-10	0.00378787	0.99621
f.102.0.0	BLUEPRINT	Monocyte	LRRC37A2	17:44189067	17:44184828:G_T	2443	7.69138e-09	0.000270753	1.95416e-07	0.00588519	0.993844
f.102.0.0	BLUEPRINT	Monocyte	FLCN	17:17131869	17:17131869:C_T	1586	1.81008e-24	1.10907e-06	1.80166e-20	0.0100491	0.98995
f.102.0.0	BLUEPRINT	Monocyte	AC018890.6	2:175529967	2:175529967:C_G	1445	4.139e-09	0.00100257	4.68287e-08	0.0103544	0.988643
f.102.0.0	BLUEPRINT	Monocyte	C7orf73	7:135278791	7:135278791:C_T	1960	7.15081e-08	5.60232e-06	0.000206218	0.0151716	0.984617
f.102.0.0	BLUEPRINT	Monocyte	ZBTB38	3:141106063	3:141125186:A_G	1432	6.03532e-30	4.8334e-14	2.06745e-18	0.0155728	0.984427
f.102.0.0	BLUEPRINT	Monocyte	CTB-58E17.1	17:36855851	17:36855851:G_T	1477	2.36947e-07	1.97561e-06	0.00182407	0.0142247	0.983949
f.102.0.0	BLUEPRINT	Monocyte	SZT2	1:43919413	1:43919413:A_G	1522	8.76834e-06	1.48346e-05	0.00888673	0.0140579	0.977032
f.102.0.0	BLUEPRINT	Monocyte	MYRF	11:61564299	11:61564299:G_T	1339	7.32818e-32	8.98835e-31	0.00261916	0.031159	0.966222
f.102.0.0	BLUEPRINT	Monocyte	RNF40	16:30692208	16:30692208:C_T	606	8.41827e-11	6.01117e-06	5.19994e-07	0.036167	0.963826
f.102.0.0	BLUEPRINT	Monocyte	COPS3	17:17166463	17:17131869:C_T	1586	4.63458e-21	3.91747e-06	4.61301e-17	0.0380303	0.961966
f.102.0.0	BLUEPRINT	Monocyte	RP3-508I15.18	22:39150543	22:39150543:G_T	1625	1.38763e-20	7.32905e-19	0.000907799	0.0469953	0.952097
f.102.0.0	BLUEPRINT	Monocyte	AKTIP	16:53456661	16:53533342:C_T	1543	1.31901e-36	9.2716e-11	7.63141e-28	0.0526955	0.947305
f.102.0.0	BLUEPRINT	Monocyte	PPIL1	6:36820565	6:36820565:A_G	2061	3.90432e-13	1.56844e-12	0.0115771	0.0455644	0.942858
f.102.0.0	BLUEPRINT	Monocyte	RP11-44F14.5	16:53456661	16:53533342:C_T	1543	4.96369e-13	1.06536e-10	0.000287185	0.0606994	0.939013
f.102.0.0	BLUEPRINT	Monocyte	PPIEL	1:39995074	1:39991588:G_T	1439	5.22391e-07	0.00179341	2.36998e-05	0.0804456	0.917737
f.102.0.0	BLUEPRINT	Monocyte	TMEM258	11:61579463	11:61564299:G_T	1339	2.64145e-32	2.50081e-30	0.00094408	0.0884707	0.910585
f.102.0.0	BLUEPRINT	Monocyte	RBL2	16:53443636	16:53533342:C_T	1543	2.84912e-47	1.66014e-10	1.64842e-38	0.0951458	0.904854
f.102.0.0	BLUEPRINT	Monocyte	RSRC2	12:123002143	12:123144293:C_T	1085	5.87889e-09	1.38559e-05	4.23414e-05	0.0988933	0.901051
f.102.0.0	BLUEPRINT	Monocyte	ZCCHC8	12:123144293	12:123144293:C_T	1085	5.16684e-06	9.50748e-06	0.037213	0.0675803	0.895192
f.102.0.0	BLUEPRINT	Monocyte	PA2G4P4	3:156532550	3:156508710:C_T	1826	4.89344e-07	2.82798e-05	0.00183556	0.105187	0.892949
f.102.0.0	BLUEPRINT	Monocyte	CLP1	11:57421457	11:57448032:C_G	1530	7.52518e-05	0.00197523	0.00411961	0.107246	0.886584
f.102.0.0	BLUEPRINT	Monocyte	RP11-798G7.6	17:44184828	17:44184828:G_T	2443	9.6448e-15	0.00434721	2.45046e-13	0.109564	0.886089
f.102.0.0	BLUEPRINT	Monocyte	EML3	11:62378660	11:62380027:C_T	1459	7.94321e-08	6.30371e-06	0.00167436	0.13201	0.866309
f.102.0.0	BLUEPRINT	Monocyte	TMX2	11:57540458	11:57448032:C_G	1530	0.000697225	0.00181019	0.0381691	0.0982366	0.861087
f.102.0.0	BLUEPRINT	Monocyte	FUT11	10:75421208	10:75421208:A_G	1081	0.000349588	0.000422893	0.0650468	0.0778302	0.856351
f.102.0.0	BLUEPRINT	Monocyte	C11orf83	11:62380027	11:62380027:C_T	1459	2.80046e-06	4.1016e-06	0.0590312	0.0856029	0.855359
f.102.0.0	BLUEPRINT	Monocyte	SLC13A4	7:135278791	7:135278791:C_T	1960	9.64743e-07	4.953e-05	0.00278216	0.141981	0.855186
f.102.0.0	BLUEPRINT	Monocyte	NCKIPSD	3:48774420	3:48774420:C_G	690	1.25743e-16	8.21964e-14	0.000258965	0.168451	0.83129
f.102.0.0	BLUEPRINT	Monocyte	WDR6	3:48979231	3:48774420:C_G	690	2.7736e-36	8.48328e-14	5.71217e-24	0.173885	0.826115
f.102.0.0	BLUEPRINT	Monocyte	RAB2A	8:61298301	8:61298301:A_G	1673	0.000228621	0.00238936	0.0160899	0.167345	0.813947
f.102.0.0	BLUEPRINT	Monocyte	JMJD6	17:74682602	17:74674857:C_T	2197	3.15612e-10	3.18156e-07	0.000188781	0.189492	0.810319
f.102.0.0	BLUEPRINT	Monocyte	RP11-798G7.7	17:44184828	17:44184828:G_T	2443	2.18115e-05	0.00727877	0.000554168	0.184124	0.808021
f.102.0.0	BLUEPRINT	Monocyte	HNRNPUL2-BSCL2	11:62380027	11:62380027:C_T	1459	1.8832e-06	7.27995e-06	0.0396963	0.152647	0.807647
f.102.0.0	BLUEPRINT	Monocyte	BMS1P4	10:75528130	10:75421208:A_G	1081	3.72335e-09	0.00109579	6.92792e-07	0.203094	0.795809
f.102.0.0	BLUEPRINT	Monocyte	PRR14	16:30672719	16:30692208:C_T	606	2.68741e-05	9.89256e-06	0.166001	0.0603324	0.77363
f.102.0.0	BLUEPRINT	Neutrophil	AC018890.6	2:175529967	2:175529967:C_G	1445	7.53671e-11	0.000182227	8.52704e-10	0.00106296	0.998755
f.102.0.0	BLUEPRINT	Neutrophil	NSF	17:44184828	17:44184828:G_T	2443	2.12655e-16	9.07202e-05	5.40293e-15	0.00130633	0.998603
f.102.0.0	BLUEPRINT	Neutrophil	KHNYN	14:24903721	14:24903964:C_T	1976	5.68844e-18	1.59247e-06	1.53283e-14	0.00329442	0.996704
f.102.0.0	BLUEPRINT	Neutrophil	GNB4	3:179173224	3:179173224:A_T	1701	1.42528e-26	1.01384e-26	0.0108875	0.00676221	0.98235
f.102.0.0	BLUEPRINT	Neutrophil	ZBTB38	3:141106063	3:141125186:A_G	1432	1.92953e-18	5.45525e-14	6.60979e-07	0.0177051	0.982294
f.102.0.0	BLUEPRINT	Neutrophil	CTB-58E17.1	17:36860927	17:36855851:G_T	1477	6.93752e-10	2.58704e-06	5.34065e-06	0.0189345	0.981058
f.102.0.0	BLUEPRINT	Neutrophil	MLLT6	17:36860927	17:36855851:G_T	1477	6.06435e-09	3.51413e-06	4.66847e-05	0.0260787	0.973871
f.102.0.0	BLUEPRINT	Neutrophil	COPS3	17:17184033	17:17131869:C_T	1586	5.16604e-37	3.97797e-06	5.14199e-33	0.0386332	0.961363
f.102.0.0	BLUEPRINT	Neutrophil	FLCN	17:17184033	17:17131869:C_T	1586	4.4629e-13	4.05721e-06	4.44212e-09	0.0394226	0.960573
f.102.0.0	BLUEPRINT	Neutrophil	RNF40	16:30672097	16:30692208:C_T	606	5.45231e-11	7.45543e-06	3.36788e-07	0.0450971	0.954895
f.102.0.0	BLUEPRINT	Neutrophil	AKTIP	16:53481422	16:53533342:C_T	1543	3.76545e-42	9.37111e-11	2.17858e-33	0.0532718	0.946728
f.102.0.0	BLUEPRINT	Neutrophil	EEF1G	11:62331880	11:62380027:C_T	1459	9.00334e-10	3.63707e-06	1.89783e-05	0.0757421	0.924235
f.102.0.0	BLUEPRINT	Neutrophil	RAB2A	8:61298301	8:61298301:A_G	1673	7.96459e-06	0.00147811	0.000560534	0.103132	0.894821
f.102.0.0	BLUEPRINT	Neutrophil	AC055811.5	17:17184033	17:17131869:C_T	1586	5.48466e-06	5.25079e-06	0.0545913	0.0513695	0.894029
f.102.0.0	BLUEPRINT	Neutrophil	MTA2	11:62378660	11:62380027:C_T	1459	4.092e-07	4.90443e-06	0.00862558	0.102492	0.888877
f.102.0.0	BLUEPRINT	Neutrophil	B3GAT3	11:62378660	11:62380027:C_T	1459	9.40485e-07	4.58008e-06	0.0198246	0.0956595	0.88451
f.102.0.0	BLUEPRINT	Neutrophil	WDR6	3:48779715	3:48774420:C_G	690	1.0512e-21	5.86792e-14	2.16494e-09	0.119969	0.880031
f.102.0.0	BLUEPRINT	Neutrophil	SLC27A6	5:128202113	5:128144854:A_G	2646	7.92479e-07	0.000173927	0.000565444	0.123223	0.876037
f.102.0.0	BLUEPRINT	Neutrophil	RSRC2	12:123002143	12:123144293:C_T	1085	5.7659e-08	1.73452e-05	0.000415276	0.12405	0.875518
f.102.0.0	BLUEPRINT	Neutrophil	RBL2	16:53429775	16:53533342:C_T	1543	9.04336e-11	1.36532e-10	0.0523222	0.0781238	0.869554
f.102.0.0	BLUEPRINT	Neutrophil	ARPC3	12:110723203	12:111062540:A_G	791	3.36461e-05	0.000133281	0.0287212	0.112914	0.858198
f.102.0.0	BLUEPRINT	Neutrophil	FAM162A	3:122069823	3:122069823:A_G	2131	3.9641e-14	5.67572e-14	0.0692832	0.0983659	0.832351
f.102.0.0	BLUEPRINT	Neutrophil	EML3	11:62378660	11:62380027:C_T	1459	9.21751e-19	8.34795e-06	1.94297e-14	0.175143	0.824849
f.102.0.0	BLUEPRINT	Neutrophil	SUN2	22:39150543	22:39150543:G_T	1625	5.2357e-27	3.03261e-18	3.42525e-10	0.197594	0.802406
f.102.0.0	BLUEPRINT	Neutrophil	ARPC3	12:110723203	12:110522399:A_G	1070	2.22879e-05	8.90429e-05	0.0433983	0.172597	0.783893
f.102.0.0	BLUEPRINT	Neutrophil	CTB-58E17.3	17:36860927	17:36855851:G_T	1477	1.94231e-05	1.0229e-05	0.149523	0.0779727	0.772474
f.102.0.0	BLUEPRINT	Neutrophil	WDR5B	3:122069823	3:122069823:A_G	2131	2.39103e-14	1.12405e-13	0.0417895	0.195694	0.762516
f.102.0.0	BLUEPRINT	Neutrophil	AC016725.4	2:135612439	2:135612422:C_T	1259	1.31067e-07	0.000380077	8.40626e-05	0.243014	0.756522
f.102.0.0	BLUEPRINT	T-cell	NSF	17:44184828	17:44184828:G_T	2443	3.42102e-13	0.0001163	8.69181e-12	0.00195691	0.997927
f.102.0.0	BLUEPRINT	T-cell	KHNYN	14:24903721	14:24903964:C_T	1976	1.09576e-15	1.8122e-06	2.95268e-12	0.00388713	0.996111
f.102.0.0	BLUEPRINT	T-cell	LRRC37A2	17:44184828	17:44184828:G_T	2443	2.07154e-07	0.000192039	5.26317e-06	0.00388324	0.995919
f.102.0.0	BLUEPRINT	T-cell	AC018890.6	2:175529967	2:175529967:C_G	1445	1.1454e-07	0.00112351	1.2959e-06	0.0117242	0.987151
f.102.0.0	BLUEPRINT	T-cell	ZBTB38	3:141106063	3:141125186:A_G	1432	3.61133e-14	6.84074e-14	0.0123709	0.0224684	0.965161
f.102.0.0	BLUEPRINT	T-cell	MED8	1:43919413	1:43919413:A_G	1522	5.0779e-08	4.27185e-05	5.14646e-05	0.0423378	0.957568
f.102.0.0	BLUEPRINT	T-cell	RBL2	16:53527781	16:53533342:C_T	1543	6.12444e-55	8.59163e-11	3.54342e-46	0.0487574	0.951243
f.102.0.0	BLUEPRINT	T-cell	FLCN	17:17184033	17:17131869:C_T	1586	9.02626e-09	5.08553e-06	8.98424e-05	0.0496683	0.950237
f.102.0.0	BLUEPRINT	T-cell	MYRF	11:61579463	11:61564299:G_T	1339	6.06612e-32	1.77972e-30	0.00216809	0.0626739	0.935158
f.102.0.0	BLUEPRINT	T-cell	PPIEL	1:40054499	1:39991588:G_T	1439	3.75297e-06	0.00143863	0.000170265	0.0643336	0.934054
f.102.0.0	BLUEPRINT	T-cell	RP11-798G7.6	17:44184828	17:44184828:G_T	2443	4.18425e-13	0.00285325	1.0631e-11	0.0715672	0.92558
f.102.0.0	BLUEPRINT	T-cell	C14orf159	14:91589233	14:91589233:C_G	1851	2.31313e-10	6.54001e-11	0.0593435	0.0158536	0.924803
f.102.0.0	BLUEPRINT	T-cell	PPIL1	6:36820565	6:36820565:A_G	2061	1.3262e-13	2.56852e-12	0.00393244	0.0752408	0.920827
f.102.0.0	BLUEPRINT	T-cell	ACMSD	2:135634581	2:135612422:C_T	1259	1.39831e-06	0.000126714	0.000896835	0.080352	0.918623
f.102.0.0	BLUEPRINT	T-cell	INTS5	11:62381483	11:62380027:C_T	1459	8.86488e-11	4.95713e-06	1.86864e-06	0.103596	0.896398
f.102.0.0	BLUEPRINT	T-cell	EEF1G	11:62332010	11:62380027:C_T	1459	2.1155e-06	2.89371e-06	0.044593	0.0601016	0.8953
f.102.0.0	BLUEPRINT	T-cell	PA2G4P4	3:156537419	3:156508710:C_T	1826	2.61502e-07	2.7999e-05	0.00098091	0.104131	0.89486
f.102.0.0	BLUEPRINT	T-cell	RP11-290I21.2	12:64971764	12:64975377:C_T	1393	5.514e-19	2.161e-19	0.097631	0.0373978	0.864971
f.102.0.0	BLUEPRINT	T-cell	NUAK2	1:205070573	1:205070573:A_G	1954	0.000978402	0.00175585	0.0589496	0.104959	0.833358
f.102.0.0	BLUEPRINT	T-cell	EDEM2	20:33728678	20:33703607:C_T	1466	0.00171885	0.00221046	0.0744931	0.0949721	0.826605
f.102.0.0	BLUEPRINT	T-cell	ASB3	2:53865404	2:53865404:C_T	2304	9.76607e-05	0.000190849	0.0634109	0.123104	0.813196
f.102.0.0	BLUEPRINT	T-cell	NCKIPSD	3:48751820	3:48774420:C_G	690	1.91493e-17	9.3992e-14	3.94376e-05	0.192768	0.807193
f.102.0.0	BLUEPRINT	T-cell	RP11-464F9.1	10:75580042	10:75421208:A_G	1081	1.19591e-09	0.00104043	2.22519e-07	0.192784	0.806176
f.102.0.0	BLUEPRINT	T-cell	SPON1	11:14090461	11:14068619:C_G	1866	1.55634e-10	4.70145e-08	0.000651573	0.196026	0.803322
f.102.0.0	BLUEPRINT	T-cell	TMEM258	11:61579463	11:61564299:G_T	1339	2.53333e-36	5.583e-30	9.05438e-08	0.19874	0.80126
f.102.0.0	BLUEPRINT	T-cell	RP3-508I15.22	22:39150543	22:39150543:G_T	1625	1.9123e-20	3.17457e-18	0.00125104	0.206892	0.791857
f.102.0.0	BLUEPRINT	T-cell	DARS	2:136746224	2:136746224:C_G	1223	7.43008e-05	7.91686e-05	0.103012	0.108973	0.787861
f.102.0.0	BLUEPRINT	T-cell	LTBP3	11:65326154	11:65337251:A_T	1201	0.000250026	0.00170127	0.0271884	0.184214	0.786646
f.102.0.0	BLUEPRINT	T-cell	AC016725.4	2:135612422	2:135612422:C_T	1259	6.67517e-05	0.000280235	0.0428127	0.178957	0.777883
f.102.0.0	BLUEPRINT	T-cell	MED8	1:43844602	1:43411596:A_G	1651	4.56184e-08	4.44109e-05	0.000238692	0.231606	0.768111
f.102.0.0	BLUEPRINT	T-cell	NUP205	7:135278791	7:135278791:C_T	1960	4.32376e-05	3.89915e-05	0.12469	0.111682	0.763546
f.102.0.0	BLUEPRINT	T-cell	SLC35D2	9:99101294	9:99174951:A_G	1216	0.000359578	0.00155507	0.0454084	0.195621	0.757056
f.102.0.0	BLUEPRINT	T-cell	DHFRL1	3:94067218	3:94067218:A_G	1349	1.78691e-05	0.00297482	0.00144499	0.239804	0.755758
f.4079.0.0	BLUEPRINT	Monocyte	POM121C	7:75163169	7:75132471:C_G	1149	6.38157e-08	2.73838e-05	3.05831e-05	0.0121356	0.987806
f.4079.0.0	BLUEPRINT	Monocyte	EIF2AK4	15:40321351	15:40321351:A_C	1720	1.06368e-10	1.24682e-06	1.60891e-06	0.0178771	0.98212
f.4079.0.0	BLUEPRINT	Monocyte	NMT1	17:43173273	17:43173273:C_T	1584	4.20804e-13	9.44694e-11	9.01887e-05	0.0192665	0.980643
f.4079.0.0	BLUEPRINT	Monocyte	CLIC4	1:25022314	1:25022314:A_G	1838	1.98897e-13	3.93994e-07	1.6404e-08	0.0315261	0.968473
f.4079.0.0	BLUEPRINT	Monocyte	SLC5A11	16:24730230	16:24730230:C_T	1967	4.85719e-26	0.000303599	6.94533e-24	0.0424547	0.957242
f.4079.0.0	BLUEPRINT	Monocyte	LNPEP	5:96275186	5:96275186:C_T	2376	7.24946e-06	0.000303987	0.00179648	0.0744075	0.923485
f.4079.0.0	BLUEPRINT	Monocyte	DYNC1I2	2:172567713	2:172708919:C_T	1985	4.84446e-09	3.68648e-07	0.00108661	0.0817703	0.917143
f.4079.0.0	BLUEPRINT	Monocyte	SDCCAG8	1:243420388	1:243458502:C_T	1242	3.64261e-20	4.21648e-16	7.81285e-06	0.0895268	0.910465
f.4079.0.0	BLUEPRINT	Monocyte	SRR	17:2207326	17:2192957:C_T	1786	1.38037e-08	2.02823e-05	6.4208e-05	0.0934368	0.906479
f.4079.0.0	BLUEPRINT	Monocyte	JMJD7	15:42124673	15:42121538:C_G	1678	1.01976e-06	7.01581e-06	0.0120172	0.0817705	0.906204
f.4079.0.0	BLUEPRINT	Monocyte	CIAO1	2:96816606	2:97285852:C_T	530	2.82957e-11	4.82763e-10	0.00544023	0.0919152	0.902645
f.4079.0.0	BLUEPRINT	Monocyte	ARNTL	11:13288885	11:13295353:G_T	2299	1.00317e-10	2.59545e-05	4.66808e-07	0.119895	0.880078
f.4079.0.0	BLUEPRINT	Monocyte	ERAP2	5:96273187	5:96275186:C_T	2376	4.7056e-53	0.000485932	1.16609e-50	0.119539	0.879975
f.4079.0.0	BLUEPRINT	Monocyte	C5orf47	5:173307137	5:173307137:C_T	2390	4.37763e-15	1.08421e-14	0.0364306	0.0893532	0.874216
f.4079.0.0	BLUEPRINT	Monocyte	HSD3B7	16:30979818	16:30979818:C_T	837	2.59255e-07	1.13927e-05	0.003479	0.152037	0.844473
f.4079.0.0	BLUEPRINT	Monocyte	STX1B	16:30979818	16:30979818:C_T	837	2.64223e-08	1.21099e-05	0.000354567	0.161667	0.837966
f.4079.0.0	BLUEPRINT	Monocyte	MED8	1:43862158	1:43862158:A_G	1563	1.65999e-10	6.5358e-10	0.0334993	0.13106	0.83544
f.4079.0.0	BLUEPRINT	Monocyte	RYK	3:133993315	3:133993315:G_T	1800	1.45158e-05	1.69209e-05	0.0801653	0.0926204	0.827183
f.4079.0.0	BLUEPRINT	Monocyte	FAHD2CP	2:96794982	2:97285852:C_T	520	6.06267e-10	3.60256e-10	0.116565	0.0684501	0.814985
f.4079.0.0	BLUEPRINT	Monocyte	CIAO1	2:96784934	2:96784934:G_T	444	1.03586e-11	2.01266e-10	0.00987944	0.191157	0.798963
f.4079.0.0	BLUEPRINT	Monocyte	ULK4	3:41945144	3:41945144:A_G	1925	1.08157e-37	4.08416e-20	5.46314e-19	0.205501	0.794499
f.4079.0.0	BLUEPRINT	Monocyte	ENO1	1:8473336	1:8481016:G_T	1350	1.77194e-06	6.58171e-05	0.00551996	0.204244	0.790168
f.4079.0.0	BLUEPRINT	Monocyte	FES	15:91442152	15:91429287:A_C	2136	1.08036e-18	6.03238e-19	0.143891	0.0795677	0.776542
f.4079.0.0	BLUEPRINT	Monocyte	NOC3L	10:96039597	10:96039597:C_G	1433	4.35032e-14	4.95529e-13	0.018389	0.208689	0.772922
f.4079.0.0	BLUEPRINT	Monocyte	ST7L	1:113147607	1:113548887:A_G	1438	5.81408e-09	5.67461e-09	0.117271	0.113689	0.76904
f.4079.0.0	BLUEPRINT	Monocyte	TNNT3	11:1891722	11:1891722:C_T	2625	1.39702e-08	1.46251e-08	0.119965	0.124834	0.755202
f.4079.0.0	BLUEPRINT	Monocyte	ZFAND2A	7:1201553	7:1195692:A_G	2477	0.000285801	0.0178314	0.00366258	0.227761	0.750459
f.4079.0.0	BLUEPRINT	Neutrophil	GTF2I	7:75061419	7:75132471:C_G	40	1.86441e-05	0.000177566	0.000105536	5.42572e-06	0.999693
f.4079.0.0	BLUEPRINT	Neutrophil	ALDH2	12:111865049	12:111373404:C_T	565	3.37463e-44	6.48925e-43	0.00039309	0.00656589	0.993041
f.4079.0.0	BLUEPRINT	Neutrophil	CEP170	1:243428152	1:243458502:C_T	1242	5.67554e-23	1.29132e-16	1.21732e-08	0.0267237	0.973276
f.4079.0.0	BLUEPRINT	Neutrophil	SDCCAG8	1:243428152	1:243458502:C_T	1242	7.16449e-26	1.37768e-16	1.53668e-11	0.0285778	0.971422
f.4079.0.0	BLUEPRINT	Neutrophil	RP11-261C10.5	1:243428152	1:243458502:C_T	1242	1.79625e-20	1.53709e-16	3.85269e-06	0.0320004	0.967996
f.4079.0.0	BLUEPRINT	Neutrophil	POM121C	7:75168900	7:75132471:C_G	1149	1.50956e-05	7.74089e-05	0.00723441	0.036141	0.956532
f.4079.0.0	BLUEPRINT	Neutrophil	RN7SKP151	11:13295353	11:13295353:G_T	2299	6.6256e-10	9.69245e-06	3.08312e-06	0.0441465	0.955841
f.4079.0.0	BLUEPRINT	Neutrophil	SLC5A11	16:24733141	16:24730230:C_T	1967	1.98333e-09	0.000316902	2.83598e-07	0.0443587	0.955324
f.4079.0.0	BLUEPRINT	Neutrophil	HYI	1:43858630	1:43862158:A_G	1563	1.40863e-19	2.30964e-10	2.84269e-11	0.0456553	0.954345
f.4079.0.0	BLUEPRINT	Neutrophil	CLIC4	1:25054223	1:25022314:A_G	1838	1.09331e-17	5.92066e-07	9.01707e-13	0.0478784	0.952121
f.4079.0.0	BLUEPRINT	Neutrophil	ALDH2	12:111884608	12:111884608:C_T	715	6.5138e-46	4.65787e-44	0.000754643	0.0530166	0.946229
f.4079.0.0	BLUEPRINT	Neutrophil	NT5C2	10:104906211	10:104906211:C_T	1517	5.55316e-14	1.34312e-11	0.000281447	0.0671399	0.932579
f.4079.0.0	BLUEPRINT	Neutrophil	ZFAND2A	7:1197632	7:1195692:A_G	2477	2.90303e-11	0.00665417	3.72028e-10	0.0843653	0.908981
f.4079.0.0	BLUEPRINT	Neutrophil	C5orf47	5:173306058	5:173307137:C_T	2390	2.51133e-25	1.12244e-14	2.08992e-12	0.0925018	0.907498
f.4079.0.0	BLUEPRINT	Neutrophil	FBN1	15:48883696	15:48697676:A_G	853	1.77265e-12	9.63487e-06	1.77498e-08	0.0955708	0.90442
f.4079.0.0	BLUEPRINT	Neutrophil	TNNT3	11:1891722	11:1891722:C_T	2625	3.85601e-13	1.2204e-08	3.31123e-06	0.103902	0.896094
f.4079.0.0	BLUEPRINT	Neutrophil	ERAP2	5:96273187	5:96275186:C_T	2376	3.67011e-09	0.000491153	9.09487e-07	0.120834	0.878674
f.4079.0.0	BLUEPRINT	Neutrophil	ARNTL	11:13288885	11:13295353:G_T	2299	6.81268e-20	2.66763e-05	3.17018e-16	0.123257	0.876716
f.4079.0.0	BLUEPRINT	Neutrophil	ACP2	11:47361857	11:47361857:C_T	1131	8.57579e-07	1.14913e-05	0.00891116	0.118535	0.872542
f.4079.0.0	BLUEPRINT	Neutrophil	AC016725.4	2:135600925	2:135755616:C_T	1117	1.75313e-09	4.87736e-06	5.36987e-05	0.148543	0.851399
f.4079.0.0	BLUEPRINT	Neutrophil	TSNARE1	8:143486698	8:143475927:A_G	2523	0.00162749	0.0043461	0.0413633	0.109615	0.843048
f.4079.0.0	BLUEPRINT	Neutrophil	ARRB2	17:4613630	17:4633653:A_G	1980	2.34604e-19	6.51274e-05	6.13723e-16	0.169542	0.830393
f.4079.0.0	BLUEPRINT	Neutrophil	ZNF767	7:149277121	7:149152906:A_G	1961	2.0606e-07	0.0119275	2.76506e-06	0.159223	0.828846
f.4079.0.0	BLUEPRINT	Neutrophil	KRBA1	7:149152906	7:149152906:A_G	1961	0.00452966	0.00968248	0.0607822	0.129131	0.795875
f.4079.0.0	BLUEPRINT	Neutrophil	COG8	16:69329590	16:69329590:A_G	1482	8.38716e-07	1.62117e-06	0.073879	0.142018	0.784101
f.4079.0.0	BLUEPRINT	Neutrophil	DYNC1I2	2:172567713	2:172708919:C_T	1985	3.55159e-07	6.25842e-07	0.0796618	0.139595	0.780742
f.4079.0.0	BLUEPRINT	Neutrophil	CSK	15:75114322	15:75114322:C_T	1219	1.45591e-25	2.3803e-25	0.0897027	0.145893	0.764404
f.4079.0.0	BLUEPRINT	Neutrophil	RP11-196G11.4	16:30979818	16:30979818:C_T	837	2.26965e-06	1.55097e-05	0.030457	0.207366	0.762159
f.4079.0.0	BLUEPRINT	T-cell	AC006014.7	7:75132471	7:75132471:C_G	1149	7.41765e-06	3.76727e-05	0.00355484	0.017075	0.979325
f.4079.0.0	BLUEPRINT	T-cell	TNNT3	11:1888614	11:1891722:C_T	2625	5.64824e-14	2.76494e-09	4.85025e-07	0.0227659	0.977234
f.4079.0.0	BLUEPRINT	T-cell	POM121C	7:75081418	7:75132471:C_G	1149	4.26817e-11	8.62705e-05	2.04548e-08	0.0403848	0.959529
f.4079.0.0	BLUEPRINT	T-cell	TSNARE1	8:143475927	8:143475927:A_G	2523	8.08348e-12	0.00165079	2.05445e-10	0.040998	0.957351
f.4079.0.0	BLUEPRINT	T-cell	SLC5A11	16:24733141	16:24730230:C_T	1967	9.48457e-23	0.000304792	1.35621e-20	0.0426253	0.95707
f.4079.0.0	BLUEPRINT	T-cell	JMJD7	15:41892061	15:42121538:C_G	1678	8.66671e-13	4.71022e-06	1.02131e-08	0.0545613	0.945434
f.4079.0.0	BLUEPRINT	T-cell	FAHD2CP	2:96683378	2:96200799:C_T	371	1.30369e-13	1.11152e-10	6.59357e-05	0.0552721	0.944662
f.4079.0.0	BLUEPRINT	T-cell	PLA2G4B	15:42119606	15:42121538:C_G	1678	3.35418e-08	5.26933e-06	0.000395268	0.0611571	0.938442
f.4079.0.0	BLUEPRINT	T-cell	TMEM127	2:96683378	2:96200799:C_T	288	3.71415e-11	1.28239e-10	0.0187831	0.0639356	0.917281
f.4079.0.0	BLUEPRINT	T-cell	AC012307.3	2:96794982	2:97285852:C_T	530	1.13064e-10	3.29172e-10	0.0217381	0.062372	0.91589
f.4079.0.0	BLUEPRINT	T-cell	FAHD2CP	2:96784934	2:96784934:G_T	444	4.88082e-14	9.46859e-11	4.65505e-05	0.0893955	0.910558
f.4079.0.0	BLUEPRINT	T-cell	COG8	16:69329590	16:69329590:A_G	1482	2.68063e-07	8.38971e-07	0.0236125	0.072998	0.903388
f.4079.0.0	BLUEPRINT	T-cell	LTBP4	19:41136876	19:41136876:A_G	1991	5.53629e-05	0.00190788	0.00272146	0.0928828	0.902433
f.4079.0.0	BLUEPRINT	T-cell	TMEM127	2:96774786	2:96784934:G_T	444	1.1528e-11	9.99686e-11	0.0109947	0.0944499	0.894555
f.4079.0.0	BLUEPRINT	T-cell	NSUN5P1	7:75132471	7:75132471:C_G	1149	0.000119997	0.000130828	0.0575076	0.0618175	0.880424
f.4079.0.0	BLUEPRINT	T-cell	ERAP2	5:96273187	5:96275186:C_T	2376	2.5801e-45	0.000490454	6.39373e-43	0.12066	0.878849
f.4079.0.0	BLUEPRINT	T-cell	RP11-119K6.6	10:96132106	10:96563757:A_G	2094	1.04077e-07	8.4823e-07	0.0136494	0.110367	0.875982
f.4079.0.0	BLUEPRINT	T-cell	RP1-92O14.3	1:43862158	1:43862158:A_G	1563	5.57427e-11	6.14317e-10	0.0112491	0.123107	0.865644
f.4079.0.0	BLUEPRINT	T-cell	ACMSD	2:135634581	2:135755616:C_T	1117	5.17469e-08	4.54418e-06	0.00158502	0.138329	0.860082
f.4079.0.0	BLUEPRINT	T-cell	ZFAND2A	7:1204894	7:1195692:A_G	2477	0.000782545	0.00990419	0.0100284	0.126071	0.853214
f.4079.0.0	BLUEPRINT	T-cell	SUCO	1:172357441	1:172357441:G_T	1432	0.000345675	0.000548171	0.0591972	0.0930279	0.846881
f.4079.0.0	BLUEPRINT	T-cell	MPI	15:75114322	15:75114322:C_T	1219	8.91547e-29	2.91551e-25	5.49308e-05	0.178812	0.821133
f.4079.0.0	BLUEPRINT	T-cell	AC012307.3	2:96784934	2:96784934:G_T	444	5.17394e-11	1.45986e-10	0.0493461	0.138421	0.812233
f.4079.0.0	BLUEPRINT	T-cell	XXbac-B476C20.14	22:18468105	22:18468105:A_G	1729	1.55062e-05	6.80667e-05	0.035301	0.154149	0.810467
f.4079.0.0	BLUEPRINT	T-cell	ZNF767	7:149172966	7:149152906:A_G	1961	0.0010347	0.0132441	0.0138844	0.176925	0.794912
f.4079.0.0	BLUEPRINT	T-cell	ANKRD36C	2:96430270	2:96200799:C_T	371	3.19586e-11	4.16659e-10	0.0161635	0.209957	0.77388
f.4079.0.0	BLUEPRINT	T-cell	MPHOSPH9	12:123861452	12:123861452:A_G	1258	1.71621e-16	4.93493e-13	8.08368e-05	0.231677	0.768242
f.4079.0.0	BLUEPRINT	T-cell	NMT1	17:43173273	17:43173273:C_T	1584	4.85169e-10	6.08997e-10	0.103984	0.129757	0.76626
f.4079.0.0	BLUEPRINT	T-cell	ANKRD36C	2:96774786	2:96784934:G_T	444	1.35002e-11	2.46082e-10	0.0128757	0.233946	0.753178
f.4079.0.0	BLUEPRINT	T-cell	ULK4	3:41945144	3:41945144:A_G	1925	1.56483e-35	4.91146e-20	7.90415e-17	0.247332	0.752668
f.4080.0.0	BLUEPRINT	Monocyte	NSFP1	17:44819595	17:44332959:C_T	1935	3.94112e-25	1.1047e-09	3.2293e-18	0.00805981	0.99194
f.4080.0.0	BLUEPRINT	Monocyte	ARNTL	11:13288885	11:13288885:A_C	2290	7.51252e-10	0.000194201	4.14062e-08	0.00971356	0.990092
f.4080.0.0	BLUEPRINT	Monocyte	NAA60	16:3536999	16:3536999:A_C	1587	3.04746e-13	6.47214e-05	8.03867e-11	0.0160885	0.983847
f.4080.0.0	BLUEPRINT	Monocyte	EIF2AK4	15:40321351	15:40321351:A_C	1720	1.77086e-11	2.07576e-07	1.46693e-06	0.0162113	0.983787
f.4080.0.0	BLUEPRINT	Monocyte	NMT1	17:43173273	17:43173273:C_T	1584	1.29299e-21	2.90272e-19	9.38307e-05	0.0200849	0.979821
f.4080.0.0	BLUEPRINT	Monocyte	RP1-283E3.8	1:1683900	1:1683900:A_G	1169	2.90295e-10	2.11513e-06	3.06306e-06	0.0213392	0.978656
f.4080.0.0	BLUEPRINT	Monocyte	POM121C	7:75097488	7:75168900:A_T	1187	1.65449e-07	7.05503e-05	7.97243e-05	0.0330291	0.96682
f.4080.0.0	BLUEPRINT	Monocyte	SLC5A11	16:24802325	16:24812512:A_G	2064	9.61124e-34	6.06948e-12	5.97578e-24	0.0367737	0.963226
f.4080.0.0	BLUEPRINT	Monocyte	MPI	15:75035503	15:75035503:A_C	1308	5.57214e-17	5.12889e-15	0.000436041	0.0391751	0.960389
f.4080.0.0	BLUEPRINT	Monocyte	ITGA9	3:37540897	3:37535866:A_G	1206	3.44415e-23	0.000972	1.97341e-21	0.0547487	0.944279
f.4080.0.0	BLUEPRINT	Monocyte	SNX32	11:65626701	11:65405600:G_T	1230	5.49931e-09	1.2168e-06	0.000277141	0.060382	0.93934
f.4080.0.0	BLUEPRINT	Monocyte	NADK	1:1683900	1:1683900:A_G	1169	3.24789e-06	4.28706e-06	0.0342702	0.0443137	0.921409
f.4080.0.0	BLUEPRINT	Monocyte	DYNC1I2	2:172564021	2:172564021:A_T	1795	7.5972e-06	0.00056562	0.00104835	0.0771294	0.921249
f.4080.0.0	BLUEPRINT	Monocyte	CDC16	13:115000365	13:115000365:A_C	1016	1.03131e-15	3.69408e-06	2.24521e-11	0.079501	0.920495
f.4080.0.0	BLUEPRINT	Monocyte	RP11-378A13.1	2:219149639	2:219157692:C_T	1334	7.86975e-17	7.36549e-05	9.1131e-14	0.0843763	0.91555
f.4080.0.0	BLUEPRINT	Monocyte	TNFSF12-TNFSF13	17:7458795	17:7140606:A_G	1691	1.12317e-12	0.000105278	1.05043e-09	0.0975573	0.902337
f.4080.0.0	BLUEPRINT	Monocyte	ENO1	1:8473336	1:8486131:A_C	1361	1.38554e-07	5.12743e-06	0.00260458	0.0954847	0.901905
f.4080.0.0	BLUEPRINT	Monocyte	GTF2B	1:89303698	1:89333557:C_T	1328	2.99953e-09	5.80174e-09	0.0342248	0.0652976	0.900478
f.4080.0.0	BLUEPRINT	Monocyte	CLP1	11:57452543	11:57452543:A_G	1531	2.40351e-06	6.30162e-05	0.00385667	0.10022	0.895858
f.4080.0.0	BLUEPRINT	Monocyte	ACADVL	17:7171356	17:7140606:A_G	1691	2.09443e-06	0.000115556	0.00195877	0.107181	0.890743
f.4080.0.0	BLUEPRINT	Monocyte	MED8	1:43765089	1:43862158:A_G	1563	3.29231e-10	1.29627e-09	0.0229747	0.0895698	0.887456
f.4080.0.0	BLUEPRINT	Monocyte	C5orf47	5:173306058	5:173307137:C_T	2390	5.49499e-05	0.000136094	0.0332262	0.0814059	0.885177
f.4080.0.0	BLUEPRINT	Monocyte	TNFSF12	17:7453919	17:7140606:A_G	1691	5.06451e-08	0.000130744	4.73649e-05	0.121397	0.878425
f.4080.0.0	BLUEPRINT	Monocyte	DCUN1D4	4:52686352	4:52758294:C_T	835	0.000107115	0.000484295	0.0234663	0.105226	0.870716
f.4080.0.0	BLUEPRINT	Monocyte	TMX2	11:57452543	11:57452543:A_G	1531	2.33551e-05	6.06074e-05	0.0374755	0.0963844	0.866056
f.4080.0.0	BLUEPRINT	Monocyte	RP11-284M14.1	4:144164198	4:144062657:G_T	1603	3.97049e-07	0.000387069	0.000153181	0.148479	0.85098
f.4080.0.0	BLUEPRINT	Monocyte	USP38	4:144051342	4:144062657:G_T	1603	3.43813e-05	0.000360797	0.0132642	0.138347	0.847994
f.4080.0.0	BLUEPRINT	Monocyte	SGCB	4:52686352	4:52758294:C_T	835	5.24828e-12	0.000722717	1.14977e-09	0.157487	0.84179
f.4080.0.0	BLUEPRINT	Monocyte	HELLS	10:96183351	10:96666699:C_T	2076	2.19e-11	1.19987e-09	0.00294147	0.160323	0.836736
f.4080.0.0	BLUEPRINT	Monocyte	AC000120.7	7:91531024	7:91531024:C_T	1263	0.000171774	0.000306986	0.0637896	0.113179	0.822553
f.4080.0.0	BLUEPRINT	Monocyte	RP11-116O18.1	18:43097750	18:43092664:A_G	2288	0.000544653	0.000294216	0.117278	0.0625333	0.819349
f.4080.0.0	BLUEPRINT	Monocyte	ACP2	11:47266808	11:46945227:A_G	1021	2.9303e-21	8.32915e-11	6.58202e-12	0.186275	0.813725
f.4080.0.0	BLUEPRINT	Monocyte	FUT11	10:75419663	10:75419663:G_T	1082	4.54861e-06	5.49918e-06	0.0848573	0.101778	0.813355
f.4080.0.0	BLUEPRINT	Monocyte	DDB2	11:47266808	11:46945227:A_G	1021	9.64794e-19	8.46677e-11	2.16712e-09	0.189369	0.810631
f.4080.0.0	BLUEPRINT	Monocyte	TNFSF12-TNFSF13	17:7458795	17:7657123:A_G	1581	7.7757e-13	9.41e-05	1.58422e-09	0.190911	0.808995
f.4080.0.0	BLUEPRINT	Monocyte	ZBTB26	9:125624164	9:125624164:C_T	1220	9.85371e-05	0.00110636	0.0165148	0.184628	0.797652
f.4080.0.0	BLUEPRINT	Monocyte	TBCK	4:107188431	4:106911742:C_G	1684	3.72848e-18	0.000276788	2.86806e-15	0.212126	0.787597
f.4080.0.0	BLUEPRINT	Monocyte	DDI2	1:16009814	1:15764048:A_G	2475	6.83799e-07	3.41132e-05	0.00444682	0.221068	0.774451
f.4080.0.0	BLUEPRINT	Monocyte	TNFSF12	17:7453919	17:7657123:A_G	1581	3.8216e-08	0.000114119	7.78614e-05	0.231738	0.76807
f.4080.0.0	BLUEPRINT	Monocyte	ULK4	3:41865474	3:41865474:A_G	2058	3.67328e-23	1.67848e-05	5.14967e-19	0.234544	0.765439
f.4080.0.0	BLUEPRINT	Monocyte	NOC3L	10:96039597	10:96039597:C_G	1433	1.2809e-16	1.45902e-15	0.0190467	0.216189	0.764764
f.4080.0.0	BLUEPRINT	Monocyte	CHP1	15:41462809	15:41407061:A_G	1236	1.51157e-09	1.38183e-07	0.00255544	0.232846	0.764598
f.4080.0.0	BLUEPRINT	Neutrophil	GTF2I	7:75061419	7:75168900:A_T	40	3.67412e-05	0.000349922	0.00010554	5.66358e-06	0.999502
f.4080.0.0	BLUEPRINT	Neutrophil	PRKD3	2:37559355	2:37559355:A_C	1983	3.56836e-08	3.22996e-07	0.000633378	0.0047385	0.994628
f.4080.0.0	BLUEPRINT	Neutrophil	NSFP1	17:44819595	17:44332959:C_T	1935	5.83546e-24	1.08379e-09	4.78149e-17	0.00788834	0.992112
f.4080.0.0	BLUEPRINT	Neutrophil	ARNTL	11:13288885	11:13288885:A_C	2290	4.46487e-19	0.000174233	2.46087e-17	0.00861189	0.991214
f.4080.0.0	BLUEPRINT	Neutrophil	RP1-283E3.8	1:1683900	1:1683900:A_G	1169	4.29007e-09	2.26095e-06	4.52669e-05	0.0228795	0.977073
f.4080.0.0	BLUEPRINT	Neutrophil	PPL	16:4932929	16:4938321:A_T	2151	2.91373e-16	0.000208793	3.96613e-14	0.0274483	0.972343
f.4080.0.0	BLUEPRINT	Neutrophil	POM121C	7:75168900	7:75168900:A_T	1187	1.04645e-05	5.34976e-05	0.00504253	0.0248087	0.970085
f.4080.0.0	BLUEPRINT	Neutrophil	CDC16	13:115000365	13:115000365:A_C	1016	5.81704e-34	1.81753e-06	1.26639e-29	0.038607	0.961391
f.4080.0.0	BLUEPRINT	Neutrophil	SLC5A11	16:24812512	16:24812512:A_G	2064	3.92031e-17	6.41198e-12	2.43744e-07	0.0389053	0.961094
f.4080.0.0	BLUEPRINT	Neutrophil	UFL1	6:97033370	6:97039757:C_T	2099	1.37643e-19	2.00416e-06	3.13066e-15	0.0446286	0.955369
f.4080.0.0	BLUEPRINT	Neutrophil	GOPC	6:117880699	6:117923599:C_T	1738	3.52796e-07	1.87916e-06	0.00771747	0.0401548	0.952126
f.4080.0.0	BLUEPRINT	Neutrophil	ALDH2	12:111910219	12:111910219:A_G	710	1.8133e-11	1.23548e-09	0.000794724	0.0532019	0.946003
f.4080.0.0	BLUEPRINT	Neutrophil	SNX32	11:65644363	11:65405600:G_T	1230	4.33294e-09	1.2522e-06	0.00021836	0.0621678	0.937613
f.4080.0.0	BLUEPRINT	Neutrophil	NT5C2	10:104906211	10:104906211:C_T	1517	4.89281e-30	1.18341e-27	0.00026443	0.0630199	0.936716
f.4080.0.0	BLUEPRINT	Neutrophil	GTF2B	1:89333557	1:89333557:C_T	1328	8.72372e-10	4.93539e-09	0.0099538	0.0553783	0.934668
f.4080.0.0	BLUEPRINT	Neutrophil	RASL11A	13:27884409	13:27868251:A_G	2483	1.43525e-06	7.28125e-05	0.00147009	0.0736555	0.9248
f.4080.0.0	BLUEPRINT	Neutrophil	C5orf47	5:173306058	5:173307137:C_T	2390	2.82909e-15	0.000126447	1.71065e-12	0.0755333	0.92434
f.4080.0.0	BLUEPRINT	Neutrophil	RP11-378A13.1	2:219149639	2:219157692:C_T	1334	3.33978e-14	7.18142e-05	3.86744e-11	0.0822426	0.917686
f.4080.0.0	BLUEPRINT	Neutrophil	RN7SKP151	11:13288885	11:13288885:A_C	2290	1.04537e-07	0.00152724	5.7617e-06	0.0832608	0.915206
f.4080.0.0	BLUEPRINT	Neutrophil	HYI	1:43858630	1:43862158:A_G	1563	8.42519e-19	1.38142e-09	5.87933e-11	0.0954949	0.904505
f.4080.0.0	BLUEPRINT	Neutrophil	UBA7	3:49853073	3:49635354:A_G	1003	4.55139e-24	7.57154e-05	5.85981e-21	0.0965787	0.903346
f.4080.0.0	BLUEPRINT	Neutrophil	DCUN1D4	4:52686352	4:52758294:C_T	835	2.6236e-08	0.000481306	5.74766e-06	0.104547	0.894966
f.4080.0.0	BLUEPRINT	Neutrophil	ACP2	11:47334524	11:46945227:A_G	1021	3.29354e-12	4.42269e-11	0.00739793	0.0984479	0.894154
f.4080.0.0	BLUEPRINT	Neutrophil	DCAKD	17:43166450	17:42671678:C_T	1537	8.75343e-21	5.45426e-18	0.000188105	0.116325	0.883487
f.4080.0.0	BLUEPRINT	Neutrophil	GPN1	2:27937807	2:27937807:A_C	973	1.62914e-06	0.00081407	0.000244077	0.121086	0.877854
f.4080.0.0	BLUEPRINT	Neutrophil	USP38	4:144051342	4:144062657:G_T	1603	7.67173e-12	0.000331186	2.95974e-09	0.126898	0.872771
f.4080.0.0	BLUEPRINT	Neutrophil	TNFSF12-TNFSF13	17:7461343	17:7140606:A_G	1691	4.86326e-05	9.70986e-05	0.0454827	0.0899451	0.864426
f.4080.0.0	BLUEPRINT	Neutrophil	NADK	1:1683900	1:1683900:A_G	1169	5.08388e-06	8.34628e-06	0.0536428	0.0872071	0.859137
f.4080.0.0	BLUEPRINT	Neutrophil	UPF3A	13:115000365	13:115000365:A_C	1016	3.98873e-07	6.85464e-06	0.00868361	0.148385	0.842924
f.4080.0.0	BLUEPRINT	Neutrophil	AC016725.4	2:135600925	2:135755616:C_T	1117	1.44755e-08	4.02719e-05	5.94229e-05	0.164484	0.835416
f.4080.0.0	BLUEPRINT	Neutrophil	UBN1	16:4900987	16:4938321:A_T	2151	0.00037776	0.000947606	0.0514201	0.128167	0.819087
f.4080.0.0	BLUEPRINT	Neutrophil	DYNC1I2	2:172564021	2:172564021:A_T	1795	0.000546426	0.000925586	0.0754022	0.126927	0.796199
f.4080.0.0	BLUEPRINT	Neutrophil	TNNT3	11:1887068	11:1887068:G_T	2644	4.16835e-29	1.32055e-24	6.52305e-06	0.205859	0.794134
f.4080.0.0	BLUEPRINT	Neutrophil	TNFSF12	17:7522579	17:7140606:A_G	1691	8.99582e-07	0.000223217	0.000841316	0.207969	0.790966
f.4080.0.0	BLUEPRINT	Neutrophil	ZNF318	6:43349795	6:43349795:A_G	1226	2.88143e-05	1.86816e-05	0.132927	0.0854009	0.781624
f.4080.0.0	BLUEPRINT	Neutrophil	TBCK	4:107296620	4:106911742:C_G	1684	1.25367e-06	0.000286344	0.000964363	0.219485	0.779263
f.4080.0.0	BLUEPRINT	Neutrophil	RABEPK	9:127903180	9:127825168:A_G	915	5.48399e-25	0.000177091	7.61204e-22	0.245057	0.754766
f.4080.0.0	BLUEPRINT	Neutrophil	PPP6C	9:127903180	9:127825168:A_G	915	3.11598e-08	0.000178885	4.32513e-05	0.247549	0.752229
f.4080.0.0	BLUEPRINT	T-cell	NSFP1	17:44819595	17:44332959:C_T	1935	4.8155e-22	1.05086e-09	3.94575e-15	0.00761819	0.992382
f.4080.0.0	BLUEPRINT	T-cell	TNNT3	11:1888614	11:1887068:G_T	2644	1.88132e-30	9.22611e-26	2.94409e-07	0.0134514	0.986548
f.4080.0.0	BLUEPRINT	T-cell	SLC4A1AP	2:27937807	2:27937807:A_C	973	8.23025e-06	0.000173177	0.00123305	0.0249718	0.973614
f.4080.0.0	BLUEPRINT	T-cell	RP1-283E3.8	1:1687482	1:1683900:A_G	1169	7.89779e-08	2.72066e-06	0.000833339	0.0277358	0.971428
f.4080.0.0	BLUEPRINT	T-cell	SLC5A11	16:24802325	16:24812512:A_G	2064	1.82228e-30	6.05405e-12	1.133e-20	0.0366777	0.963322
f.4080.0.0	BLUEPRINT	T-cell	UPF3A	13:115000365	13:115000365:A_C	1016	2.34623e-23	1.82303e-06	5.10784e-19	0.0387267	0.961271
f.4080.0.0	BLUEPRINT	T-cell	CDC16	13:115000365	13:115000365:A_C	1016	2.18679e-19	2.08997e-06	4.76073e-15	0.044544	0.955454
f.4080.0.0	BLUEPRINT	T-cell	AC006014.7	7:75097488	7:75168900:A_T	1187	1.6792e-05	8.44244e-05	0.00809152	0.0397293	0.952078
f.4080.0.0	BLUEPRINT	T-cell	POM121C	7:75081418	7:75168900:A_T	1187	6.68547e-11	0.000131634	3.22151e-08	0.0624927	0.937376
f.4080.0.0	BLUEPRINT	T-cell	RP11-120K24.3	13:113618496	13:113636156:C_T	1912	9.06627e-06	8.14586e-06	0.0344856	0.0300492	0.935448
f.4080.0.0	BLUEPRINT	T-cell	ARNTL	11:13294268	11:13288885:A_C	2290	0.000576972	0.00102837	0.0318006	0.0557692	0.910825
f.4080.0.0	BLUEPRINT	T-cell	RP1-283E3.4	1:1683900	1:1683900:A_G	1169	3.71775e-06	5.33246e-06	0.039228	0.0553603	0.905403
f.4080.0.0	BLUEPRINT	T-cell	MIR548AR	13:115000365	13:115000365:A_C	1016	5.75736e-07	4.00956e-06	0.012534	0.0863886	0.901073
f.4080.0.0	BLUEPRINT	T-cell	UBA7	3:49882349	3:49635354:A_G	1003	5.20149e-09	8.72998e-05	6.69681e-06	0.111508	0.888398
f.4080.0.0	BLUEPRINT	T-cell	RALGAPA1	14:36111609	14:35996987:A_G	1623	4.09097e-05	0.000224294	0.0186623	0.10144	0.879633
f.4080.0.0	BLUEPRINT	T-cell	ARL17B	17:44794558	17:44332959:C_T	1935	9.30201e-09	5.49533e-09	0.0762193	0.0441483	0.879632
f.4080.0.0	BLUEPRINT	T-cell	NSUN5P1	7:75168900	7:75168900:A_T	1187	0.000122312	0.000132681	0.0589381	0.0630571	0.87775
f.4080.0.0	BLUEPRINT	T-cell	OLA1	2:175071465	2:175079125:C_T	1560	1.63917e-06	0.000101435	0.00206916	0.127173	0.870655
f.4080.0.0	BLUEPRINT	T-cell	TMEM170A	16:75314838	16:75314838:G_T	2073	4.99762e-13	8.10545e-09	8.15303e-06	0.131362	0.86863
f.4080.0.0	BLUEPRINT	T-cell	RP11-284M14.1	4:144164198	4:144062657:G_T	1603	1.23674e-12	0.000356112	4.7713e-10	0.136524	0.86312
f.4080.0.0	BLUEPRINT	T-cell	RP11-582E3.4	12:27321112	12:27159784:A_G	2214	1.38693e-06	0.00456291	4.4398e-05	0.145217	0.850175
f.4080.0.0	BLUEPRINT	T-cell	DCBLD1	6:117923599	6:117923599:C_T	1738	2.4649e-06	4.46209e-06	0.0539199	0.0967595	0.849314
f.4080.0.0	BLUEPRINT	T-cell	COX14	12:50535955	12:50561359:C_G	1066	7.77266e-06	0.000447709	0.00267827	0.153426	0.84344
f.4080.0.0	BLUEPRINT	T-cell	ZBTB26	9:125624164	9:125624164:C_T	1220	1.43329e-05	0.000928435	0.0024022	0.154764	0.841891
f.4080.0.0	BLUEPRINT	T-cell	RP1-92O14.3	1:43910043	1:43862158:A_G	1563	1.94708e-10	2.1458e-09	0.0135873	0.148902	0.837511
f.4080.0.0	BLUEPRINT	T-cell	ACMSD	2:135634581	2:135755616:C_T	1117	4.5046e-07	3.95573e-05	0.00184917	0.161549	0.836561
f.4080.0.0	BLUEPRINT	T-cell	CARF	2:203723500	2:203723500:C_G	1011	1.72829e-05	0.000331316	0.00839754	0.160151	0.831103
f.4080.0.0	BLUEPRINT	T-cell	44265	17:60767151	17:60767151:C_T	1018	3.14172e-06	1.8094e-05	0.0251402	0.143958	0.830881
f.4080.0.0	BLUEPRINT	T-cell	ARL17A	17:44794558	17:44332959:C_T	1935	9.84223e-09	1.33187e-08	0.0806459	0.10832	0.811034
f.4080.0.0	BLUEPRINT	T-cell	RP1-140A9.1	1:1689762	1:1683900:A_G	1169	3.36638e-07	1.94854e-05	0.00355206	0.204809	0.791619
f.4080.0.0	BLUEPRINT	T-cell	TBCK	4:107188431	4:106911742:C_G	1684	8.72355e-12	0.000286188	6.71043e-09	0.219364	0.780349
f.4080.0.0	BLUEPRINT	T-cell	FMNL3	12:50080878	12:49943122:A_G	1021	0.00164014	0.00784877	0.041394	0.197336	0.751781
f.4080.0.0	BLUEPRINT	T-cell	GIMD1	4:107296620	4:106911742:C_G	1684	5.05264e-05	0.000272861	0.0388665	0.209142	0.751668
GRAN#	BLUEPRINT	Monocyte	JAZF1	7:28277107	7:28138639_T_G	2407	7.87116e-76	5.15711e-45	1.52628e-34	2.27374e-16	1
GRAN#	BLUEPRINT	Monocyte	LYZ	12:69732105	12:69732105_T_C	2744	1.38793e-50	3.4491e-06	6.56571e-48	0.000632256	0.999364
GRAN#	BLUEPRINT	Monocyte	SLC45A4	8:142338776	8:142338776_T_C	2439	2.11141e-16	3.55339e-11	4.49255e-08	0.0065673	0.993433
GRAN#	BLUEPRINT	Monocyte	SLC25A24	1:108742123	1:108743059_G_C	2231	7.12565e-12	3.41632e-07	1.64286e-07	0.00688339	0.993116
GRAN#	BLUEPRINT	Monocyte	RP11-10J21.6	8:142338776	8:142338776_T_C	2439	2.22439e-15	3.85274e-11	4.73295e-07	0.00720487	0.992795
GRAN#	BLUEPRINT	Monocyte	LIPA	10:91002927	10:91004916_C_A	2515	5.16684e-38	6.91432e-05	6.25784e-36	0.00738174	0.992549
GRAN#	BLUEPRINT	Monocyte	RP11-10J21.4	8:142338776	8:142338776_T_C	2439	1.17639e-12	4.51231e-11	0.000250306	0.00860993	0.99114
GRAN#	BLUEPRINT	Monocyte	CERKL	2:182323766	2:182308352_A_G	1990	3.44577e-29	8.65037e-09	4.01927e-23	0.00909921	0.990901
GRAN#	BLUEPRINT	Monocyte	ITGA4	2:182324042	2:182308352_A_G	1990	2.9074e-33	9.04449e-09	3.39129e-27	0.00955938	0.990441
GRAN#	BLUEPRINT	Monocyte	SLC22A5	5:131677047	5:131677642_A_G	1707	4.86372e-31	9.52345e-19	6.30641e-15	0.0113597	0.98864
GRAN#	BLUEPRINT	Monocyte	ETS2	21:40465534	21:40463283_G_A	3160	7.24765e-09	2.35397e-05	3.87671e-06	0.0116028	0.98837
GRAN#	BLUEPRINT	Monocyte	CNN2	19:1036018	19:1049305_C_A	3102	1.3517e-14	1.99185e-06	1.04888e-10	0.0144706	0.985527
GRAN#	BLUEPRINT	Monocyte	CHSY1	15:101723499	15:101723499_C_T	2807	1.94444e-14	1.45983e-08	2.3069e-08	0.0163359	0.983664
GRAN#	BLUEPRINT	Monocyte	BCL2L13	22:18169212	22:18169212_T_G	2924	2.97849e-40	1.47718e-05	5.2883e-37	0.0252525	0.974733
GRAN#	BLUEPRINT	Monocyte	NCOR1	17:16168784	17:16168784_C_T	1562	6.30936e-28	1.55081e-21	1.30833e-08	0.0311894	0.968811
GRAN#	BLUEPRINT	Monocyte	OSER1	20:42838550	20:43042364_C_T	1964	1.59463e-27	0.0268789	9.2051e-28	0.0145574	0.958564
GRAN#	BLUEPRINT	Monocyte	CD300LF	17:72690829	17:72699384_C_A	2046	0.00161985	0.00171506	0.0190566	0.0192183	0.95839
GRAN#	BLUEPRINT	Monocyte	AC006042.8	7:8018180	7:8018180_G_A	3245	6.65331e-07	2.085e-05	0.00168903	0.0519842	0.946305
GRAN#	BLUEPRINT	Monocyte	CPEB4	5:173205225	5:173205225_T_C	2894	6.3347e-24	7.71422e-19	4.84079e-07	0.0580078	0.941992
GRAN#	BLUEPRINT	Monocyte	RP11-493G17.4	14:77848972	14:77862679_GC_G	3155	8.43348e-11	2.42816e-08	0.000206789	0.0585971	0.941196
GRAN#	BLUEPRINT	Monocyte	DEF6	6:35238626	6:35176547_C_T	1800	3.73925e-25	0.000212191	1.12691e-22	0.0630118	0.936776
GRAN#	BLUEPRINT	Monocyte	AC093162.5	2:85542686	2:85543222_C_T	2277	8.99026e-21	0.00412694	1.37354e-19	0.0621178	0.933755
GRAN#	BLUEPRINT	Monocyte	NDFIP1	5:141539339	5:141510261_C_CA	2580	2.37152e-16	6.45087e-13	2.89047e-05	0.0777028	0.922268
GRAN#	BLUEPRINT	Monocyte	TMED8	14:77858336	14:77862679_GC_G	3155	2.33844e-11	3.36627e-08	5.73384e-05	0.0816224	0.91832
GRAN#	BLUEPRINT	Monocyte	BAZ2B	2:160450827	2:160569276_C_T	2643	3.54212e-14	9.37231e-08	3.13313e-08	0.0819834	0.918016
GRAN#	BLUEPRINT	Monocyte	ARHGAP19-SLIT1	10:99075300	10:99073972_C_CCAGGTTCAAGCGAT	1916	2.38662e-36	5.78152e-33	3.42944e-05	0.0821593	0.917806
GRAN#	BLUEPRINT	Monocyte	44262	2:160548219	2:160569276_C_T	2643	4.3528e-11	1.06287e-07	3.8502e-05	0.0931075	0.906854
GRAN#	BLUEPRINT	Monocyte	CCDC125	5:68592923	5:68592923_C_T	1527	2.61107e-11	6.05834e-11	0.028675	0.0656277	0.905697
GRAN#	BLUEPRINT	Monocyte	YEATS4	12:69754189	12:69732105_T_C	2744	6.69807e-41	0.000236615	3.16857e-38	0.111043	0.88872
GRAN#	BLUEPRINT	Monocyte	MS4A4A	11:60025565	11:59967807_A_G	2127	6.45231e-12	0.000352422	2.14325e-09	0.11618	0.883468
GRAN#	BLUEPRINT	Monocyte	CDK7	5:68607284	5:68592923_C_T	1527	8.69303e-13	1.09316e-10	0.000954678	0.119172	0.879873
GRAN#	BLUEPRINT	Monocyte	MS4A4E	11:60041296	11:59967807_A_G	2127	3.77435e-05	0.000342199	0.0125372	0.112793	0.874289
GRAN#	BLUEPRINT	Monocyte	MS4A6A	11:60023087	11:59967807_A_G	2127	3.1907e-07	0.000386535	0.000105985	0.127523	0.871985
GRAN#	BLUEPRINT	Monocyte	CNIH4	1:224627117	1:224582207_CT_C	1998	7.29814e-08	0.000326526	2.95136e-05	0.131179	0.868465
GRAN#	BLUEPRINT	Monocyte	RP11-378A13.1	2:219149740	2:219584852_A_G	1306	7.02942e-19	6.41092e-07	1.47453e-13	0.133613	0.866387
GRAN#	BLUEPRINT	Monocyte	RP11-378A13.1	2:219149740	2:218999982_G_A	1689	5.41358e-19	6.459e-07	1.13415e-13	0.134451	0.865548
GRAN#	BLUEPRINT	Monocyte	FAM160A1	4:152411893	4:152452656_CT_C	1886	3.12366e-17	0.00064746	6.81851e-15	0.140473	0.85888
GRAN#	BLUEPRINT	Monocyte	MAP3K5	6:137095679	6:137104414_T_TA	1282	7.92147e-07	0.000789706	0.000142129	0.140833	0.858234
GRAN#	BLUEPRINT	Monocyte	RETSAT	2:85555478	2:85543222_C_T	2277	6.01067e-17	0.00916849	9.18313e-16	0.139225	0.851607
GRAN#	BLUEPRINT	Monocyte	MS4A6E	11:60029949	11:59967807_A_G	2127	5.46637e-05	0.000398931	0.0181575	0.131663	0.849726
GRAN#	BLUEPRINT	Monocyte	SMIM8	6:87839741	6:87837958_TATG_T	2571	2.30858e-16	1.26099e-10	2.77332e-07	0.150635	0.849365
GRAN#	BLUEPRINT	Monocyte	TET2	4:106061534	4:106061534_C_A	2114	6.4856e-06	2.84209e-05	0.0285895	0.124436	0.846939
GRAN#	BLUEPRINT	Monocyte	LRRC25	19:18517506	19:18516307_CA_C	2392	5.18918e-14	3.16331e-07	2.58312e-08	0.156623	0.843377
GRAN#	BLUEPRINT	Monocyte	TMEM258	11:61581450	11:61579760_T_C	1699	2.85106e-11	4.97917e-09	0.000909177	0.15794	0.841151
GRAN#	BLUEPRINT	Monocyte	SPTBN1	2:54787592	2:55013646_G_A	2592	6.89952e-20	0.00132039	8.31741e-18	0.158333	0.840347
GRAN#	BLUEPRINT	Monocyte	PIGL	17:16168784	17:16168784_C_T	1562	7.64316e-22	7.13302e-21	0.0158491	0.147076	0.837075
GRAN#	BLUEPRINT	Monocyte	C1QTNF4	11:47812311	11:47949368_CAAAAAAAAAAAAAAAAAAAAAAA_C	1750	1.92489e-05	0.000313793	0.0108399	0.175898	0.812929
GRAN#	BLUEPRINT	Monocyte	ABCC5	3:183736882	3:183702089_A_G	2422	2.81827e-16	0.000822616	6.6975e-14	0.194687	0.804491
GRAN#	BLUEPRINT	Monocyte	RP11-454L1.2	1:208034329	1:208034329_C_T	2152	0.000148419	0.000282733	0.0702989	0.133121	0.796149
GRAN#	BLUEPRINT	Monocyte	SAMD15	14:77862679	14:77862679_GC_G	3155	8.02037e-09	7.94562e-08	0.0196659	0.19404	0.786294
GRAN#	BLUEPRINT	Monocyte	DRAM2	1:111673356	1:111604823_G_A	2826	2.47947e-15	0.00144542	3.6845e-13	0.214005	0.78455
GRAN#	BLUEPRINT	Monocyte	ZNF786	7:148790591	7:148783936_CT_C	2211	1.73402e-13	0.00388927	1.04474e-11	0.233564	0.762546
GRAN#	BLUEPRINT	Monocyte	LIMA1	12:50612691	12:50758821_C_CA	1304	2.93683e-06	0.000905557	0.000786737	0.24183	0.756475
GRAN#	BLUEPRINT	Monocyte	ELMOD3	2:85543222	2:85543222_C_T	2277	0.00750827	0.00750845	0.114712	0.113958	0.756313
GRAN#	BLUEPRINT	Neutrophil	CREB5	7:28724374	7:28724374_G_T	2763	2.42202e-85	6.19721e-74	3.90846e-15	5.75539e-08	1
GRAN#	BLUEPRINT	Neutrophil	LYZ	12:69732105	12:69732105_T_C	2744	1.4714e-20	3.85839e-06	6.96055e-18	0.000826067	0.99917
GRAN#	BLUEPRINT	Neutrophil	CPEB4	5:173205225	5:173205225_T_C	2894	3.53414e-33	4.08718e-20	2.70069e-16	0.00212543	0.997875
GRAN#	BLUEPRINT	Neutrophil	SLC25A24	1:108743059	1:108743059_G_C	2231	4.27964e-25	2.17252e-07	9.86694e-21	0.00401288	0.995987
GRAN#	BLUEPRINT	Neutrophil	RP11-10J21.6	8:142338776	8:142338776_T_C	2439	4.92002e-32	3.29736e-11	1.04686e-23	0.00602197	0.993978
GRAN#	BLUEPRINT	Neutrophil	SLC45A4	8:142338776	8:142338776_T_C	2439	1.29535e-20	3.3146e-11	2.75618e-12	0.0060587	0.993941
GRAN#	BLUEPRINT	Neutrophil	CTD-3064M3.1	8:142338776	8:142338776_T_C	2439	1.90685e-15	3.76694e-11	4.0573e-07	0.00702212	0.992977
GRAN#	BLUEPRINT	Neutrophil	NCOR1	17:16172980	17:16168784_C_T	1562	2.98745e-43	4.44462e-22	6.1949e-24	0.00822476	0.991775
GRAN#	BLUEPRINT	Neutrophil	ACAP1	17:7240391	17:7240391_C_T	2128	1.1954e-13	5.23894e-05	2.13065e-11	0.00834613	0.991601
GRAN#	BLUEPRINT	Neutrophil	ATXN1	6:16752864	6:16744687_C_T	2041	2.37599e-15	6.98868e-09	3.20411e-09	0.00843294	0.991567
GRAN#	BLUEPRINT	Neutrophil	JAZF1	7:28277107	7:28138639_T_G	2407	1.5212e-49	5.53352e-44	2.94971e-08	0.00973963	0.99026
GRAN#	BLUEPRINT	Neutrophil	RP11-10J21.4	8:142328719	8:142338776_T_C	2439	7.6674e-13	5.05522e-11	0.000163143	0.00976618	0.990071
GRAN#	BLUEPRINT	Neutrophil	CERKL	2:182323766	2:182308352_A_G	1990	2.67579e-18	9.43342e-09	3.12115e-12	0.0100135	0.989986
GRAN#	BLUEPRINT	Neutrophil	ITGA4	2:182323766	2:182308352_A_G	1990	1.46539e-19	9.49468e-09	1.70929e-13	0.010085	0.989915
GRAN#	BLUEPRINT	Neutrophil	FCGR2B	1:161620432	1:161609572_G_T	2519	3.96465e-22	1.01785e-07	4.56355e-17	0.0107268	0.989273
GRAN#	BLUEPRINT	Neutrophil	RP11-10J21.3	8:142338776	8:142338776_T_C	2439	1.31376e-11	4.45985e-11	0.00279535	0.00850075	0.988704
GRAN#	BLUEPRINT	Neutrophil	SLC39A9	14:69840902	14:69840902_A_G	1976	7.81148e-17	0.000122751	1.10348e-14	0.0163567	0.983521
GRAN#	BLUEPRINT	Neutrophil	CHSY1	15:101723499	15:101723499_C_T	2807	9.01518e-12	1.57699e-08	1.06957e-05	0.0177273	0.982262
GRAN#	BLUEPRINT	Neutrophil	TTC19	17:16172980	17:16168784_C_T	1562	1.80854e-28	1.14805e-21	3.75025e-09	0.0228293	0.977171
GRAN#	BLUEPRINT	Neutrophil	MFSD7	4:705074	4:705074_C_T	2793	1.11364e-31	4.16847e-07	6.93549e-27	0.0249851	0.975014
GRAN#	BLUEPRINT	Neutrophil	PCGF3	4:705074	4:705074_C_T	2793	7.3012e-34	4.18834e-07	4.54701e-29	0.0251091	0.974891
GRAN#	BLUEPRINT	Neutrophil	MYL5	4:705074	4:705074_C_T	2793	2.95245e-22	4.22298e-07	1.83871e-17	0.025325	0.974675
GRAN#	BLUEPRINT	Neutrophil	CANX	5:179184488	5:179184488_G_A	2624	2.8696e-09	7.43452e-08	0.00101258	0.02526	0.973727
GRAN#	BLUEPRINT	Neutrophil	RPL31P11	1:161610372	1:161609572_G_T	2519	1.17717e-20	3.16065e-07	1.355e-15	0.0354163	0.964583
GRAN#	BLUEPRINT	Neutrophil	RP11-1191J2.4	4:719715	4:705074_C_T	2793	8.00097e-08	5.51625e-07	0.0049828	0.0333922	0.961624
GRAN#	BLUEPRINT	Neutrophil	VLDLR	9:2622278	9:2511811_A_G	3290	1.8548e-14	0.000347179	2.48015e-12	0.045469	0.954184
GRAN#	BLUEPRINT	Neutrophil	TMED8	14:77858336	14:77862679_GC_G	3155	1.02626e-12	2.52403e-08	2.5164e-06	0.06095	0.939047
[truncated: 4,217 more rows]

## Sheet: eQTL DGN
eQTL DGN
trait	study	cell	gene	colocSnp	colocLoci	nSnp	PP.H0.abf	PP.H1.abf	PP.H2.abf	PP.H3.abf	PP.H4.abf
(BASO+NEUT)#	DGN	Whole Blood	CREB5	7:28724374	7:28724374_G_T	2426	1.68415e-109	3.25114e-76	5.18017e-37	1.7053e-16	1
(BASO+NEUT)#	DGN	Whole Blood	CADM4	19:44153100	19:44153100_A_G	1662	1.20341e-68	4.08504e-64	2.94634e-08	1.51234e-07	1
(BASO+NEUT)#	DGN	Whole Blood	LYZ	12:69732105	12:69732105_T_C	2347	9.31873e-258	5.57486e-07	2.17304e-254	0.000300303	0.999699
(BASO+NEUT)#	DGN	Whole Blood	RP11-1143G9.4	12:69732105	12:69732105_T_C	2347	7.6707e-127	5.57486e-07	1.78873e-123	0.000300303	0.999699
(BASO+NEUT)#	DGN	Whole Blood	IFITM2	11:308314	11:308314_T_C	1554	2.55399e-118	4.29592e-40	1.14763e-81	0.000931301	0.999069
(BASO+NEUT)#	DGN	Whole Blood	CPEB4	5:173205225	5:173205225_T_C	2727	1.3998e-28	1.80156e-20	2.92874e-11	0.00277211	0.997228
(BASO+NEUT)#	DGN	Whole Blood	TMEM259	19:1026477	19:1049305_C_A	1378	2.78535e-09	3.70215e-05	3.11397e-07	0.00314213	0.996821
(BASO+NEUT)#	DGN	Whole Blood	SLC25A24	1:108743059	1:108743059_G_C	1935	1.62714e-47	2.94956e-07	2.82452e-43	0.0041242	0.995876
(BASO+NEUT)#	DGN	Whole Blood	KCTD11	17:7240391	17:7234299_C_G	1644	6.16847e-53	0.000168326	2.0113e-51	0.00449312	0.995339
(BASO+NEUT)#	DGN	Whole Blood	ACAP1	17:7235316	17:7234299_C_G	1644	6.21265e-73	0.000183108	2.02571e-71	0.0049756	0.994841
(BASO+NEUT)#	DGN	Whole Blood	CTD-3064M3.1	8:142338776	8:142338776_T_C	2064	2.63542e-66	6.62003e-11	2.46316e-58	0.00519251	0.994807
(BASO+NEUT)#	DGN	Whole Blood	RP11-10J21.6	8:142337790	8:142338776_T_C	2064	1.08966e-13	8.88389e-11	1.01844e-05	0.00731052	0.992679
(BASO+NEUT)#	DGN	Whole Blood	LIPA	10:91002927	10:91004916_C_A	2014	3.72887e-141	6.78521e-05	4.59639e-139	0.00737124	0.992561
(BASO+NEUT)#	DGN	Whole Blood	ATXN1	6:16758002	6:16744687_C_T	1833	7.06725e-27	3.11359e-09	1.92926e-20	0.00750718	0.992493
(BASO+NEUT)#	DGN	Whole Blood	FKBP15	9:115918552	9:115918552_G_A	2290	5.00233e-18	0.000195345	2.23479e-16	0.00773496	0.99207
(BASO+NEUT)#	DGN	Whole Blood	RP11-326C3.4	11:307999	11:308314_T_C	1554	1.04719e-49	2.08505e-39	4.70555e-13	0.00837752	0.991622
(BASO+NEUT)#	DGN	Whole Blood	SLC45A4	8:142338776	8:142338776_T_C	2064	2.85512e-72	1.04827e-10	2.6685e-64	0.00880627	0.991194
(BASO+NEUT)#	DGN	Whole Blood	CHSY1	15:101723499	15:101723499_C_T	2396	7.83003e-55	1.08635e-09	7.10906e-48	0.00887211	0.991128
(BASO+NEUT)#	DGN	Whole Blood	AC011558.5	19:1026477	19:1049305_C_A	1378	4.85928e-17	8.95348e-05	5.4326e-15	0.00901897	0.990891
(BASO+NEUT)#	DGN	Whole Blood	CERKL	2:182324042	2:182308352_A_G	1777	8.26306e-22	4.49804e-08	2.02064e-16	0.0100095	0.98999
(BASO+NEUT)#	DGN	Whole Blood	ITGA4	2:182324042	2:182308352_A_G	1777	2.39319e-28	5.39016e-08	5.85228e-23	0.0121932	0.987807
(BASO+NEUT)#	DGN	Whole Blood	SPHK2	19:49144245	19:49144245_T_TG	1875	2.73884e-11	5.00743e-09	7.79904e-05	0.0132724	0.98665
(BASO+NEUT)#	DGN	Whole Blood	ZFP36L1	14:69179971	14:69179971_C_T	2263	5.02652e-12	3.46679e-07	2.46007e-07	0.0159831	0.984016
(BASO+NEUT)#	DGN	Whole Blood	CLEC4GP1	19:7847736	19:7847736_G_A	2268	1.21108e-08	6.15567e-07	0.000335006	0.0160441	0.98362
(BASO+NEUT)#	DGN	Whole Blood	SLC39A9	14:69862376	14:69900790_C_A	1678	1.81411e-47	7.25586e-05	4.36877e-45	0.0164903	0.983437
(BASO+NEUT)#	DGN	Whole Blood	FCGR2B	1:161653737	1:161609572_G_T	1947	6.01573e-65	1.09521e-05	9.86202e-62	0.0169715	0.983018
(BASO+NEUT)#	DGN	Whole Blood	RPL31P11	1:161658821	1:161609572_G_T	1947	3.6092e-09	1.11443e-05	5.91681e-06	0.0172869	0.982696
(BASO+NEUT)#	DGN	Whole Blood	FCGR2C	1:161661411	1:161609572_G_T	1947	6.53295e-22	1.16486e-05	1.07099e-18	0.0181145	0.981874
(BASO+NEUT)#	DGN	Whole Blood	ADRB2	5:148200553	5:148200553_G_A	1840	1.68176e-27	2.18468e-18	1.66165e-11	0.0206063	0.979394
(BASO+NEUT)#	DGN	Whole Blood	DOCK8	9:286491	9:305428_T_G	2550	2.7855e-16	4.86566e-07	1.45589e-11	0.0244557	0.975544
(BASO+NEUT)#	DGN	Whole Blood	MFSD7	4:730272	4:705074_C_T	2294	7.68632e-53	1.80185e-07	1.15524e-47	0.0261077	0.973892
(BASO+NEUT)#	DGN	Whole Blood	AC006042.8	7:8018180	7:8018180_G_A	2772	1.42657e-16	9.75793e-05	3.95045e-14	0.0260478	0.973855
(BASO+NEUT)#	DGN	Whole Blood	MYL5	4:705074	4:705074_C_T	2294	5.7764e-17	1.84038e-07	8.68186e-12	0.0266873	0.973312
(BASO+NEUT)#	DGN	Whole Blood	RP11-424I19.2	15:101723499	15:101723499_C_T	2396	4.02549e-10	3.38108e-09	0.00365483	0.0297309	0.966614
(BASO+NEUT)#	DGN	Whole Blood	OCLN	5:68592923	5:68590400_G_C	1381	4.62264e-17	2.28623e-11	7.348e-08	0.0353766	0.964623
(BASO+NEUT)#	DGN	Whole Blood	BRD3	9:136909008	9:136907818_CACACACATATATAT_C	2345	1.85611e-31	2.70601e-05	2.54498e-28	0.0361392	0.963834
(BASO+NEUT)#	DGN	Whole Blood	TGOLN2	2:85540780	2:85543222_C_T	2054	3.23869e-09	0.000674682	1.85256e-07	0.0376307	0.961694
(BASO+NEUT)#	DGN	Whole Blood	SLC22A5	5:131652529	5:131677642_A_G	1416	6.34823e-65	1.19037e-11	2.23139e-55	0.0408819	0.959118
(BASO+NEUT)#	DGN	Whole Blood	LAPTM5	1:31244734	1:31242991_AG_A	2316	5.49142e-17	0.00185368	1.23899e-15	0.0408659	0.95728
(BASO+NEUT)#	DGN	Whole Blood	TRERF1	6:42515791	6:42515791_C_T	1630	2.16126e-10	2.69808e-06	3.72118e-06	0.0455002	0.954493
(BASO+NEUT)#	DGN	Whole Blood	RP11-378A13.1	2:219121528	2:219584852_A_G	1185	7.32053e-201	3.06352e-08	1.16237e-194	0.0476909	0.952309
(BASO+NEUT)#	DGN	Whole Blood	RP11-378A13.1	2:219121528	2:218999982_G_A	1496	1.25347e-200	3.06772e-08	1.98885e-194	0.0477224	0.952278
(BASO+NEUT)#	DGN	Whole Blood	NCOR1	17:16170764	17:16168784_C_T	1078	3.30944e-26	1.40597e-21	1.17999e-06	0.0491797	0.950819
(BASO+NEUT)#	DGN	Whole Blood	ARHGAP19-SLIT1	10:99075300	10:99073972_C_CCAGGTTCAAGCGAT	1770	6.05707e-64	6.65043e-33	4.72326e-33	0.0509104	0.94909
(BASO+NEUT)#	DGN	Whole Blood	ABCC5	3:183671944	3:183702089_A_G	2007	3.03383e-95	0.000893882	1.77001e-93	0.0512032	0.947903
(BASO+NEUT)#	DGN	Whole Blood	TMED8	14:77862679	14:77961609_G_C	3046	2.4885e-19	9.00499e-08	1.61528e-13	0.0575085	0.942491
(BASO+NEUT)#	DGN	Whole Blood	RP11-875O11.2	8:22960704	8:22966769_G_A	2693	2.99382e-13	7.10914e-06	2.67765e-09	0.0626461	0.937347
(BASO+NEUT)#	DGN	Whole Blood	AC093162.5	2:85544589	2:85543222_C_T	2054	7.12272e-36	0.00113336	4.07425e-34	0.0638939	0.934973
(BASO+NEUT)#	DGN	Whole Blood	DRAM2	1:111676852	1:111604823_G_A	2613	1.22663e-22	0.000107488	7.54573e-20	0.0651878	0.934705
(BASO+NEUT)#	DGN	Whole Blood	RP11-12J10.3	10:126305525	10:126348565_G_A	2543	6.57494e-10	0.000233811	1.95491e-07	0.0685874	0.931179
(BASO+NEUT)#	DGN	Whole Blood	BAZ2B	2:160450827	2:160569276_C_T	2454	6.04407e-45	1.47775e-08	2.86481e-38	0.0691125	0.930888
(BASO+NEUT)#	DGN	Whole Blood	MS4A6A	11:59967807	11:59959843_T_C	1832	2.72822e-36	0.000165435	1.18231e-33	0.0707645	0.92907
(BASO+NEUT)#	DGN	Whole Blood	AC009506.1	2:160519196	2:160569276_C_T	2454	3.74542e-87	1.53144e-08	1.77528e-80	0.0716602	0.92834
(BASO+NEUT)#	DGN	Whole Blood	DEF6	6:35176547	6:35562471_T_C	1656	2.00493e-58	0.000152553	9.64449e-56	0.0724565	0.927391
(BASO+NEUT)#	DGN	Whole Blood	GLCCI1	7:8020912	7:8018180_G_A	2772	1.12515e-05	0.000255858	0.00311575	0.0699255	0.926692
(BASO+NEUT)#	DGN	Whole Blood	ZNF76	6:35266231	6:35562471_T_C	1656	2.67245e-13	0.000169707	1.28555e-10	0.0807165	0.919114
(BASO+NEUT)#	DGN	Whole Blood	PSEN2	1:227173892	1:227173892_T_A	3006	2.00836e-14	6.54655e-09	2.53681e-07	0.0817726	0.918227
(BASO+NEUT)#	DGN	Whole Blood	NDFIP1	5:141509985	5:141462661_C_T	2213	2.21694e-28	1.266e-09	1.46739e-20	0.0828792	0.917121
(BASO+NEUT)#	DGN	Whole Blood	TNFRSF10C	8:22957606	8:22966769_G_A	2693	2.41801e-16	9.58265e-06	2.16264e-12	0.0847911	0.915199
(BASO+NEUT)#	DGN	Whole Blood	RMI1	9:86595801	9:86694604_G_GT	2100	3.34895e-15	0.000732987	3.99914e-13	0.086617	0.91265
(BASO+NEUT)#	DGN	Whole Blood	MS4A4A	11:59986399	11:59959843_T_C	1832	1.26145e-22	0.000217769	5.46668e-20	0.0934665	0.906316
(BASO+NEUT)#	DGN	Whole Blood	ELMOD3	2:85543222	2:85543222_C_T	2054	3.36952e-07	0.00168805	1.92739e-05	0.0956552	0.902637
(BASO+NEUT)#	DGN	Whole Blood	EXOC3L2	19:45742094	19:45742094_G_A	1533	7.79635e-31	1.06065e-26	7.26677e-06	0.0979586	0.902034
(BASO+NEUT)#	DGN	Whole Blood	ADCK3	1:227174145	1:227173892_T_A	3006	3.24145e-141	8.44942e-09	4.09435e-134	0.105832	0.894168
(BASO+NEUT)#	DGN	Whole Blood	AC008073.9	2:24590933	2:24599879_AT_A	1572	6.19443e-10	3.17021e-05	2.14071e-06	0.108667	0.891299
(BASO+NEUT)#	DGN	Whole Blood	LIME1	20:62364180	20:62308159_A_G	2253	5.61648e-51	0.00330638	1.82511e-49	0.106552	0.890141
(BASO+NEUT)#	DGN	Whole Blood	OSER1	20:42832789	20:43042364_C_T	1801	2.6901e-39	0.0689357	1.86532e-39	0.0469159	0.884148
(BASO+NEUT)#	DGN	Whole Blood	RTEL1-TNFRSF6B	20:62277763	20:62308159_A_G	2253	0.000119532	0.00338315	0.00388427	0.109054	0.883559
(BASO+NEUT)#	DGN	Whole Blood	SLIT1	10:98983955	10:99073972_C_CCAGGTTCAAGCGAT	1770	1.55822e-65	1.5395e-32	1.21509e-34	0.119168	0.880832
(BASO+NEUT)#	DGN	Whole Blood	BEND7	10:13536512	10:13558641_G_A	2738	1.69425e-15	0.00201859	9.94886e-14	0.117654	0.880327
(BASO+NEUT)#	DGN	Whole Blood	SLC31A2	9:115915624	9:115918552_G_A	2290	6.66319e-11	0.00279218	2.97678e-09	0.123868	0.87334
(BASO+NEUT)#	DGN	Whole Blood	RP11-483I13.5	1:108742952	1:108743059_G_C	1935	3.61504e-06	4.41007e-06	0.0627526	0.0756917	0.861548
(BASO+NEUT)#	DGN	Whole Blood	CLDND2	19:51879994	19:51879994_G_A	2533	1.99464e-05	0.00163605	0.00166747	0.135909	0.860768
(BASO+NEUT)#	DGN	Whole Blood	ZNF282	7:148870026	7:148783936_CT_C	1836	2.79338e-39	1.3919e-05	2.83577e-35	0.140443	0.859544
(BASO+NEUT)#	DGN	Whole Blood	AP001257.1	11:59986399	11:59959843_T_C	1832	4.17002e-05	0.000289966	0.0180713	0.124804	0.856793
(BASO+NEUT)#	DGN	Whole Blood	RPS6KB1	17:57875292	17:57825572_A_C	1018	1.68182e-16	1.89595e-12	1.34046e-05	0.150263	0.849724
(BASO+NEUT)#	DGN	Whole Blood	CNIH4	1:224650283	1:224582207_CT_C	1656	1.89261e-33	0.000521183	5.71311e-31	0.156484	0.842995
(BASO+NEUT)#	DGN	Whole Blood	RP11-33B1.2	4:120168588	4:120168588_T_C	3108	1.73986e-16	0.000726911	3.94678e-14	0.16406	0.835213
(BASO+NEUT)#	DGN	Whole Blood	MTCH2	11:47437403	11:47378476_TCA_T	1196	1.00672e-08	0.000369152	4.61808e-06	0.168508	0.831118
(BASO+NEUT)#	DGN	Whole Blood	YEATS4	12:69758547	12:69732105_T_C	2347	6.5112e-85	7.40101e-05	1.51835e-81	0.171756	0.82817
(BASO+NEUT)#	DGN	Whole Blood	STMN3	20:62258892	20:62308159_A_G	2253	8.49847e-56	0.00517159	2.76163e-54	0.167226	0.827602
(BASO+NEUT)#	DGN	Whole Blood	MYBPC3	11:47374998	11:47378476_TCA_T	1196	6.10949e-84	0.000382317	2.80258e-81	0.174553	0.825064
(BASO+NEUT)#	DGN	Whole Blood	LIMA1	12:50754563	12:50758821_C_CA	1044	1.62128e-32	0.000788896	3.6489e-30	0.176729	0.822482
(BASO+NEUT)#	DGN	Whole Blood	KB-1507C5.2	8:103930583	8:103852407_G_A	2434	2.85026e-12	7.57853e-05	7.19313e-09	0.190448	0.809476
(BASO+NEUT)#	DGN	Whole Blood	RP11-2C24.5	16:30471109	16:30500985_A_G	611	0.000619388	0.00281144	0.0346325	0.156393	0.805543
(BASO+NEUT)#	DGN	Whole Blood	CHP1	15:41774423	15:41696932_A_G	1313	3.13769e-15	1.6481e-05	3.74621e-11	0.195969	0.804015
(BASO+NEUT)#	DGN	Whole Blood	CCDC162P	6:109621494	6:109607556_G_A	1865	1.01489e-21	1.0613e-16	1.93292e-06	0.201333	0.798665
(BASO+NEUT)#	DGN	Whole Blood	TRNP1	1:27321411	1:27121930_G_A	909	0.0100863	0.0136967	0.0773579	0.104253	0.794606
(BASO+NEUT)#	DGN	Whole Blood	SPRED2	2:65639280	2:65663167_G_C	2324	2.57515e-09	0.000806688	6.5734e-07	0.205123	0.794069
(BASO+NEUT)#	DGN	Whole Blood	RABEP1	17:5275918	17:5183203_AAAAT_A	2520	1.49277e-22	0.00254324	1.26459e-20	0.214666	0.782791
(BASO+NEUT)#	DGN	Whole Blood	C18orf25	18:43845269	18:43825539_T_TA	1942	4.35958e-06	0.00041407	0.00238819	0.226057	0.771136
(BASO+NEUT)#	DGN	Whole Blood	RAPSN	11:47413475	11:47378476_TCA_T	1196	2.27752e-06	0.000498717	0.00104476	0.228004	0.77045
(BASO+NEUT)#	DGN	Whole Blood	PEBP1P2	2:85543222	2:85543222_C_T	2054	0.000145812	0.00392362	0.00834054	0.223671	0.763919
(BASO+NEUT)#	DGN	Whole Blood	MED24	17:38163295	17:38163295_T_C	1001	2.30885e-253	4.83356e-237	1.13743e-17	0.237357	0.762643
(BASO+NEUT)#	DGN	Whole Blood	ALDH2	12:112141570	12:112610714_G_A	947	1.7949e-11	6.78827e-05	6.33306e-08	0.238754	0.761178
(EO+BASO)#	DGN	Whole Blood	PVALB	22:37258503	22:37258503_T_C	2169	6.78269e-132	2.01455e-10	3.36731e-125	1.35185e-07	1
(EO+BASO)#	DGN	Whole Blood	BCL2L11	2:111908567	2:112402217_C_T	1051	8.58278e-22	4.05111e-20	3.80823e-05	0.00079834	0.999164
(EO+BASO)#	DGN	Whole Blood	IFITM2	11:308314	11:309127_A_G	1555	1.44882e-94	2.43708e-16	1.67558e-81	0.00182035	0.99818
(EO+BASO)#	DGN	Whole Blood	44441	2:242294913	2:242191689_G_A	1988	4.81665e-167	5.39679e-12	3.16818e-158	0.00255232	0.997448
(EO+BASO)#	DGN	Whole Blood	TNFRSF1A	12:6451590	12:6451590_A_C	2000	3.32989e-16	0.00032353	3.55233e-15	0.00245419	0.997222
(EO+BASO)#	DGN	Whole Blood	PLCL2	3:16908518	3:16908518_A_C	2299	2.569e-18	1.31765e-06	7.59931e-15	0.00290062	0.997098
(EO+BASO)#	DGN	Whole Blood	LTBR	12:6451590	12:6451590_A_C	2000	2.91978e-16	0.000339057	3.11482e-15	0.00262002	0.997041
(EO+BASO)#	DGN	Whole Blood	SUFU	10:104337938	10:104359884_C_T	1548	1.06578e-10	1.412e-05	4.48485e-08	0.00494672	0.995039
(EO+BASO)#	DGN	Whole Blood	RP11-326C3.4	11:309127	11:309127_A_G	1555	2.83025e-26	5.63524e-16	3.27323e-13	0.00552277	0.994477
(EO+BASO)#	DGN	Whole Blood	HMHA1	19:1081617	19:1079959_G_A	1361	6.6232e-08	0.000970178	5.62212e-07	0.00724359	0.991786
(EO+BASO)#	DGN	Whole Blood	RERE	1:8484823	1:8484823_A_G	1605	1.19269e-29	1.72577e-07	6.67776e-25	0.00867111	0.991329
(EO+BASO)#	DGN	Whole Blood	HIVEP3	1:42370787	1:42371414_T_C	1765	3.71976e-74	3.77683e-08	9.95763e-69	0.00911951	0.99088
(EO+BASO)#	DGN	Whole Blood	BCL2L11	2:111900560	2:111900560_T_C	1131	1.9024e-22	3.52545e-20	5.50088e-05	0.00920324	0.990742
(EO+BASO)#	DGN	Whole Blood	OLIG1	21:34439889	21:34432792_A_T	2007	1.87521e-48	3.43712e-06	7.17666e-45	0.0121664	0.98783
(EO+BASO)#	DGN	Whole Blood	GAL3ST2	2:242709363	2:242698640_G_A	1196	2.79573e-16	4.49092e-13	8.66609e-06	0.0129337	0.987058
(EO+BASO)#	DGN	Whole Blood	ID3	1:23847464	1:23841370_G_T	1168	4.92396e-10	1.49968e-08	0.000457928	0.0129605	0.986582
(EO+BASO)#	DGN	Whole Blood	MCL1	1:150608320	1:150595537_G_T	1557	1.61758e-19	2.51453e-15	9.56023e-07	0.0138753	0.986124
(EO+BASO)#	DGN	Whole Blood	BEND3	6:107446540	6:107444153_T_C	2260	9.94311e-18	7.13038e-17	0.00220261	0.0148123	0.982985
(EO+BASO)#	DGN	Whole Blood	EIF2S2P3	10:94429708	10:94453475_TA_T	1630	5.40249e-33	1.11996e-09	9.30272e-26	0.0183032	0.981697
(EO+BASO)#	DGN	Whole Blood	LINC00299	2:8441735	2:8438693_C_T	1695	2.79537e-42	2.49398e-13	2.33535e-31	0.0198554	0.980145
(EO+BASO)#	DGN	Whole Blood	ADRB2	5:148200011	5:148200011_T_C	1839	6.15859e-26	8.00032e-17	1.69008e-11	0.020976	0.979024
(EO+BASO)#	DGN	Whole Blood	SLC7A8	14:23589349	14:23589349_A_G	1714	4.3015e-48	3.99282e-33	2.54464e-17	0.0226429	0.977357
(EO+BASO)#	DGN	Whole Blood	C14orf119	14:23589349	14:23589349_A_G	1714	2.54608e-34	3.85338e-33	0.00150618	0.0218187	0.976675
(EO+BASO)#	DGN	Whole Blood	RP11-617D20.1	4:38677062	4:38677062_A_G	2806	4.62907e-45	1.00142e-38	1.24248e-08	0.0259047	0.974095
(EO+BASO)#	DGN	Whole Blood	SYMPK	19:46368222	19:46368222_G_T	1821	8.61907e-14	1.70386e-11	0.000140582	0.026818	0.973041
(EO+BASO)#	DGN	Whole Blood	SLX1B	16:30157701	16:30623979_T_G	113	3.16155e-07	5.51579e-07	0.0109511	0.0181349	0.970913
(EO+BASO)#	DGN	Whole Blood	SUOX	12:56389293	12:56449875_A_C	979	3.57122e-25	2.71519e-08	3.96778e-19	0.0291961	0.970804
(EO+BASO)#	DGN	Whole Blood	AC006042.8	7:8018180	7:8016602_G_A	2772	7.91383e-18	5.39672e-06	5.24769e-14	0.0348206	0.965174
(EO+BASO)#	DGN	Whole Blood	GPR85	7:112757862	7:112782556_G_A	1517	1.27767e-11	0.0124306	2.73114e-11	0.0256096	0.96196
(EO+BASO)#	DGN	Whole Blood	BOLA2B	16:30157522	16:30623979_T_G	605	4.66102e-08	1.00746e-06	0.00177601	0.037427	0.960796
(EO+BASO)#	DGN	Whole Blood	CORO1A	16:30162305	16:30623979_T_G	605	9.94023e-08	1.01522e-06	0.00378757	0.037725	0.958486
(EO+BASO)#	DGN	Whole Blood	PRSS33	16:2830482	16:2836027_T_G	1180	4.06326e-08	4.10754e-08	0.021926	0.021208	0.956866
(EO+BASO)#	DGN	Whole Blood	AP001059.5	21:45667484	21:45660835_C_A	2492	5.48249e-19	0.000552519	4.39572e-17	0.0433435	0.956104
(EO+BASO)#	DGN	Whole Blood	RP1-102E24.8	12:6502832	12:6451590_A_C	2000	7.49277e-35	0.00388706	7.99329e-34	0.0405115	0.955601
(EO+BASO)#	DGN	Whole Blood	AP000282.2	21:34439889	21:34432792_A_T	2007	3.85702e-06	7.99166e-06	0.0147613	0.0296294	0.955597
(EO+BASO)#	DGN	Whole Blood	RNF181	2:85806266	2:85801082_A_T	2357	6.38312e-06	6.66432e-05	0.00408199	0.041664	0.954181
(EO+BASO)#	DGN	Whole Blood	CTD-3203P2.2	16:27343963	16:27343963_T_C	1942	1.25473e-06	6.44682e-06	0.00774642	0.0388477	0.953398
(EO+BASO)#	DGN	Whole Blood	TRPV4	12:110271351	12:110441868_T_C	1121	1.29103e-10	0.0200871	2.03945e-10	0.0307826	0.94913
(EO+BASO)#	DGN	Whole Blood	CTD-2154B17.4	5:10693896	5:10684942_T_C	2451	6.8894e-07	9.23021e-05	0.000418488	0.0551234	0.944365
(EO+BASO)#	DGN	Whole Blood	GRM2	3:51668409	3:51747760_T_TTTTC	446	6.21857e-22	2.45169e-05	1.45954e-18	0.0565995	0.943376
(EO+BASO)#	DGN	Whole Blood	GRM2	3:51668409	3:51209731_C_T	975	8.04296e-22	2.33063e-05	2.00559e-18	0.0571737	0.942803
(EO+BASO)#	DGN	Whole Blood	GDF11	12:56390364	12:56449875_A_C	979	1.46069e-09	5.3776e-08	0.00162289	0.0588078	0.939569
(EO+BASO)#	DGN	Whole Blood	NDFIP1	5:141499041	5:141499041_A_G	2238	3.27471e-50	1.86845e-31	1.15541e-20	0.0649892	0.935011
(EO+BASO)#	DGN	Whole Blood	GLCCI1	7:8016602	7:8016602_G_A	2772	4.71692e-07	1.07189e-05	0.00312781	0.0701509	0.92671
(EO+BASO)#	DGN	Whole Blood	RP11-707O23.5	17:44412076	17:44753645_C_G	205	6.66678e-236	5.80941e-10	8.95625e-228	0.0771215	0.922878
(EO+BASO)#	DGN	Whole Blood	DND1P1	17:44412076	17:44753645_C_G	205	6.73075e-215	5.86572e-10	9.04219e-207	0.0778789	0.922121
(EO+BASO)#	DGN	Whole Blood	RP11-259G18.2	17:44412076	17:44753645_C_G	936	4.16735e-221	5.82193e-10	5.89677e-213	0.0814614	0.918539
(EO+BASO)#	DGN	Whole Blood	RP11-259G18.3	17:44412076	17:44753645_C_G	936	1.9878e-262	5.83416e-10	2.81273e-254	0.0816347	0.918365
(EO+BASO)#	DGN	Whole Blood	IRF1	5:131811182	5:132307574_A_C	1330	6.0157e-89	9.38852e-88	0.00505443	0.0779659	0.91698
(EO+BASO)#	DGN	Whole Blood	SLC7A6OS	16:68311219	16:68294800_C_G	1211	5.88205e-12	0.00252948	1.90229e-10	0.0808886	0.916582
(EO+BASO)#	DGN	Whole Blood	ZNF282	7:148869277	7:148869277_G_A	2003	1.4986e-56	7.52957e-23	1.72792e-35	0.0859041	0.914096
(EO+BASO)#	DGN	Whole Blood	RP11-399O19.9	10:90741955	10:90741955_T_C	1901	4.17732e-15	0.000344752	1.06273e-12	0.0867932	0.912862
(EO+BASO)#	DGN	Whole Blood	EXOC3L2	19:45742902	19:45741333_A_T	1534	5.46666e-15	7.43698e-11	6.86089e-06	0.0924298	0.907563
(EO+BASO)#	DGN	Whole Blood	YPEL3	16:30082508	16:30103160_C_A	585	2.1094e-14	2.58769e-09	8.12013e-07	0.0987119	0.901287
(EO+BASO)#	DGN	Whole Blood	HHEX	10:94453475	10:94453475_TA_T	1630	1.19487e-18	5.99033e-09	2.05749e-11	0.102252	0.897748
(EO+BASO)#	DGN	Whole Blood	MAT2A	2:85747965	2:85801082_A_T	2357	1.80125e-12	0.000161086	1.1519e-09	0.102116	0.897723
(EO+BASO)#	DGN	Whole Blood	RP11-455F5.3	16:30118345	16:30103160_C_A	585	6.53736e-26	2.73614e-09	2.51656e-18	0.104432	0.895568
(EO+BASO)#	DGN	Whole Blood	CDKN2A	9:21987584	9:21956078_A_G	1955	3.46333e-05	0.00940122	0.000358205	0.0963409	0.893865
(EO+BASO)#	DGN	Whole Blood	AP001437.1	21:38796757	21:38814172_C_T	2482	1.29901e-07	3.83558e-05	0.00036681	0.107415	0.892179
(EO+BASO)#	DGN	Whole Blood	AC073072.5	7:22767433	7:22784486_TTATATATAAATATATATATATATATA_T	2452	6.21968e-31	2.53204e-12	2.76379e-20	0.111626	0.888374
(EO+BASO)#	DGN	Whole Blood	ARIH2	3:49134914	3:48978604_CA_C	720	2.91128e-16	6.96546e-06	4.73264e-12	0.112344	0.887649
(EO+BASO)#	DGN	Whole Blood	IRF1	5:131804347	5:131804347_C_A	1430	1.60864e-90	3.13981e-89	0.00560382	0.108491	0.885905
(EO+BASO)#	DGN	Whole Blood	RP11-347C12.1	16:30157701	16:30623979_T_G	605	7.98507e-18	3.04802e-06	3.04259e-13	0.115255	0.884742
(EO+BASO)#	DGN	Whole Blood	TSPO	22:43555194	22:43549652_C_T	2771	3.03898e-22	0.00245965	1.41172e-20	0.113375	0.884165
(EO+BASO)#	DGN	Whole Blood	WDR6	3:48962128	3:48978604_CA_C	720	1.16085e-109	7.27717e-06	1.8871e-105	0.117417	0.882576
(EO+BASO)#	DGN	Whole Blood	NFE2	12:54685880	12:54726475_A_G	1664	6.02127e-101	0.00296606	2.47711e-99	0.121146	0.875888
(EO+BASO)#	DGN	Whole Blood	TEX264	3:51507518	3:51747760_T_TTTTC	446	7.16191e-22	5.46668e-05	1.68095e-18	0.127434	0.872511
(EO+BASO)#	DGN	Whole Blood	AC005104.3	2:242294913	2:242191689_G_A	1988	1.59678e-11	1.84424e-10	0.0105029	0.120437	0.869061
(EO+BASO)#	DGN	Whole Blood	MVK	12:110038671	12:110441868_T_C	1121	0.0123636	0.0429237	0.0195309	0.0669484	0.858233
(EO+BASO)#	DGN	Whole Blood	44441	2:242294913	2:242698640_G_A	1196	4.29299e-167	4.62326e-12	1.33072e-156	0.142452	0.857548
(EO+BASO)#	DGN	Whole Blood	RP11-259G18.1	17:44360349	17:44753645_C_G	936	1.82226e-88	1.01641e-09	2.57849e-80	0.142965	0.857035
(EO+BASO)#	DGN	Whole Blood	TBX6	16:30078492	16:30103160_C_A	585	2.81639e-66	3.76634e-09	1.08417e-58	0.144129	0.855871
(EO+BASO)#	DGN	Whole Blood	P4HTM	3:48962851	3:48978604_CA_C	720	2.54164e-08	9.11753e-06	0.000413175	0.147364	0.852213
(EO+BASO)#	DGN	Whole Blood	BRD3	9:136909008	9:136902829_A_AT	2346	7.02965e-31	0.000102458	1.02404e-27	0.148404	0.851493
(EO+BASO)#	DGN	Whole Blood	ACVR2A	2:148803587	2:148803587_G_T	1684	1.75029e-10	7.08597e-05	3.73538e-07	0.150375	0.849553
(EO+BASO)#	DGN	Whole Blood	FAHD2CP	2:96777168	2:96397341_C_A	207	4.05901e-43	1.66304e-17	3.95024e-27	0.161009	0.838991
(EO+BASO)#	DGN	Whole Blood	ANKRD33B	5:10624866	5:10684942_T_C	2451	4.05616e-06	0.000262413	0.00246386	0.158561	0.838709
(EO+BASO)#	DGN	Whole Blood	PSMD3	17:38143532	17:38143532_C_T	1015	1.00075e-18	9.12039e-10	1.82051e-10	0.165077	0.834923
(EO+BASO)#	DGN	Whole Blood	TEF	22:41777315	22:41404939_T_C	1325	1.90514e-96	1.11397e-05	2.95107e-92	0.171726	0.828263
(EO+BASO)#	DGN	Whole Blood	TEF	22:41777315	22:41935285_A_G	1297	4.27888e-96	1.11031e-05	6.74577e-92	0.174217	0.825771
(EO+BASO)#	DGN	Whole Blood	MED24	17:38189055	17:38143532_C_T	1015	4.90213e-26	1.02667e-09	8.91764e-18	0.185951	0.814049
(EO+BASO)#	DGN	Whole Blood	SOX15	17:7533214	17:7742601_G_A	1701	0.00019844	0.000904507	0.0339603	0.153984	0.810953
(EO+BASO)#	DGN	Whole Blood	SENP3	17:7568327	17:7742601_G_A	1701	2.7238e-05	0.00109729	0.00466143	0.186979	0.807235
(EO+BASO)#	DGN	Whole Blood	IKZF4	12:56466473	12:56449875_A_C	979	2.12762e-09	1.74268e-07	0.00236387	0.192815	0.804821
(EO+BASO)#	DGN	Whole Blood	LAMB2	3:48962851	3:48978604_CA_C	720	1.28264e-06	1.07925e-05	0.0208508	0.174641	0.804496
(EO+BASO)#	DGN	Whole Blood	RP11-355B11.2	2:61768239	2:61768239_ATATAT_A	1653	1.0158e-23	2.92621e-05	6.97252e-20	0.200057	0.799914
(EO+BASO)#	DGN	Whole Blood	C11orf65	11:108165407	11:108165407_C_G	1554	6.26926e-11	1.14596e-09	0.0107712	0.196093	0.793136
(EO+BASO)#	DGN	Whole Blood	N4BP1	16:48622582	16:48652982_CAA_C	1773	1.23739e-11	4.3808e-06	5.91858e-07	0.208747	0.791248
(EO+BASO)#	DGN	Whole Blood	RP11-872D17.8	11:57180230	11:57159774_T_TCA	1771	0.00018794	0.002879	0.0127551	0.194603	0.789575
(EO+BASO)#	DGN	Whole Blood	CTD-2007H13.3	5:98265807	5:98144194_C_CA	2172	2.77465e-36	0.000115234	5.08987e-33	0.210598	0.789287
(EO+BASO)#	DGN	Whole Blood	TRERF1	6:42284097	6:42197707_C_T	1769	1.02964e-07	0.00128502	1.74238e-05	0.216672	0.782025
(EO+BASO)#	DGN	Whole Blood	TMEM258	11:61581656	11:61571348_C_G	1548	1.12995e-19	7.40029e-06	3.34647e-15	0.218386	0.781606
(EO+BASO)#	DGN	Whole Blood	INPP5E	9:139382594	9:139327062_G_A	1632	6.11218e-38	0.00100878	1.33996e-35	0.220372	0.778619
(EO+BASO)#	DGN	Whole Blood	CTC-527H23.3	16:48568271	16:48652982_CAA_C	1773	5.46981e-16	4.79116e-06	2.61627e-11	0.228395	0.7716
(EO+BASO)#	DGN	Whole Blood	NSMCE1	16:27343963	16:27343963_T_C	1942	5.0335e-10	3.74594e-05	3.10757e-06	0.230496	0.769463
(NEUT+EO)#	DGN	Whole Blood	CREB5	7:28724374	7:28724374_G_T	2426	4.05981e-106	7.83722e-73	5.18017e-37	1.7053e-16	1
(NEUT+EO)#	DGN	Whole Blood	CADM4	19:44153100	19:44153100_A_G	1662	1.29636e-67	4.40055e-63	2.94634e-08	1.51234e-07	1
(NEUT+EO)#	DGN	Whole Blood	IFITM2	11:308314	11:308314_T_C	1554	2.72437e-122	4.58251e-44	6.36747e-82	7.11081e-05	0.999929
(NEUT+EO)#	DGN	Whole Blood	LYZ	12:69732105	12:69732105_T_C	2347	4.87208e-257	2.91468e-06	2.83725e-254	0.000698066	0.999299
(NEUT+EO)#	DGN	Whole Blood	RP11-1143G9.4	12:69732105	12:69732105_T_C	2347	4.01045e-126	2.91468e-06	2.33548e-123	0.000698066	0.999299
(NEUT+EO)#	DGN	Whole Blood	KCTD11	17:7240391	17:7240391_C_T	1644	3.38161e-53	9.20447e-05	1.31327e-51	0.00257729	0.997331
(NEUT+EO)#	DGN	Whole Blood	TMEM259	19:1026477	19:1049305_C_A	1378	6.12503e-09	8.14111e-05	2.74745e-07	0.00265452	0.997264
(NEUT+EO)#	DGN	Whole Blood	CPEB4	5:173205225	5:173205225_T_C	2727	4.0229e-28	5.17754e-20	2.92464e-11	0.00276683	0.997233
(NEUT+EO)#	DGN	Whole Blood	SLC25A24	1:108743059	1:108743059_G_C	1935	1.0865e-47	1.96953e-07	2.51418e-43	0.00356107	0.996439
(NEUT+EO)#	DGN	Whole Blood	CTD-3064M3.1	8:142338776	8:142338776_T_C	2064	9.95092e-67	2.49961e-11	2.55968e-58	0.0054352	0.994565
(NEUT+EO)#	DGN	Whole Blood	ACAP1	17:7240391	17:7240391_C_T	1644	5.58724e-73	0.000164157	2.16985e-71	0.0053807	0.994455
(NEUT+EO)#	DGN	Whole Blood	LIPA	10:91002927	10:91004916_C_A	2014	1.94407e-141	3.53751e-05	4.41701e-139	0.00704446	0.99292
(NEUT+EO)#	DGN	Whole Blood	ATXN1	6:16758002	6:16744687_C_T	1833	9.21958e-27	4.06183e-09	1.85949e-20	0.0071995	0.9928
(NEUT+EO)#	DGN	Whole Blood	RP11-10J21.6	8:142337790	8:142338776_T_C	2064	3.97053e-14	3.23713e-11	1.02134e-05	0.00733422	0.992656
(NEUT+EO)#	DGN	Whole Blood	AC011558.5	19:1026477	19:1049305_C_A	1378	1.07206e-16	0.000197533	4.80884e-15	0.00786861	0.991934
(NEUT+EO)#	DGN	Whole Blood	RP11-326C3.4	11:308314	11:308314_T_C	1554	2.12932e-53	4.23964e-43	4.9767e-13	0.00891793	0.991082
(NEUT+EO)#	DGN	Whole Blood	SLC45A4	8:142338776	8:142338776_T_C	2064	1.07457e-72	3.9453e-11	2.76411e-64	0.00915766	0.990842
(NEUT+EO)#	DGN	Whole Blood	CERKL	2:182324042	2:182308352_A_G	1777	1.36006e-22	7.40358e-09	1.9309e-16	0.00952049	0.990479
(NEUT+EO)#	DGN	Whole Blood	FKBP15	9:115918552	9:115918552_G_A	2290	1.63381e-17	0.000638014	2.58268e-16	0.00909531	0.990267
(NEUT+EO)#	DGN	Whole Blood	CHSY1	15:101723499	15:101723499_C_T	2396	9.6765e-54	1.34253e-08	8.08342e-48	0.0102253	0.989775
(NEUT+EO)#	DGN	Whole Blood	ITGA4	2:182324042	2:182308352_A_G	1777	3.96145e-29	8.92236e-09	5.62413e-23	0.0116789	0.988321
(NEUT+EO)#	DGN	Whole Blood	SPHK2	19:49144245	19:49144245_T_TG	1875	2.1518e-11	3.93415e-09	7.74555e-05	0.0131745	0.986748
(NEUT+EO)#	DGN	Whole Blood	ZFP36L1	14:69179971	14:69179971_C_T	2263	1.43108e-12	9.87016e-08	2.47788e-07	0.016106	0.983894
(NEUT+EO)#	DGN	Whole Blood	SLC39A9	14:69862376	14:69840902_A_G	1685	1.403e-47	5.33842e-05	4.56383e-45	0.0163818	0.983565
(NEUT+EO)#	DGN	Whole Blood	CLEC4GP1	19:7847736	19:7847736_G_A	2268	1.57153e-08	7.98779e-07	0.000369434	0.0177958	0.981834
(NEUT+EO)#	DGN	Whole Blood	ADRB2	5:148200553	5:148200553_G_A	1840	1.98277e-23	2.57571e-14	1.63964e-11	0.0203201	0.97968
(NEUT+EO)#	DGN	Whole Blood	AC006042.8	7:8018180	7:8018180_G_A	2772	1.70318e-17	1.165e-05	3.40107e-14	0.0222861	0.977702
(NEUT+EO)#	DGN	Whole Blood	DOCK8	9:286491	9:305428_T_G	2550	2.38191e-16	4.16068e-07	1.457e-11	0.0244751	0.975524
(NEUT+EO)#	DGN	Whole Blood	MFSD7	4:730272	4:705074_C_T	2294	1.07578e-52	2.52187e-07	1.25735e-47	0.0285036	0.971496
(NEUT+EO)#	DGN	Whole Blood	MYL5	4:705074	4:705074_C_T	2294	8.4233e-17	2.68369e-07	9.84501e-12	0.0303969	0.969603
(NEUT+EO)#	DGN	Whole Blood	FCGR2B	1:161653737	1:161609572_G_T	1947	1.42689e-64	2.59777e-05	1.72465e-61	0.030429	0.969545
(NEUT+EO)#	DGN	Whole Blood	SLC22A5	5:131652529	5:131677642_A_G	1416	1.06053e-70	1.98861e-17	1.67888e-55	0.0305115	0.969489
(NEUT+EO)#	DGN	Whole Blood	RPL31P11	1:161653737	1:161609572_G_T	1947	8.55133e-09	2.64043e-05	1.03358e-05	0.0309452	0.969018
(NEUT+EO)#	DGN	Whole Blood	FCGR2C	1:161661411	1:161609572_G_T	1947	1.53413e-21	2.73544e-05	1.85427e-18	0.0320948	0.967878
(NEUT+EO)#	DGN	Whole Blood	RP11-424I19.2	15:101723499	15:101723499_C_T	2396	4.29765e-09	3.60967e-08	0.00359011	0.0291867	0.967223
(NEUT+EO)#	DGN	Whole Blood	LAPTM5	1:31244734	1:31242991_AG_A	2316	1.1884e-17	0.000401153	1.01555e-15	0.0333146	0.966284
(NEUT+EO)#	DGN	Whole Blood	OCLN	5:68592923	5:68592923_C_T	1372	1.19565e-16	5.91553e-11	7.27008e-08	0.0350041	0.964996
(NEUT+EO)#	DGN	Whole Blood	BRD3	9:136909008	9:136907818_CACACACATATATAT_C	2345	3.41378e-30	0.000497692	2.6436e-28	0.0375789	0.961923
(NEUT+EO)#	DGN	Whole Blood	ABCC5	3:183671944	3:183702089_A_G	2007	4.19368e-96	0.000123562	1.47291e-93	0.0424399	0.957437
(NEUT+EO)#	DGN	Whole Blood	RP11-378A13.1	2:219121528	2:219584852_A_G	1185	1.10593e-199	4.62814e-07	1.17744e-194	0.0483222	0.951677
(NEUT+EO)#	DGN	Whole Blood	RP11-378A13.1	2:219121528	2:218999982_G_A	1496	1.89372e-199	4.63464e-07	2.01541e-194	0.048373	0.951627
(NEUT+EO)#	DGN	Whole Blood	NCOR1	17:16168784	17:16168784_C_T	1078	9.98091e-26	4.24027e-21	1.18115e-06	0.0492288	0.95077
(NEUT+EO)#	DGN	Whole Blood	TRERF1	6:42515791	6:42515791_C_T	1630	4.75522e-09	5.93634e-05	4.03905e-06	0.0494724	0.950464
(NEUT+EO)#	DGN	Whole Blood	ARHGAP19-SLIT1	10:99071408	10:99073972_C_CCAGGTTCAAGCGAT	1770	5.14354e-65	5.6474e-34	4.6188e-33	0.0497624	0.950238
(NEUT+EO)#	DGN	Whole Blood	TMED8	14:77862679	14:77961609_G_C	3046	1.26411e-19	4.57436e-08	1.73005e-13	0.061666	0.938334
(NEUT+EO)#	DGN	Whole Blood	DEF6	6:35176547	6:35176547_C_T	1504	1.47547e-58	0.000110527	9.10591e-56	0.0672798	0.93261
(NEUT+EO)#	DGN	Whole Blood	PSEN2	1:227173892	1:227173892_T_A	3006	2.7736e-14	9.04093e-09	2.26813e-07	0.073006	0.926994
(NEUT+EO)#	DGN	Whole Blood	GLCCI1	7:8020912	7:8018180_G_A	2772	1.57517e-06	3.58195e-05	0.00314545	0.0706015	0.926216
(NEUT+EO)#	DGN	Whole Blood	NDFIP1	5:141509985	5:141510261_C_CA	2240	7.98713e-31	4.56002e-12	1.32759e-20	0.0748695	0.925131
(NEUT+EO)#	DGN	Whole Blood	ZNF76	6:35266231	6:35176547_C_T	1504	1.92839e-13	0.000123536	1.19012e-10	0.075316	0.92456
(NEUT+EO)#	DGN	Whole Blood	BAZ2B	2:160450827	2:160569276_C_T	2454	3.86345e-44	9.44596e-08	3.17251e-38	0.076643	0.923357
(NEUT+EO)#	DGN	Whole Blood	DRAM2	1:111676852	1:111604823_G_A	2613	1.09734e-21	0.00096159	8.76101e-20	0.0758488	0.92319
(NEUT+EO)#	DGN	Whole Blood	MS4A6A	11:59967807	11:59959843_T_C	1832	1.81155e-36	0.00010985	1.29208e-33	0.0774277	0.922462
(NEUT+EO)#	DGN	Whole Blood	AC009506.1	2:160519196	2:160569276_C_T	2454	2.35017e-86	9.6095e-08	1.92987e-80	0.0779873	0.922013
(NEUT+EO)#	DGN	Whole Blood	ADCK3	1:227174145	1:227173892_T_A	3006	4.28112e-141	1.11595e-08	3.50093e-134	0.0903483	0.909652
(NEUT+EO)#	DGN	Whole Blood	YEATS4	12:69758547	12:69732105_T_C	2347	1.42461e-84	0.000161929	8.29619e-82	0.093393	0.906445
(NEUT+EO)#	DGN	Whole Blood	EXOC3L2	19:45744842	19:45744842_A_G	1526	3.46283e-34	4.71068e-30	6.99509e-06	0.0942523	0.905741
(NEUT+EO)#	DGN	Whole Blood	RP11-875O11.2	8:22960704	8:22966769_G_A	2693	1.42937e-14	3.39419e-07	4.134e-09	0.0972634	0.902736
(NEUT+EO)#	DGN	Whole Blood	MS4A4A	11:59986399	11:59959843_T_C	1832	8.09785e-23	0.000139796	5.77579e-20	0.098808	0.901052
(NEUT+EO)#	DGN	Whole Blood	AP001437.1	21:38803342	21:38803342_C_A	2487	7.24613e-07	0.000213834	0.00036275	0.106155	0.893268
(NEUT+EO)#	DGN	Whole Blood	AC008073.9	2:24590933	2:24599879_AT_A	1572	5.33873e-09	0.000273228	2.35438e-06	0.119613	0.880111
(NEUT+EO)#	DGN	Whole Blood	TNFRSF10C	8:22957606	8:22966769_G_A	2693	1.07354e-17	4.25447e-07	3.10487e-12	0.122169	0.87783
(NEUT+EO)#	DGN	Whole Blood	SLIT1	10:98983955	10:99073972_C_CCAGGTTCAAGCGAT	1770	1.40952e-66	1.39259e-33	1.26573e-34	0.124176	0.875824
(NEUT+EO)#	DGN	Whole Blood	MAP3K5	6:137095679	6:137104414_T_TA	1203	9.22839e-08	0.000456655	2.82157e-05	0.138761	0.860754
(NEUT+EO)#	DGN	Whole Blood	AP001257.1	11:59986399	11:59959843_T_C	1832	2.47323e-05	0.000171978	0.0176403	0.121803	0.86036
(NEUT+EO)#	DGN	Whole Blood	OSER1	20:42832789	20:43042364_C_T	1801	2.86545e-39	0.0734291	2.81781e-39	0.0713532	0.855218
(NEUT+EO)#	DGN	Whole Blood	VLDLR	9:2622134	9:2511811_A_G	3065	5.28753e-69	0.00092177	8.42337e-67	0.145991	0.853087
(NEUT+EO)#	DGN	Whole Blood	CLDND2	19:51879994	19:51879994_G_A	2533	3.97589e-05	0.00326112	0.00175473	0.143075	0.851869
(NEUT+EO)#	DGN	Whole Blood	CNIH4	1:224650283	1:224582207_CT_C	1656	1.22399e-33	0.000337059	5.46131e-31	0.149542	0.85012
(NEUT+EO)#	DGN	Whole Blood	BEND7	10:13536512	10:13558641_G_A	2738	2.62445e-15	0.00312687	1.27067e-13	0.150546	0.846327
(NEUT+EO)#	DGN	Whole Blood	LIMA1	12:50754563	12:50758821_C_CA	1044	1.30273e-32	0.000633894	3.33661e-30	0.161518	0.837848
(NEUT+EO)#	DGN	Whole Blood	ZNF282	7:148870026	7:148783936_CT_C	1836	2.43239e-37	0.00121202	3.32078e-35	0.164635	0.834153
(NEUT+EO)#	DGN	Whole Blood	RPS6KB1	17:57875292	17:57825572_A_C	1018	1.32425e-16	1.49285e-12	1.48023e-05	0.166035	0.83395
(NEUT+EO)#	DGN	Whole Blood	RP11-483I13.5	1:108742952	1:108743059_G_C	1935	3.51912e-06	4.29305e-06	0.0814327	0.0985214	0.820038
(NEUT+EO)#	DGN	Whole Blood	CCDC162P	6:109621494	6:109607556_G_A	1865	8.42329e-22	8.80851e-17	1.74485e-06	0.181646	0.818352
(NEUT+EO)#	DGN	Whole Blood	RABEP1	17:5275918	17:5183203_AAAAT_A	2520	6.327e-23	0.00107793	1.07644e-20	0.182577	0.816345
(NEUT+EO)#	DGN	Whole Blood	SLC31A2	9:115915624	9:115918552_G_A	2290	2.63499e-10	0.0110418	4.16533e-09	0.173731	0.815227
(NEUT+EO)#	DGN	Whole Blood	RP11-33B1.2	4:120168588	4:120168588_T_C	3108	1.39098e-16	0.00058115	4.72173e-14	0.19647	0.802949
(NEUT+EO)#	DGN	Whole Blood	SPRED2	2:65639280	2:65665641_G_T	2323	1.45013e-09	0.000454095	6.37904e-07	0.198954	0.800592
(NEUT+EO)#	DGN	Whole Blood	RP11-2C24.5	16:30471109	16:30495657_T_C	614	0.000545818	0.00247596	0.0359997	0.162504	0.798474
(NEUT+EO)#	DGN	Whole Blood	C18orf25	18:43845269	18:43825539_T_TA	1942	1.57978e-06	0.000150047	0.00227443	0.215241	0.782333
(NEUT+EO)#	DGN	Whole Blood	PNKD	2:219162720	2:219584852_A_G	1185	1.14238e-20	2.15072e-06	1.21624e-15	0.228206	0.771792
(NEUT+EO)#	DGN	Whole Blood	PNKD	2:219162720	2:218999982_G_A	1496	1.14485e-20	2.15337e-06	1.21842e-15	0.228402	0.771595
(NEUT+EO)#	DGN	Whole Blood	MED24	17:38163295	17:38163295_T_C	1001	2.58206e-249	5.40553e-233	1.14758e-17	0.239484	0.760516
(NEUT+EO)#	DGN	Whole Blood	TRNP1	1:27321411	1:27121930_G_A	909	0.0221419	0.0300675	0.0821509	0.110802	0.754838
20002_1065_logistic	DGN	Whole Blood	NCF1C	7:75162278	7:75162278:A_G	808	1.27668e-26	1.18932e-06	1.09544e-23	2.05098e-05	0.999978
20002_1065_logistic	DGN	Whole Blood	POM121C	7:75162278	7:75162278:A_G	922	9.4541e-31	1.18932e-06	8.11205e-28	2.05133e-05	0.999978
20002_1065_logistic	DGN	Whole Blood	NSUN5P1	7:75162278	7:75162278:A_G	922	6.86186e-103	1.18932e-06	5.88778e-100	2.05133e-05	0.999978
20002_1065_logistic	DGN	Whole Blood	FES	15:91427872	15:91429176:G_T	1763	2.70281e-59	1.12622e-26	6.4403e-36	0.00168527	0.998315
20002_1065_logistic	DGN	Whole Blood	KDM6B	17:7781019	17:7781019:C_T	1386	3.20415e-12	8.38784e-09	1.88815e-06	0.00394677	0.996051
20002_1065_logistic	DGN	Whole Blood	ABCC10	6:43349795	6:43349795:A_G	994	2.16787e-11	6.34618e-09	4.47524e-05	0.0121129	0.987842
20002_1065_logistic	DGN	Whole Blood	ACE	17:61559625	17:61550729:A_C	745	1.39646e-16	4.24512e-15	0.000478675	0.0135653	0.985956
20002_1065_logistic	DGN	Whole Blood	RP11-20D14.6	12:8844774	12:8839377:C_G	1062	4.30379e-22	0.00041405	2.25488e-20	0.0207144	0.978872
20002_1065_logistic	DGN	Whole Blood	ZNF652	17:47461433	17:47461433:A_G	1115	4.44896e-11	6.58646e-11	0.00993905	0.0137379	0.976323
20002_1065_logistic	DGN	Whole Blood	RERE	1:8497307	1:8504421:A_C	1347	1.66771e-28	2.12636e-06	1.96987e-24	0.0241403	0.975858
20002_1065_logistic	DGN	Whole Blood	KAT8	16:31149142	16:31149142:A_G	892	5.30355e-15	3.7377e-08	3.86281e-09	0.0262496	0.97375
20002_1065_logistic	DGN	Whole Blood	SPATA33	16:89708003	16:89700881:A_G	1648	2.44472e-16	5.11602e-14	0.000132737	0.0268044	0.973063
20002_1065_logistic	DGN	Whole Blood	RP4-605O3.4	12:50574311	12:50574311:C_T	918	8.46445e-11	7.85774e-09	0.000307333	0.0275583	0.972134
20002_1065_logistic	DGN	Whole Blood	NPPA	1:11864586	1:11864586:C_T	1705	6.14804e-31	1.21512e-21	1.49288e-11	0.0285342	0.971466
20002_1065_logistic	DGN	Whole Blood	TMEM72	10:45385937	10:45385937:A_G	2220	0.000379033	0.000146052	0.0214671	0.00730118	0.970707
20002_1065_logistic	DGN	Whole Blood	SIPA1L1	14:71817686	14:72164662:A_C	1463	2.48177e-14	0.000298146	2.62703e-12	0.0305906	0.969111
20002_1065_logistic	DGN	Whole Blood	BCKDK	16:31149142	16:31149142:A_G	892	4.94966e-16	4.63004e-08	3.60506e-10	0.0327554	0.967245
20002_1065_logistic	DGN	Whole Blood	CLIC4	1:25054223	1:25181136:A_G	1444	3.98015e-17	8.51486e-06	1.73404e-13	0.036133	0.963858
20002_1065_logistic	DGN	Whole Blood	PRKD3	2:37500067	2:37477794:A_C	1580	6.56404e-13	8.51099e-07	2.95016e-08	0.0372894	0.96271
20002_1065_logistic	DGN	Whole Blood	CSK	15:75114322	15:75081078:A_G	915	1.60526e-20	3.8719e-19	0.00153606	0.0360875	0.962376
20002_1065_logistic	DGN	Whole Blood	TP53INP1	8:95967372	8:95988209:C_T	2230	2.00477e-17	1.2899e-06	6.0124e-13	0.0377225	0.962276
20002_1065_logistic	DGN	Whole Blood	RP11-552F3.4	17:73826406	17:73953404:C_T	1277	4.44711e-05	0.000663043	0.00269762	0.0392629	0.957332
20002_1065_logistic	DGN	Whole Blood	FBF1	17:73872948	17:73953404:C_T	1277	5.02748e-06	0.000792586	0.000304967	0.0471266	0.951771
20002_1065_logistic	DGN	Whole Blood	CTNNBIP1	1:10140663	1:10140663:C_T	978	0.000548102	0.00100614	0.0169706	0.0302012	0.951274
20002_1065_logistic	DGN	Whole Blood	HIPK2	7:139461616	7:139462493:A_G	1162	6.45563e-06	0.000132302	0.00251673	0.0506314	0.946713
20002_1065_logistic	DGN	Whole Blood	HSD3B7	16:31011821	16:31149142:A_G	892	7.44318e-30	8.68855e-08	5.4212e-24	0.0623449	0.937655
20002_1065_logistic	DGN	Whole Blood	RP5-968P14.2	1:27143575	1:26987646:A_G	973	3.56755e-07	0.000400487	5.96948e-05	0.0660791	0.93346
20002_1065_logistic	DGN	Whole Blood	C11orf49	11:47038220	11:46649719:A_G	719	5.6831e-09	7.52257e-06	5.10783e-05	0.0666777	0.933264
20002_1065_logistic	DGN	Whole Blood	RP11-196G11.4	16:31131121	16:31149142:A_G	892	4.89213e-08	4.39973e-08	0.0356316	0.0311119	0.933256
20002_1065_logistic	DGN	Whole Blood	SIK2	11:111491322	11:111507189:A_C	1124	4.65053e-22	1.92003e-06	1.7188e-17	0.0700328	0.929965
20002_1065_logistic	DGN	Whole Blood	ZCCHC7	9:37081301	9:37127678:C_T	1568	4.91916e-13	0.00532046	6.21928e-12	0.0663382	0.928341
20002_1065_logistic	DGN	Whole Blood	MLF1	3:158365449	3:158282459:C_T	2345	6.46858e-22	0.00015092	3.30128e-19	0.076099	0.92375
20002_1065_logistic	DGN	Whole Blood	RP11-347C18.3	8:95967372	8:95988209:C_T	2230	1.15194e-07	2.4807e-06	0.00345473	0.0734743	0.923068
20002_1065_logistic	DGN	Whole Blood	RP11-220I1.1	9:37317241	9:37127678:C_T	1568	6.49574e-06	0.00630828	8.21255e-05	0.0788407	0.914762
20002_1065_logistic	DGN	Whole Blood	NT5C2	10:104867686	10:104906211:C_T	1226	2.83456e-34	2.4792e-16	9.88822e-20	0.0855713	0.914429
20002_1065_logistic	DGN	Whole Blood	PIGV	1:27143513	1:26987646:A_G	973	1.80932e-31	0.000542743	3.02749e-29	0.0899063	0.909551
20002_1065_logistic	DGN	Whole Blood	RP11-23P13.6	15:42184794	15:42170506:C_T	1557	1.14807e-18	0.0026753	3.95282e-17	0.0912046	0.90612
20002_1065_logistic	DGN	Whole Blood	ZNF668	16:31085470	16:31149142:A_G	892	6.6848e-32	1.42486e-07	4.86884e-26	0.102882	0.897118
20002_1065_logistic	DGN	Whole Blood	TNFSF12	17:7458795	17:7171356:C_T	1362	1.06506e-109	8.80986e-05	1.25683e-106	0.103065	0.896847
20002_1065_logistic	DGN	Whole Blood	PHIP	6:79689450	6:79782874:C_T	1861	1.53688e-52	7.94274e-09	2.24361e-45	0.115067	0.884933
20002_1065_logistic	DGN	Whole Blood	ADCY3	2:25139596	2:24756227:C_G	1323	4.47232e-06	7.31285e-06	0.0441721	0.071343	0.884473
20002_1065_logistic	DGN	Whole Blood	OIP5	15:41467932	15:41469943:A_G	1103	4.12526e-09	1.35318e-06	0.000354348	0.11535	0.884294
20002_1065_logistic	DGN	Whole Blood	FDXACB1	11:111659111	11:111507189:A_C	1124	2.11967e-11	3.18105e-06	7.83412e-07	0.116686	0.88331
20002_1065_logistic	DGN	Whole Blood	IRAK1BP1	6:79613763	6:79782874:C_T	1861	1.24272e-38	9.46094e-09	1.81419e-31	0.137253	0.862747
20002_1065_logistic	DGN	Whole Blood	C11orf1	11:111659111	11:111507189:A_C	1124	3.47586e-09	4.22459e-06	0.000128465	0.155293	0.844574
20002_1065_logistic	DGN	Whole Blood	RSRC1	3:158209239	3:158282459:C_T	2345	4.6715e-21	0.000318378	2.38413e-18	0.161648	0.838033
20002_1065_logistic	DGN	Whole Blood	RP11-17G12.3	11:46543524	11:46649719:A_G	552	5.06391e-06	1.39011e-05	0.045368	0.12371	0.830903
20002_1065_logistic	DGN	Whole Blood	RP5-1115A15.2	1:8537289	1:8504421:A_C	1347	2.35183e-14	1.47275e-05	2.77794e-10	0.173131	0.826854
20002_1065_logistic	DGN	Whole Blood	HSF2BP	21:45057905	21:44720384:A_G	1938	3.62367e-16	0.00103363	6.07521e-14	0.172465	0.826501
20002_1065_logistic	DGN	Whole Blood	BICC1	10:60365755	10:60374898:A_C	1512	1.44062e-12	2.05987e-06	1.28129e-07	0.182387	0.817611
20002_1065_logistic	DGN	Whole Blood	CTC-510F12.2	19:11296830	19:11526765:G_T	1223	1.0648e-08	0.00432969	4.64614e-07	0.188113	0.807557
20002_1065_logistic	DGN	Whole Blood	DOCK6	19:11292820	19:11526765:G_T	1223	7.76877e-14	0.00433673	3.38981e-12	0.188421	0.807242
20002_1065_logistic	DGN	Whole Blood	ADCY3	2:25262928	2:25262928:C_T	1305	3.3213e-06	5.77812e-06	0.0715624	0.123694	0.804735
20002_1065_logistic	DGN	Whole Blood	RRP1B	21:45125863	21:44720384:A_G	1938	1.57437e-29	0.00116483	2.63949e-27	0.194484	0.804351
20002_1065_logistic	DGN	Whole Blood	KANK2	19:11296830	19:11526765:G_T	1223	1.17468e-05	0.00446101	0.000512559	0.19385	0.801165
20002_1065_logistic	DGN	Whole Blood	APOLD1	12:12879570	12:12888438:A_T	1664	1.95958e-19	0.00380593	1.00951e-17	0.195267	0.800927
20002_1065_logistic	DGN	Whole Blood	ZDHHC18	1:27182261	1:26987646:A_G	973	1.84428e-41	0.00139084	3.08598e-39	0.231958	0.766651
20002_1065_logistic	DGN	Whole Blood	MAPKAP1	9:128237178	9:128192316:A_G	834	3.69816e-06	0.00301365	0.000285936	0.232246	0.76445
20002_1065_logistic	DGN	Whole Blood	UNC13D	17:73839498	17:73953404:C_T	1277	5.83254e-20	0.00404372	3.53803e-18	0.244541	0.751415
20002_1473_logistic	DGN	Whole Blood	OPRL1	20:62711459	20:62692060:A_C	1309	1.03713e-50	2.18588e-06	3.94252e-47	0.00731662	0.992681
20002_1473_logistic	DGN	Whole Blood	FAM131C	1:16396318	1:16170903:C_T	1826	0.000295093	0.000541218	0.00740558	0.0126031	0.979155
20002_1473_logistic	DGN	Whole Blood	UGT2B15	4:69333810	4:69333810:C_T	1547	6.58343e-15	4.81558e-05	3.92345e-12	0.0277266	0.972225
20002_1473_logistic	DGN	Whole Blood	NTN5	19:49207206	19:49206674:A_G	1424	1.72898e-48	1.38654e-09	4.28572e-41	0.0334024	0.966598
20002_1473_logistic	DGN	Whole Blood	UGT2B17	4:69333810	4:69333810:C_T	1547	5.52484e-62	6.54552e-05	3.29257e-59	0.0380467	0.961888
20002_1473_logistic	DGN	Whole Blood	PHKG2	16:30846134	16:30833246:C_T	607	2.35501e-05	2.26923e-05	0.0235845	0.0217709	0.954598
20002_1473_logistic	DGN	Whole Blood	RP5-968P14.2	1:27083048	1:27284913:C_T	530	1.7436e-07	0.000191842	4.48658e-05	0.0484127	0.95135
20002_1473_logistic	DGN	Whole Blood	RP11-513M16.7	9:19352260	9:19352260:A_T	1897	1.24831e-20	3.73267e-08	1.66266e-14	0.0487651	0.951235
20002_1473_logistic	DGN	Whole Blood	LPIN3	20:39970307	20:39969513:A_C	1299	1.49212e-08	3.81632e-07	0.00198181	0.0497395	0.948278
20002_1473_logistic	DGN	Whole Blood	RP11-2C24.5	16:30833246	16:30833246:C_T	607	1.16343e-05	4.52051e-05	0.0116513	0.0443271	0.943965
20002_1473_logistic	DGN	Whole Blood	RPS6	9:19352260	9:19352260:A_T	1897	1.84917e-10	4.4e-08	0.000246296	0.0576627	0.942091
20002_1473_logistic	DGN	Whole Blood	CLCNKB	1:16396318	1:16170903:C_T	1826	0.000603151	0.00202328	0.0151365	0.0498433	0.932394
20002_1473_logistic	DGN	Whole Blood	PIGV	1:27124545	1:27284913:C_T	530	1.10779e-31	0.000290936	2.85053e-29	0.0739369	0.925772
20002_1473_logistic	DGN	Whole Blood	RP11-686O6.2	2:203324750	2:203610940:A_C	1053	2.99727e-38	1.09432e-07	2.49205e-32	0.0900768	0.909923
20002_1473_logistic	DGN	Whole Blood	DOCK7	1:62954971	1:63122859:A_C	1845	3.23948e-33	6.84384e-28	7.77444e-07	0.163409	0.83659
20002_1473_logistic	DGN	Whole Blood	RP11-686O6.2	2:203324750	2:203076729:A_G	1377	2.77627e-38	9.89595e-08	4.64857e-32	0.164862	0.835138
20002_1473_logistic	DGN	Whole Blood	RPL7AP64	17:7034581	17:7080316:C_T	1421	5.39519e-18	0.171908	1.0958e-18	0.0341216	0.793971
20002_1473_logistic	DGN	Whole Blood	TRNP1	1:27083048	1:27284913:C_T	530	0.000435908	0.000481692	0.112166	0.123184	0.763732
40006_C50_logistic	DGN	Whole Blood	DPEP1	16:89755903	16:89755903:A_G	1570	9.78938e-05	0.000164024	0.017785	0.0288462	0.953107
40011_8090_logistic	DGN	Whole Blood	IRF4	6:396321	6:396321:C_T	1251	1.11709e-63	7.74189e-64	0.00198378	0.0003772	0.997639
40011_8090_logistic	DGN	Whole Blood	DCLRE1B	1:114445880	1:114471583:C_G	1371	4.204e-15	0.000188177	5.15266e-13	0.0220863	0.977726
40011_8090_logistic	DGN	Whole Blood	TGM3	20:2275976	20:2290333:A_C	2176	2.29781e-56	1.42597e-36	5.72471e-22	0.0345608	0.965439
40011_8090_logistic	DGN	Whole Blood	RP11-48D4.2	8:77480007	8:77480007:A_G	1324	6.09755e-20	5.91142e-20	0.0392869	0.0371641	0.923549
40011_8090_logistic	DGN	Whole Blood	BNC2	9:16885017	9:16529554:C_T	2576	1.96753e-11	1.67531e-05	1.48255e-07	0.125361	0.874622
40011_8090_logistic	DGN	Whole Blood	DPEP1	16:89726593	16:89726550:A_G	1610	1.34362e-25	2.26121e-25	0.048626	0.0809639	0.87041
40011_8140_logistic	DGN	Whole Blood	IRF4	6:396321	6:396321:C_T	1251	1.23228e-09	8.54018e-10	0.00198379	0.000377207	0.997639
40011_8140_logistic	DGN	Whole Blood	MAP1LC3A	20:33197306	20:33164515:A_T	1028	5.93302e-55	0.000120374	6.66545e-52	0.134369	0.86551
40011_8140_logistic	DGN	Whole Blood	DPEP1	16:89736157	16:89726550:A_G	1610	3.01054e-06	5.06652e-06	0.0527673	0.0879444	0.85928
40011_8140_logistic	DGN	Whole Blood	CASP8	2:202162811	2:202153684:C_T	917	8.91033e-91	0.000125732	1.15247e-87	0.161785	0.838089
40011_8140_logistic	DGN	Whole Blood	TP53INP2	20:33340313	20:33164515:A_T	1028	9.09739e-08	0.000153992	0.000102205	0.172175	0.827569
41202_C44_logistic	DGN	Whole Blood	IRF4	6:396321	6:396321:C_T	1251	2.06129e-81	1.42856e-81	0.00198378	0.0003772	0.997639
41202_C44_logistic	DGN	Whole Blood	TP53	17:7574721	17:7571752:G_T	1218	0.000561531	0.0014828	0.00193515	0.00411812	0.991902
41202_C44_logistic	DGN	Whole Blood	TGM3	20:2283457	20:2290333:A_C	2176	3.13015e-39	1.94249e-19	6.43816e-22	0.0389927	0.961007
41202_C44_logistic	DGN	Whole Blood	RP11-48D4.2	8:77475130	8:77475130:C_T	1323	1.47291e-06	1.4279e-06	0.0366117	0.0345641	0.928821
41202_C44_logistic	DGN	Whole Blood	KRT6A	12:52908254	12:52893816:C_T	2409	5.35186e-58	3.87022e-15	1.2504e-44	0.0895127	0.910487
41202_C44_logistic	DGN	Whole Blood	SCNM1	1:151117010	1:150857175:G_T	1074	2.81276e-12	8.93525e-05	3.13235e-09	0.0986034	0.901307
41202_C44_logistic	DGN	Whole Blood	PEMT	17:17622666	17:17622666:C_T	1242	0.000381711	0.000540616	0.0749011	0.105263	0.818913
41202_C44_logistic	DGN	Whole Blood	DPEP1	16:89792856	16:89986117:C_T	1248	4.13015e-31	6.8535e-31	0.0928192	0.153269	0.753912
41202_D12_logistic	DGN	Whole Blood	MDM4	1:204547268	1:204497335:C_G	1667	4.51497e-58	9.02835e-05	3.67576e-55	0.0725751	0.927335
41202_I25_logistic	DGN	Whole Blood	PSRC1	1:109821511	1:109821511:G_T	1428	3.25888e-58	1.79501e-15	1.12904e-45	0.00522404	0.994776
41202_I25_logistic	DGN	Whole Blood	GGCX	2:85796101	2:85767735:C_T	1945	9.77729e-29	9.31572e-06	4.19661e-25	0.039024	0.960967
41202_I25_logistic	DGN	Whole Blood	RP11-378J18.8	1:222826481	1:222911960:G_T	1379	8.39012e-68	1.55117e-06	2.77098e-63	0.0502805	0.949718
41202_I25_logistic	DGN	Whole Blood	OPRL1	20:62711459	20:62709274:A_G	1268	3.58683e-48	0.000753668	3.16371e-46	0.0655424	0.933704
41202_I25_logistic	DGN	Whole Blood	AIDA	1:222911960	1:222911960:G_T	1379	8.29675e-08	2.02481e-06	0.00274014	0.0659416	0.931316
41202_I25_logistic	DGN	Whole Blood	VAMP8	2:85788270	2:85767735:C_T	1945	2.21244e-53	2.38361e-05	9.49622e-50	0.101411	0.898565
41202_I25_logistic	DGN	Whole Blood	CFDP1	16:75409235	16:75421164:C_G	1579	4.14468e-14	2.60731e-05	2.48374e-10	0.155401	0.844573
41204_E78_logistic	DGN	Whole Blood	NTN5	19:49206985	19:49206462:C_T	1426	5.69285e-45	4.56839e-06	4.73967e-41	0.037072	0.962923
41204_E78_logistic	DGN	Whole Blood	DOCK7	1:62984897	1:62984897:C_T	1694	1.19918e-13	2.54456e-08	8.21296e-07	0.173446	0.826553
41204_I10_logistic	DGN	Whole Blood	ACE	17:61559625	17:61559625:A_G	747	2.42947e-08	7.38561e-07	0.000181875	0.00453373	0.995284
41204_I10_logistic	DGN	Whole Blood	CSK	15:75114322	15:75114322:C_T	896	2.27575e-10	5.483e-09	0.000524305	0.0116443	0.987831
41204_I10_logistic	DGN	Whole Blood	ABCC10	6:43348512	6:43349795:A_G	994	4.58827e-08	1.34316e-05	4.4963e-05	0.0121746	0.987767
41204_I10_logistic	DGN	Whole Blood	NPPA	1:11861855	1:11881441:C_G	1705	7.84662e-17	1.55083e-07	1.3242e-11	0.0251971	0.974803
41204_I10_logistic	DGN	Whole Blood	RP4-605O3.4	12:50503082	12:50503269:C_T	892	1.58473e-07	1.46981e-05	0.000366303	0.0330074	0.966611
41204_I10_logistic	DGN	Whole Blood	RP11-83C7.1	4:38358752	4:38368635:G_T	2165	8.7891e-06	0.000196824	0.00209348	0.04593	0.951771
41204_I10_logistic	DGN	Whole Blood	RP11-17G12.3	11:46522306	11:46649719:A_G	552	0.000357081	0.000980232	0.0140071	0.0375041	0.947151
41204_I10_logistic	DGN	Whole Blood	NTN5	19:49206172	19:49206462:C_T	1426	4.19434e-45	3.36587e-06	6.75112e-41	0.0532295	0.946767
41204_I10_logistic	DGN	Whole Blood	KAT8	16:31145219	16:30846134:A_G	635	1.20745e-10	0.000850703	7.75303e-09	0.0536781	0.945471
41204_I10_logistic	DGN	Whole Blood	HSD3B7	16:31011821	16:30846134:A_G	635	7.76137e-26	0.000901281	4.98357e-24	0.056929	0.94217
41204_I10_logistic	DGN	Whole Blood	BCKDK	16:31145219	16:30846134:A_G	635	1.00059e-11	0.000937273	6.42477e-10	0.0592424	0.93982
41204_I10_logistic	DGN	Whole Blood	SIPA1	11:65405600	11:65405600:G_T	941	5.72289e-06	2.2864e-06	0.0472366	0.0179371	0.934818
41204_I10_logistic	DGN	Whole Blood	NT5C2	10:104824387	10:104811203:C_T	1205	1.05515e-29	9.7837e-12	8.96485e-20	0.0822072	0.917793
41204_I10_logistic	DGN	Whole Blood	ZNF668	16:31085470	16:30846134:A_G	635	6.99237e-28	0.001468	4.4898e-26	0.0933553	0.905177
41204_I10_logistic	DGN	Whole Blood	IRF1	5:131787137	5:131787137:A_G	1231	8.85189e-06	0.000126091	0.0063129	0.0890199	0.904532
41204_I10_logistic	DGN	Whole Blood	PHKG2	16:30846134	16:30846134:A_G	635	0.000783722	0.000758825	0.0503227	0.0478238	0.900311
41204_I10_logistic	DGN	Whole Blood	CWF19L2	11:107140077	11:107126353:A_G	2021	7.30113e-15	5.10546e-09	1.69389e-07	0.117566	0.882434
41204_I10_logistic	DGN	Whole Blood	SLC22A5	5:131638324	5:131787137:A_G	1231	9.54198e-58	0.000168345	6.80505e-55	0.119178	0.880653
41204_I10_logistic	DGN	Whole Blood	RP11-196G11.4	16:31129942	16:30846134:A_G	635	0.00100054	0.000887548	0.0642443	0.0561116	0.877756
41204_I10_logistic	DGN	Whole Blood	RP11-2C24.5	16:30846134	16:30846134:A_G	635	0.000458218	0.00178163	0.0294222	0.113544	0.854794
41204_I10_logistic	DGN	Whole Blood	HSF2BP	21:45059431	21:45046988:A_G	1541	2.52261e-16	0.000705798	5.33656e-14	0.14846	0.850834
41204_I10_logistic	DGN	Whole Blood	TMBIM6	12:50080878	12:49968426:C_T	1095	5.74898e-06	0.000280755	0.00336492	0.163495	0.832853
41204_I10_logistic	DGN	Whole Blood	USP38	4:144050446	4:144085327:A_T	1517	1.06477e-16	0.000126125	1.46781e-13	0.173039	0.826835
41204_I10_logistic	DGN	Whole Blood	RP11-382M14.1	11:107140077	11:107126353:A_G	2021	4.80177e-15	9.78709e-09	1.11403e-07	0.22629	0.77371
41204_I10_logistic	DGN	Whole Blood	SLC22A4	5:131717050	5:131787137:A_G	1231	2.05854e-35	0.000333047	1.46809e-32	0.236757	0.76291
41204_I10_logistic	DGN	Whole Blood	OIP5	15:41420807	15:41368334:A_G	1216	6.80212e-06	0.00223074	0.000743357	0.243028	0.753991
41204_I48_logistic	DGN	Whole Blood	PPFIA4	1:203036757	1:203028711:C_G	1393	1.58306e-114	0.000126497	1.2751e-112	0.00919818	0.990675
41204_I48_logistic	DGN	Whole Blood	ESR2	14:64680848	14:64651663:A_C	1349	4.1303e-23	1.52599e-05	4.29368e-20	0.0148784	0.985106
41204_I48_logistic	DGN	Whole Blood	RP11-416N2.4	10:105342672	10:105493177:G_T	1278	8.39131e-19	2.43908e-11	1.23477e-09	0.0349255	0.965075
41204_I48_logistic	DGN	Whole Blood	SPATS2L	2:201171355	2:201180023:C_T	1486	1.1079e-05	0.000190741	0.0136651	0.234513	0.75162
6150_2_logistic	DGN	Whole Blood	FES	15:91427872	15:91423543:G_T	1773	1.21024e-37	5.0496e-05	1.99983e-35	0.00735145	0.992598
6150_2_logistic	DGN	Whole Blood	PSRC1	1:109822166	1:109817590:G_T	1416	1.3757e-52	7.53483e-10	2.84347e-45	0.0145885	0.985412
6150_4_logistic	DGN	Whole Blood	NSUN5P1	7:75162278	7:75059111:C_T	802	1.43997e-104	2.46844e-08	5.83377e-100	4.20749e-08	1
6150_4_logistic	DGN	Whole Blood	NCF1C	7:75162278	7:75059111:C_T	802	2.65288e-28	2.46844e-08	1.07477e-23	4.20749e-08	1
6150_4_logistic	DGN	Whole Blood	POM121C	7:75162278	7:75059111:C_T	802	1.96267e-32	2.46844e-08	7.95139e-28	4.20749e-08	1
6150_4_logistic	DGN	Whole Blood	AP000692.10	21:37718587	21:37689720:C_G	1957	6.43063e-22	4.58276e-07	1.4041e-18	6.24592e-07	0.999999
6150_4_logistic	DGN	Whole Blood	FES	15:91427872	15:91428955:C_T	1763	2.88715e-60	1.20304e-27	4.93023e-36	0.00105542	0.998945
6150_4_logistic	DGN	Whole Blood	HSPA4	5:132349654	5:132444128:A_G	1297	1.14913e-12	3.93141e-05	7.64927e-11	0.00161862	0.998342
6150_4_logistic	DGN	Whole Blood	KDM6B	17:7781019	17:7781019:C_T	1386	2.79775e-15	7.32397e-12	1.71177e-06	0.00348456	0.996514
6150_4_logistic	DGN	Whole Blood	AKAP2	9:112757346	9:113250200:G_T	1844	6.51997e-06	1.82589e-05	0.00293922	0.00724135	0.989795
6150_4_logistic	DGN	Whole Blood	FOSL2	2:28628910	2:28628910:C_T	1509	5.62335e-05	0.000284351	0.00198634	0.00905553	0.988618
6150_4_logistic	DGN	Whole Blood	RP5-994D16.9	1:43278242	1:43294439:A_G	1561	4.71835e-22	0.000106989	5.74812e-20	0.0120461	0.987847
6150_4_logistic	DGN	Whole Blood	ABCC10	6:43349795	6:43349795:A_G	994	2.71571e-17	7.94993e-15	4.50392e-05	0.0121969	0.987758
6150_4_logistic	DGN	Whole Blood	RERE	1:8497307	1:8504421:A_C	1347	5.86542e-29	7.47852e-07	1.45486e-24	0.0175672	0.982432
6150_4_logistic	DGN	Whole Blood	ZNF652	17:47461433	17:47461433:A_G	1115	2.04956e-14	3.03427e-14	0.00799431	0.010854	0.981152
6150_4_logistic	DGN	Whole Blood	KCNJ11	11:17415190	11:17405617:C_T	1616	7.72969e-07	0.000297601	5.19005e-05	0.0190016	0.980648
6150_4_logistic	DGN	Whole Blood	ACE	17:61548918	17:61548918:C_T	744	3.41803e-18	1.03917e-16	0.000682869	0.0197815	0.979536
6150_4_logistic	DGN	Whole Blood	HSD3B7	16:31011183	16:30634300:A_G	493	2.62047e-30	3.02504e-08	2.41643e-24	0.026922	0.973078
6150_4_logistic	DGN	Whole Blood	RP4-605O3.4	12:50572827	12:50553440:A_G	919	2.41047e-12	2.23746e-10	0.000308566	0.0276698	0.972022
6150_4_logistic	DGN	Whole Blood	SIPA1L1	14:71817686	14:71839807:C_T	1139	4.5783e-15	5.66721e-05	2.3366e-12	0.0279514	0.971992
6150_4_logistic	DGN	Whole Blood	SPATA33	16:89708003	16:89700881:A_G	1648	1.25529e-13	2.62691e-11	0.000143334	0.0290243	0.970832
6150_4_logistic	DGN	Whole Blood	NPPA	1:11864586	1:11864586:C_T	1705	2.43669e-36	4.81594e-27	1.56799e-11	0.0300202	0.96998
6150_4_logistic	DGN	Whole Blood	TMEM72	10:45385937	10:45385937:A_G	2220	0.00077144	0.000297258	0.0225199	0.00770886	0.968703
6150_4_logistic	DGN	Whole Blood	HSD3B7	16:31011183	16:31149142:A_G	892	2.57311e-30	3.00363e-08	2.96999e-24	0.0337029	0.966297
6150_4_logistic	DGN	Whole Blood	ZDHHC18	1:27169484	1:26987646:A_G	973	3.1343e-43	2.36368e-05	4.74162e-40	0.0347931	0.965183
6150_4_logistic	DGN	Whole Blood	KAT8	16:31131174	16:30634300:A_G	493	8.74059e-15	4.06139e-08	8.06002e-09	0.0364881	0.963512
6150_4_logistic	DGN	Whole Blood	CSK	15:75081078	15:75069282:C_T	942	2.13313e-24	5.14817e-23	0.00152541	0.0358521	0.962622
6150_4_logistic	DGN	Whole Blood	BCKDK	16:31131614	16:30634300:A_G	493	5.50281e-16	4.25697e-08	5.07435e-10	0.0382934	0.961707
6150_4_logistic	DGN	Whole Blood	KAT8	16:31149142	16:31149142:A_G	892	4.91394e-15	3.46312e-08	5.67189e-09	0.0390119	0.960988
6150_4_logistic	DGN	Whole Blood	DOCK6	19:11292820	19:11526765:G_T	1223	1.92872e-14	0.00107666	7.61832e-13	0.0415701	0.957353
6150_4_logistic	DGN	Whole Blood	ADCY3	2:25146684	2:24689512:A_C	1306	3.04927e-06	3.96976e-06	0.0191504	0.0239745	0.956868
6150_4_logistic	DGN	Whole Blood	RP11-382M14.1	11:107057190	11:107096777:A_G	2008	3.98343e-17	8.13773e-11	2.1772e-08	0.0435214	0.956479
6150_4_logistic	DGN	Whole Blood	BCKDK	16:31149142	16:31149142:A_G	892	4.1265e-16	3.86003e-08	4.76299e-10	0.0435978	0.956402
6150_4_logistic	DGN	Whole Blood	CTC-510F12.2	19:11293684	19:11526765:G_T	1223	2.73423e-09	0.00111179	1.08e-07	0.0429591	0.955929
6150_4_logistic	DGN	Whole Blood	MED8	1:43842827	1:43844168:A_G	1380	3.76477e-70	0.000283461	6.07832e-68	0.0448106	0.954906
6150_4_logistic	DGN	Whole Blood	PRKD3	2:37473655	2:37477794:A_C	1580	1.98896e-11	2.5789e-05	3.55649e-08	0.0451589	0.954815
6150_4_logistic	DGN	Whole Blood	MPL	1:43844168	1:43844168:A_G	1380	3.9944e-09	0.00028665	6.44905e-07	0.0453259	0.954387
6150_4_logistic	DGN	Whole Blood	TP53INP1	8:95960855	8:95988209:C_T	2230	1.25897e-15	8.10041e-05	7.24448e-13	0.0456579	0.954261
6150_4_logistic	DGN	Whole Blood	NAA60	16:3538918	16:3538918:A_G	1243	2.23464e-28	1.08796e-05	9.84098e-25	0.046959	0.95303
6150_4_logistic	DGN	Whole Blood	KANK2	19:11296855	19:11526765:G_T	1223	3.16667e-06	0.00120258	0.000125082	0.0465493	0.95212
6150_4_logistic	DGN	Whole Blood	RP1-92O14.3	1:43850473	1:43844168:A_G	1380	6.81016e-21	0.000301627	1.09952e-18	0.0477464	0.951952
6150_4_logistic	DGN	Whole Blood	RP11-220I1.1	9:37245476	9:37129496:G_T	1574	3.32326e-06	0.00322707	4.92271e-05	0.0468524	0.949868
6150_4_logistic	DGN	Whole Blood	ZNF668	16:31065918	16:30634300:A_G	493	2.88438e-32	5.95034e-08	2.6598e-26	0.0539242	0.946076
6150_4_logistic	DGN	Whole Blood	RP11-373D23.3	2:28628910	2:28628910:C_T	1509	5.16639e-17	0.00173734	1.82493e-15	0.0604302	0.937832
6150_4_logistic	DGN	Whole Blood	ZCCHC7	9:37081301	9:37129496:G_T	1574	3.78848e-13	0.00409669	5.61183e-12	0.0597476	0.936156
6150_4_logistic	DGN	Whole Blood	IRF1	5:131787137	5:131787137:A_G	1231	3.81171e-06	5.42961e-05	0.00428845	0.0601516	0.935502
6150_4_logistic	DGN	Whole Blood	ZNF668	16:31065918	16:31149142:A_G	892	2.75006e-32	5.86175e-08	3.17425e-26	0.0667256	0.933274
6150_4_logistic	DGN	Whole Blood	GATSL2	7:74098056	7:74089819:C_G	202	3.16988e-05	9.03491e-05	0.0176132	0.0492689	0.932996
6150_4_logistic	DGN	Whole Blood	NEGR1	1:72812324	1:72949748:A_T	539	1.36527e-41	0.000755707	1.22399e-39	0.0668182	0.932426
6150_4_logistic	DGN	Whole Blood	RP11-552F3.4	17:73826406	17:73953404:C_T	1277	0.000290879	0.00433687	0.0040801	0.0599008	0.931391
6150_4_logistic	DGN	Whole Blood	AXIN1	16:354287	16:334732:C_T	1129	3.95205e-06	0.000126654	0.00239109	0.0757069	0.921771
6150_4_logistic	DGN	Whole Blood	PIGV	1:27139229	1:26987646:A_G	973	1.86573e-32	5.59663e-05	2.82251e-29	0.0837508	0.916193
6150_4_logistic	DGN	Whole Blood	RP11-347C18.3	8:95960855	8:95988209:C_T	2230	6.55602e-06	0.000141183	0.00377252	0.0803253	0.915754
6150_4_logistic	DGN	Whole Blood	NT5C2	10:104867686	10:104906211:C_T	1226	7.32509e-36	6.40677e-18	1.03968e-19	0.0900236	0.909976
6150_4_logistic	DGN	Whole Blood	RP11-196G11.4	16:31131121	16:30634300:A_G	493	5.69571e-08	4.34674e-08	0.0525223	0.0391746	0.908303
6150_4_logistic	DGN	Whole Blood	TCHP	12:110406386	12:110406386:A_G	1016	1.5838e-06	6.29769e-06	0.0187279	0.0735601	0.907704
6150_4_logistic	DGN	Whole Blood	ADCY3	2:25146684	2:25262928:C_T	1305	2.32663e-06	4.04768e-06	0.0344838	0.0590857	0.906424
6150_4_logistic	DGN	Whole Blood	HIPK2	7:139462493	7:139462162:C_T	1162	1.93868e-08	3.97314e-07	0.00462401	0.0938632	0.901512
6150_4_logistic	DGN	Whole Blood	RP11-196G11.4	16:31149142	16:31149142:A_G	892	4.59624e-08	4.13362e-08	0.0530519	0.046812	0.900136
6150_4_logistic	DGN	Whole Blood	SIK2	11:111483185	11:111535102:A_G	1107	2.51143e-20	0.000103894	2.56251e-17	0.105112	0.894784
6150_4_logistic	DGN	Whole Blood	GRPEL2	5:148620848	5:148406386:C_T	1669	2.25423e-09	0.000127517	1.92606e-06	0.108062	0.891809
6150_4_logistic	DGN	Whole Blood	OIP5	15:41467932	15:41486257:C_T	1090	5.707e-11	1.87227e-08	0.000351071	0.114289	0.88536
6150_4_logistic	DGN	Whole Blood	YEATS2	3:183503017	3:183875419:C_T	1781	5.80387e-29	0.00237603	2.85893e-27	0.116159	0.881465
6150_4_logistic	DGN	Whole Blood	DCAKD	17:43136303	17:43173273:C_T	1102	4.47348e-85	2.24799e-05	2.38146e-81	0.118791	0.881187
6150_4_logistic	DGN	Whole Blood	LHFPL2	5:77917525	5:77885830:C_T	1651	1.86955e-08	9.62414e-05	2.36557e-05	0.120897	0.878983
6150_4_logistic	DGN	Whole Blood	FBF1	17:73872948	17:73953404:C_T	1277	5.34643e-05	0.00842869	0.000749931	0.117354	0.873414
6150_4_logistic	DGN	Whole Blood	MAP6D1	3:183503017	3:183875419:C_T	1781	1.11644e-35	0.00281028	5.49946e-34	0.137572	0.859618
6150_4_logistic	DGN	Whole Blood	BICC1	10:60365755	10:60374898:A_C	1512	2.14512e-10	0.00030672	9.98213e-08	0.141871	0.857822
6150_4_logistic	DGN	Whole Blood	VKORC1	16:31048079	16:30634300:A_G	493	7.17615e-12	1.68147e-07	6.6174e-06	0.154209	0.845784
6150_4_logistic	DGN	Whole Blood	APOLD1	12:12879570	12:12888438:A_T	1664	4.10051e-20	0.000796406	8.03948e-18	0.1553	0.843904
6150_4_logistic	DGN	Whole Blood	FDXACB1	11:111692182	11:111535102:A_G	1107	1.03179e-09	0.000154964	1.05277e-06	0.157273	0.842571
6150_4_logistic	DGN	Whole Blood	LCORL	4:17939302	4:17864014:C_T	1601	7.53778e-06	0.00010604	0.0112461	0.157376	0.831265
6150_4_logistic	DGN	Whole Blood	NCF1	7:74134911	7:74089819:C_G	350	1.04718e-24	0.000308384	5.81859e-22	0.170522	0.829169
6150_4_logistic	DGN	Whole Blood	VKORC1	16:31048079	16:31149142:A_G	892	6.52651e-12	1.54942e-07	7.5332e-06	0.178019	0.821973
6150_4_logistic	DGN	Whole Blood	PHF13	1:6676485	1:6676485:G_T	1560	1.76378e-16	0.00108727	2.92679e-14	0.179601	0.819312
6150_4_logistic	DGN	Whole Blood	RP5-968P14.2	1:27124545	1:26987646:A_G	973	1.07336e-07	0.000120494	0.00016238	0.181467	0.81825
6150_4_logistic	DGN	Whole Blood	AC004166.6	7:74134911	7:74089819:C_G	350	6.16075e-12	0.000330814	3.42319e-09	0.182998	0.816671
6150_4_logistic	DGN	Whole Blood	RSRC1	3:158213841	3:158282459:C_T	2345	3.52178e-21	0.000240021	2.80587e-18	0.19042	0.80934
6150_4_logistic	DGN	Whole Blood	PHIP	6:79619968	6:79567882:A_G	1959	5.67852e-50	2.87076e-06	4.41799e-45	0.222572	0.777425
6150_4_logistic	DGN	Whole Blood	ELOVL1	1:43844168	1:43844168:A_G	1380	7.77969e-05	0.00130958	0.0125605	0.21066	0.775392
6150_4_logistic	DGN	Whole Blood	RRP1B	21:45125863	21:44720384:A_G	1938	2.93457e-30	0.00021712	3.10947e-27	0.22929	0.770493
6150_4_logistic	DGN	Whole Blood	C11orf1	11:111659111	11:111535102:A_G	1107	1.86083e-07	0.00022627	0.000189868	0.230103	0.769481
6150_4_logistic	DGN	Whole Blood	GTF2I	7:74134911	7:74089819:C_G	350	6.28661e-22	0.000415546	3.49312e-19	0.230126	0.769458
6150_4_logistic	DGN	Whole Blood	CWF19L2	11:107096777	11:107096777:A_G	2008	6.11096e-16	4.28308e-10	3.34003e-07	0.233331	0.766669
6150_4_logistic	DGN	Whole Blood	RP5-1115A15.2	1:8603777	1:8504421:A_C	1347	1.52819e-14	9.56972e-06	3.79051e-10	0.236603	0.763387
6150_4_logistic	DGN	Whole Blood	DENND4B	1:153704034	1:153662423:A_G	1264	2.10866e-06	0.117348	2.2332e-06	0.12352	0.759127
6150_4_logistic	DGN	Whole Blood	RP1-59D14.5	17:2089848	17:2089035:A_G	1529	7.70099e-05	8.43959e-05	0.11869	0.129321	0.751828
6150_4_logistic	DGN	Whole Blood	RP11-83C7.1	4:38368399	4:38372473:C_G	2166	1.75372e-07	3.92679e-06	0.010703	0.238903	0.75039
AD	DGN	Whole Blood	PILRB	7:99990364	7:99971834	997	4.81205e-121	5.1039e-10	1.9877e-114	0.00110937	0.998891
AD	DGN	Whole Blood	C7orf61	7:100004446	7:99971834	997	6.49903e-10	1.3903e-09	0.00268454	0.00475031	0.992565
AD	DGN	Whole Blood	RP11-78B10.2	1:207750568	1:207786828	1800	1.15254e-15	2.52489e-14	0.000532398	0.0106746	0.988793
AD	DGN	Whole Blood	PRSS36	16:31154146	16:31133100	1126	3.32712e-20	0.000487631	1.11475e-18	0.015354	0.984158
AD	DGN	Whole Blood	FAM63B	15:59052072	15:59022615	2097	1.07145e-11	4.4248e-05	6.02957e-09	0.0239245	0.976031
AD	DGN	Whole Blood	MS4A6A	11:59958380	11:59958380	1846	1.76701e-42	1.10425e-10	8.8088e-34	0.0541027	0.945897
AD	DGN	Whole Blood	INPP5D	2:234077240	2:233981912	2236	2.3025e-18	0.000141559	8.98032e-16	0.0542659	0.945592
AD	DGN	Whole Blood	RP11-385F7.1	6:47440565	6:47432637	2435	2.62115e-12	7.92128e-05	4.03968e-09	0.121203	0.878718
AD	DGN	Whole Blood	ADAM10	15:59045774	15:59022615	2097	1.15767e-05	0.000264571	0.00651479	0.148042	0.845167
AD	DGN	Whole Blood	AP001257.1	11:60021948	11:59958380	1846	4.37644e-11	3.05502e-10	0.0218172	0.151471	0.826712
AD	DGN	Whole Blood	PHOSPHO1	17:47323666	17:47450775	1384	3.14745e-05	0.00666031	0.000821764	0.173074	0.819413
AE	DGN	Whole Blood	RP4-724E16.2	20:52184944	rs2766680	494	6.14301e-24	1.16256e-16	7.14538e-11	0.000352612	0.999647
AE	DGN	Whole Blood	TLR1	4:38787216	rs12233670	447	3.07277e-137	8.07919e-101	5.39061e-40	0.000417764	0.999582
AE	DGN	Whole Blood	CD247	1:167426424	rs1214598	510	2.36569e-34	7.01197e-22	5.46128e-16	0.000619358	0.999381
AE	DGN	Whole Blood	POLI	18:51815283	rs3730783	302	4.67483e-100	3.06401e-07	2.50269e-96	0.000640976	0.999359
AE	DGN	Whole Blood	SPATA32	17:43336574	rs708563	195	4.90778e-91	2.30214e-06	5.72985e-88	0.00168945	0.998308
AE	DGN	Whole Blood	CD5	11:60768044	rs2905517	299	7.70814e-07	5.89766e-05	3.49625e-05	0.00167683	0.998228
AE	DGN	Whole Blood	LINC00299	2:8443803	rs891058	400	1.15869e-58	6.36823e-30	5.6741e-32	0.00212063	0.997879
AE	DGN	Whole Blood	FCER1G	1:161159147	rs2070902	346	3.70956e-105	6.97153e-10	1.66474e-98	0.00213075	0.997869
AE	DGN	Whole Blood	RERE	1:8482078	rs301806	275	2.04752e-34	9.12423e-13	8.54215e-25	0.00280939	0.997191
AE	DGN	Whole Blood	DHRS11	17:34905408	rs9906189	254	7.08955e-24	6.62013e-05	4.3352e-22	0.00305127	0.996883
AE	DGN	Whole Blood	ELF1	13:41223110	rs1334241	367	8.22235e-11	3.46958e-10	0.000792451	0.00234704	0.996861
AE	DGN	Whole Blood	LCLAT1	2:30670973	rs1662955	438	1.53979e-183	1.46172e-05	4.45416e-181	0.00323156	0.996754
AE	DGN	Whole Blood	PPP2R3C	14:35619816	rs2013724	290	1.45702e-125	2.59243e-05	2.42343e-123	0.00331525	0.996659
AE	DGN	Whole Blood	LRRC43	12:122661791	rs7968808	280	2.24386e-12	6.48667e-10	1.49692e-05	0.00333073	0.996654
AE	DGN	Whole Blood	CEP19	3:196433623	rs7616240	379	1.56087e-76	4.45751e-05	1.57011e-74	0.00348743	0.996468
AE	DGN	Whole Blood	GGNBP2	17:34892731	rs9906189	254	9.24078e-23	7.77678e-05	5.65066e-21	0.00375927	0.996163
AE	DGN	Whole Blood	CHP1	15:41602866	rs4244584	232	4.20285e-21	4.27236e-12	5.00441e-12	0.00409126	0.995909
AE	DGN	Whole Blood	SHC1	1:154986091	rs905938	342	1.35251e-05	8.82232e-05	0.000670859	0.00338011	0.995847
AE	DGN	Whole Blood	CCBL1	9:131572903	rs3829057	203	3.48125e-12	1.76328e-08	1.04217e-06	0.00428296	0.995716
AE	DGN	Whole Blood	LBH	2:30670973	rs1662955	438	6.05422e-09	1.92994e-05	1.7513e-06	0.00458736	0.995392
AE	DGN	Whole Blood	ZNHIT3	17:34905408	rs9906189	254	9.28089e-25	0.000101851	5.67518e-23	0.00523345	0.994665
AE	DGN	Whole Blood	RUNX3	1:25251424	rs742230	313	3.48084e-11	1.28704e-10	0.00162703	0.00502259	0.99335
AE	DGN	Whole Blood	NDFIP1	5:141515564	rs7733850	498	4.24991e-25	2.6649e-07	1.25087e-20	0.00685043	0.993149
AE	DGN	Whole Blood	ZBTB38	3:141121814	rs1344674	338	7.17272e-13	1.01766e-10	5.65325e-05	0.00702785	0.992916
AE	DGN	Whole Blood	JAZF1	7:28142186	rs10245867	480	1.28216e-19	4.3291e-16	2.84757e-06	0.00862318	0.991374
AE	DGN	Whole Blood	FOSL2	2:28629892	rs12624279	381	2.7289e-05	5.10492e-05	0.00355127	0.0056526	0.990718
AE	DGN	Whole Blood	GDF11	12:56435412	rs705704	236	5.67316e-19	6.57114e-18	0.000825328	0.00856904	0.990606
AE	DGN	Whole Blood	PIGX	3:196433623	rs7616240	379	4.35611e-06	0.000103184	0.00043819	0.0093894	0.990065
AE	DGN	Whole Blood	ENO1	1:8910347	rs9442514	370	4.94269e-15	1.19307e-05	4.63722e-12	0.0102036	0.989784
AE	DGN	Whole Blood	RGS14	5:176765395	rs4397143	200	7.17418e-10	7.79333e-07	1.07405e-05	0.0106781	0.98931
AE	DGN	Whole Blood	GAL3ST2	2:242712870	rs7563672	157	1.79139e-30	1.01204e-27	2.08866e-05	0.0108106	0.989169
AE	DGN	Whole Blood	CRTC3	15:91025830	rs6496678	364	1.46236e-21	4.02225e-17	4.60139e-07	0.0116679	0.988332
AE	DGN	Whole Blood	TRIM8	10:104341435	rs7899004	302	4.06506e-27	5.75686e-13	1.00335e-16	0.0132224	0.986778
AE	DGN	Whole Blood	ICAM5	19:10395683	rs2569702	296	3.19828e-16	5.35004e-05	8.75458e-14	0.0136583	0.986288
AE	DGN	Whole Blood	ORMDL3	17:38066240	rs7219923	219	3.45978e-149	1.01268e-09	5.41466e-142	0.0148635	0.985136
AE	DGN	Whole Blood	RP11-121A14.3	9:127026282	rs12379417	316	2.24134e-09	6.0196e-07	6.34549e-05	0.0160582	0.983878
AE	DGN	Whole Blood	RP11-104L21.3	1:167426424	rs1214598	510	7.27632e-62	7.51311e-21	1.67977e-43	0.0163607	0.983639
AE	DGN	Whole Blood	LMAN2	5:176777022	rs4397143	200	5.60616e-08	1.12028e-06	0.0008393	0.0157883	0.983371
AE	DGN	Whole Blood	OIP5	15:41467932	rs4244584	232	3.55459e-13	1.46464e-11	0.000423251	0.0164565	0.98312
AE	DGN	Whole Blood	ENDOG	9:131580744	rs3829057	203	2.2307e-129	6.88506e-08	6.67796e-124	0.0196312	0.980369
AE	DGN	Whole Blood	MLX	17:40582296	rs1905339	223	2.35465e-06	2.89631e-06	0.00992126	0.0112246	0.978849
AE	DGN	Whole Blood	C9orf114	9:131595407	rs3829057	203	1.86241e-12	7.43096e-08	5.57545e-07	0.0212671	0.978732
AE	DGN	Whole Blood	IKZF3	17:38051348	rs7219923	219	1.29127e-26	1.49404e-09	2.02088e-19	0.0224046	0.977595
AE	DGN	Whole Blood	GSDMB	17:38043343	rs7219923	219	2.05259e-156	1.54247e-09	3.21237e-149	0.0231633	0.976837
AE	DGN	Whole Blood	CCDC116	22:21982249	rs4821130	209	7.11588e-13	1.32523e-05	1.29936e-09	0.0232219	0.976765
AE	DGN	Whole Blood	UBE2L3	22:21976934	rs4821130	209	1.36151e-10	1.48485e-05	2.48613e-07	0.0261396	0.973845
AE	DGN	Whole Blood	IKZF4	12:56435412	rs705704	236	1.31387e-18	1.78717e-17	0.0019114	0.0250265	0.973062
AE	DGN	Whole Blood	ZPBP2	17:38068043	rs7219923	219	4.50713e-10	1.38597e-09	0.0070538	0.0207186	0.972228
AE	DGN	Whole Blood	PLCL1	2:198930197	rs1595823	296	6.10047e-71	1.11475e-15	1.59797e-57	0.0282283	0.971772
AE	DGN	Whole Blood	RPS26	12:56470625	rs705704	235	4.2473e-307	2.1957e-17	5.98486e-292	0.0299696	0.97003
AE	DGN	Whole Blood	TNFSF18	1:173156292	rs10912564	279	4.71082e-14	2.75857e-13	0.0046986	0.0265455	0.968756
AE	DGN	Whole Blood	CTD-3203P2.2	16:27341059	rs3024660	440	0.00077417	0.000767467	0.0167862	0.0156749	0.965997
AE	DGN	Whole Blood	PITPNM2	12:123560289	rs1260294	205	2.44408e-06	4.87087e-05	0.00185102	0.0359274	0.96217
AE	DGN	Whole Blood	FAM219B	15:75384375	rs12148697	184	9.65443e-07	2.42836e-05	0.00162259	0.0398543	0.958498
AE	DGN	Whole Blood	RP11-173D9.1	14:35703839	rs2013724	290	2.87235e-05	0.000260933	0.0047775	0.0424478	0.952485
AE	DGN	Whole Blood	RP3-388E23.2	6:135726613	rs2757649	257	2.78708e-11	8.05912e-11	0.0136647	0.0385649	0.94777
AE	DGN	Whole Blood	SIK2	11:111483185	rs568038	332	5.61941e-24	3.99513e-09	7.51403e-17	0.0524736	0.947526
AE	DGN	Whole Blood	SMAD4	18:48616656	rs4287665	376	2.02232e-05	2.30291e-05	0.0255387	0.0281358	0.946282
AE	DGN	Whole Blood	GTDC1	2:143875725	rs16858573	265	1.62898e-06	3.73219e-06	0.0169223	0.037826	0.945246
AE	DGN	Whole Blood	RP11-373D23.3	2:28629343	rs12624279	381	5.87204e-17	0.000432918	7.64161e-15	0.0553938	0.944173
AE	DGN	Whole Blood	NSMCE1	16:27236095	rs3024660	440	1.29633e-07	0.0025329	2.81082e-06	0.0539771	0.943487
AE	DGN	Whole Blood	RP5-1115A15.2	1:8531326	rs301806	275	1.53841e-19	1.38706e-11	6.41815e-10	0.0569243	0.943076
AE	DGN	Whole Blood	PSMC3IP	17:40582296	rs1905339	223	9.78236e-06	4.46554e-06	0.0412177	0.0178745	0.940894
AE	DGN	Whole Blood	NAGLU	17:40618251	rs1905339	223	9.39654e-11	1.44108e-05	3.9592e-07	0.0597792	0.940206
AE	DGN	Whole Blood	RP11-467H10.1	7:77038945	rs2190097	264	2.96458e-13	6.97093e-10	2.67829e-05	0.0620397	0.937934
AE	DGN	Whole Blood	TBC1D13	9:131562457	rs3829057	203	1.59845e-07	6.54946e-08	0.0478521	0.0186734	0.933474
AE	DGN	Whole Blood	NPIPB9	16:28586127	rs7193402	138	7.76369e-07	4.87392e-06	0.00929482	0.0574181	0.933281
AE	DGN	Whole Blood	MARS2	2:198841615	rs2565163	270	2.34348e-25	4.39731e-15	4.11608e-12	0.0763104	0.92369
AE	DGN	Whole Blood	NFKB1	4:103414175	rs230504	327	1.77035e-11	7.06967e-09	0.000199903	0.0789077	0.920892
AE	DGN	Whole Blood	ARFRP1	20:62327582	rs6089970	362	2.55236e-10	8.7815e-08	0.000237308	0.0807277	0.919035
AE	DGN	Whole Blood	MARS2	2:198880481	rs1595823	296	1.45107e-25	3.1328e-15	3.80097e-12	0.0811424	0.918858
AE	DGN	Whole Blood	SF3B1	2:198354414	rs2565163	270	3.96399e-20	4.84502e-15	6.96233e-07	0.0841818	0.915817
AE	DGN	Whole Blood	AC011997.1	2:198614612	rs2565163	270	7.52377e-17	5.06981e-15	0.00132147	0.0881353	0.910543
AE	DGN	Whole Blood	CSDC2	22:41841034	rs5751086	206	1.10591e-08	2.16828e-05	4.6357e-05	0.0899789	0.909953
AE	DGN	Whole Blood	SUFU	10:104341887	rs7899004	302	9.26651e-16	3.77769e-12	2.28718e-05	0.0923343	0.907643
AE	DGN	Whole Blood	TEF	22:41777913	rs5751086	206	8.06935e-95	2.25609e-05	3.38246e-91	0.093663	0.906314
AE	DGN	Whole Blood	RASGEF1A	10:43753071	rs2505510	322	3.64716e-07	0.00751006	4.3489e-06	0.0886468	0.903838
AE	DGN	Whole Blood	AC011997.1	2:198614612	rs1595823	296	5.86231e-17	3.8957e-15	0.00153559	0.101148	0.897317
AE	DGN	Whole Blood	MSMB	10:51517356	rs10993994	87	0.000448004	0.000407558	0.0567144	0.0507024	0.891728
AE	DGN	Whole Blood	RP11-84D1.1	1:25261740	rs742230	313	1.45454e-09	1.24223e-09	0.0679886	0.0571901	0.874821
AE	DGN	Whole Blood	HSPE1	2:198466273	rs2565163	270	4.58357e-16	7.51628e-15	0.00805056	0.131155	0.860795
AE	DGN	Whole Blood	ATXN2L	16:28586127	rs7193402	138	4.86954e-08	1.16537e-05	0.00058299	0.138659	0.860746
AE	DGN	Whole Blood	IL27	16:28587389	rs7193402	138	2.11561e-10	1.26148e-05	2.53285e-06	0.150177	0.849808
AE	DGN	Whole Blood	NCOA4	10:51515534	rs10993994	87	6.18382e-38	0.00119875	7.8283e-36	0.150906	0.847895
AE	DGN	Whole Blood	MPHOSPH9	12:123550813	rs1260294	205	2.29637e-15	0.00020537	1.73915e-12	0.154692	0.845103
AE	DGN	Whole Blood	SUOX	12:56435412	rs705704	236	3.23522e-33	1.14688e-16	4.70657e-18	0.166014	0.833986
AE	DGN	Whole Blood	PIGW	17:34905408	rs9906189	254	0.00015262	0.00259939	0.0093326	0.158121	0.829795
AE	DGN	Whole Blood	CD6	11:60768044	rs2905517	299	9.83138e-08	0.00372836	4.45931e-06	0.168283	0.827984
AE	DGN	Whole Blood	IPCEF1	6:154663365	rs4610580	439	0.0171513	0.00805352	0.100976	0.0465865	0.827233
AE	DGN	Whole Blood	RP1-111C20.4	6:159463964	rs212402	508	9.36596e-07	0.00254623	7.04503e-05	0.19072	0.806663
AE	DGN	Whole Blood	AC013437.2	2:143829803	rs16858573	329	1.11179e-08	1.97293e-05	0.000115497	0.204158	0.795706
AE	DGN	Whole Blood	HDAC3	5:140993623	rs3828677	408	4.18883e-06	2.34952e-05	0.0311912	0.174157	0.794625
AE	DGN	Whole Blood	AC013437.7	2:143838780	rs16858573	329	1.31743e-24	2.11579e-05	1.36859e-20	0.219014	0.780964
AE	DGN	Whole Blood	MRPS31	13:41223110	rs1334241	367	3.38115e-11	2.52071e-08	0.000325868	0.242183	0.757491
AE	DGN	Whole Blood	MED24	17:38189055	rs7219923	219	9.91317e-25	1.57324e-08	1.55144e-17	0.245462	0.754538
Allergic diseases	DGN	Whole Blood	LINC00299	2:8442248	2:8442248	1582	1.53127e-50	1.35192e-21	4.26268e-32	0.00276618	0.997234
Allergic diseases	DGN	Whole Blood	RERE	1:8497307	1:8497307	1503	7.48215e-35	1.0647e-12	6.2428e-25	0.00789135	0.992109
Allergic diseases	DGN	Whole Blood	GAL3ST2	2:242709363	2:242698640	1072	5.34033e-12	7.43001e-09	9.63748e-06	0.0124211	0.987569
Allergic diseases	DGN	Whole Blood	TLR1	4:38786002	4:38798648	2202	8.47865e-71	1.90947e-33	7.7078e-40	0.0163751	0.983625
Allergic diseases	DGN	Whole Blood	SPRR2G	1:152440176	1:152179152	1065	6.65408e-05	2.81379e-05	0.0134069	0.00468751	0.981811
Allergic diseases	DGN	Whole Blood	CD247	1:167424924	1:167426424	1887	4.58607e-21	1.67723e-07	5.92448e-16	0.0206879	0.979312
Allergic diseases	DGN	Whole Blood	RUNX3	1:25251923	1:25251923	1479	5.23487e-07	6.36337e-06	0.00171398	0.0198563	0.978423
Allergic diseases	DGN	Whole Blood	HDAC3	5:140899784	5:140925362	1398	7.15891e-07	1.30159e-05	0.00120858	0.0209957	0.977782
Allergic diseases	DGN	Whole Blood	ITPKB	1:226909233	1:226909233	2129	4.80509e-07	3.10889e-05	0.000371108	0.0230341	0.976563
Allergic diseases	DGN	Whole Blood	ELF1	13:41173408	13:41173408	1673	2.08994e-06	7.73434e-05	0.000686123	0.0244168	0.974818
Allergic diseases	DGN	Whole Blood	GDF11	12:56396768	12:56396768	871	5.20944e-14	1.73656e-12	0.000824076	0.0264978	0.972678
Allergic diseases	DGN	Whole Blood	C9orf114	9:131600111	9:131613191	860	5.07504e-08	0.00361216	4.03101e-07	0.027722	0.968665
Allergic diseases	DGN	Whole Blood	ORMDL3	17:38066240	17:38075426	976	1.78111e-156	1.0968e-16	5.67453e-142	0.0339774	0.966023
Allergic diseases	DGN	Whole Blood	ZPBP2	17:38080865	17:38075426	976	1.16527e-17	1.74496e-16	0.0037125	0.054652	0.941636
Allergic diseases	DGN	Whole Blood	CRTC3	15:91036855	15:91045408	2098	1.98894e-09	0.000334809	4.56018e-07	0.0758403	0.923824
Allergic diseases	DGN	Whole Blood	SUOX	12:56396768	12:56396768	871	6.98547e-29	5.22303e-12	1.10503e-18	0.0817044	0.918296
Allergic diseases	DGN	Whole Blood	NDFIP1	5:141506615	5:141539339	2036	1.9951e-24	1.02588e-05	1.68996e-20	0.0859836	0.914006
Allergic diseases	DGN	Whole Blood	TBC1D13	9:131573271	9:131613191	860	0.00546371	0.00539613	0.0433971	0.0419566	0.903786
Allergic diseases	DGN	Whole Blood	ZBTB38	3:141150026	3:141321836	1909	1.32148e-07	4.40969e-05	0.000371335	0.123036	0.876549
Allergic diseases	DGN	Whole Blood	RFTN2	2:198505468	2:198952377	1335	1.81988e-16	0.00119372	1.91046e-14	0.124439	0.874367
Allergic diseases	DGN	Whole Blood	IKZF4	12:56396768	12:56396768	871	1.07189e-13	8.22579e-12	0.00169562	0.129254	0.86905
Allergic diseases	DGN	Whole Blood	SIK2	11:111494947	11:111469582	1314	7.58219e-24	3.218e-08	3.49023e-17	0.147278	0.852722
Allergic diseases	DGN	Whole Blood	CHP1	15:41774423	15:41782684	1313	4.70597e-16	2.39909e-06	3.42084e-11	0.173567	0.826431
Allergic diseases	DGN	Whole Blood	CSDC2	22:41813886	22:41816652	1126	1.49989e-11	1.67076e-07	1.61336e-05	0.178894	0.821089
Allergic diseases	DGN	Whole Blood	AC011997.1	2:198825506	2:198952377	1341	9.37336e-06	0.00169094	0.000983988	0.176689	0.820627
Allergic diseases	DGN	Whole Blood	RASA2	3:141225558	3:141321836	1909	1.24937e-11	6.42889e-05	3.51072e-08	0.179831	0.820104
Allergic diseases	DGN	Whole Blood	TNFSF18	1:173150727	1:173146921	1390	6.45497e-07	1.3744e-05	0.00924171	0.195981	0.794763
Allergic diseases	DGN	Whole Blood	MARS2	2:198557822	2:198952377	1341	2.70742e-14	0.0020001	2.84218e-12	0.209176	0.788824
Allergic diseases	DGN	Whole Blood	CCBL1	9:131571756	9:131613191	860	1.59294e-06	0.0278802	1.26524e-05	0.220696	0.75141
ApD	DGN	Whole Blood	FLG	1:152168717	rs146031190	1387	2.18433e-23	3.0321e-07	8.14606e-19	0.010318	0.989682
ApD	DGN	Whole Blood	SPRR2G	1:152440910	rs12144049	1470	4.27395e-23	1.91224e-23	0.0105268	0.00372413	0.985749
ApD	DGN	Whole Blood	AC007278.2	2:103027103	rs6419573	2285	1.68969e-35	2.17973e-06	4.99335e-31	0.0634786	0.936519
ApD	DGN	Whole Blood	LIME1	20:62364180	20:62315402:INDEL	2132	3.33045e-52	0.000158433	1.38077e-49	0.0647499	0.935092
ApD	DGN	Whole Blood	IL1RL1	2:103027103	rs6419573	2285	4.2853e-11	3.24701e-06	1.26638e-06	0.0950502	0.904945
Asthma	DGN	Whole Blood	GAL3ST2	2:242710662	rs34290285	1114	0	0	5.33895e-06	0.00698374	0.993011
Asthma	DGN	Whole Blood	ARFGAP1	20:61909773	rs78509736	2368	0	0	0.00314782	0.0743522	0.9225
Asthma	DGN	Whole Blood	RERE	1:8431607	rs301816	1545	0	0	7.41378e-24	0.104836	0.895164
Asthma	DGN	Whole Blood	AC007278.3	2:103024660	rs12470864	2295	0	0	1.02084e-161	0.215474	0.784526
Asthma	DGN	Whole Blood	RPS26	12:56470625	rs7302200	904	0	0	4.31325e-294	0.248589	0.751411
BASO#	DGN	Whole Blood	CREB5	7:28724374	7:28724374_G_T	2426	1.76487e-44	3.40698e-11	5.18023e-37	1.16698e-08	1
BASO#	DGN	Whole Blood	ZYX	7:143081942	7:143081942_G_C	1012	3.70222e-115	1.03411e-05	3.78418e-113	5.7072e-05	0.999933
BASO#	DGN	Whole Blood	EPHA1	7:143081942	7:143081942_G_C	1012	2.56404e-35	1.54776e-05	2.62081e-33	0.000582621	0.999402
BASO#	DGN	Whole Blood	NBEAL2	3:47087837	3:47087837_T_A	1231	4.81433e-08	1.34165e-05	6.01078e-06	0.000675766	0.999305
BASO#	DGN	Whole Blood	HIP1	7:75247329	7:75247329_C_T	1207	5.53537e-207	1.41509e-09	8.59448e-201	0.00119834	0.998802
BASO#	DGN	Whole Blood	FUT6	19:5839613	19:5839613_A_C	1392	2.19212e-14	8.6341e-09	6.43182e-09	0.00153483	0.998465
BASO#	DGN	Whole Blood	CPEB4	5:173205282	5:173205282_A_G	2725	1.42915e-12	0.000183935	3.14023e-11	0.00304478	0.996771
BASO#	DGN	Whole Blood	PLCL2	3:16924440	3:16924440_T_C	2248	1.45377e-16	7.43993e-05	9.28967e-15	0.00375798	0.996168
BASO#	DGN	Whole Blood	CCNA1	13:37025916	13:37007584_T_G	2195	1.11975e-28	0.000942151	7.04227e-28	0.0049312	0.994127
BASO#	DGN	Whole Blood	PRAM1	19:8564523	19:8564523_T_G	1710	3.17332e-31	8.73859e-05	3.22202e-29	0.00788067	0.992032
BASO#	DGN	Whole Blood	RP11-326C3.4	11:307999	11:307961_A_C	1553	2.07018e-16	4.12187e-06	6.04528e-13	0.0110476	0.988948
BASO#	DGN	Whole Blood	SUFU	10:104316581	10:104316581_C_A	1505	1.77956e-09	0.000235746	1.14264e-07	0.0141514	0.985613
BASO#	DGN	Whole Blood	IFITM3	11:316299	11:307961_A_C	1553	5.82292e-255	5.38408e-06	1.7004e-251	0.0147372	0.985257
BASO#	DGN	Whole Blood	YWHAB	20:43537200	20:43537200_T_C	1495	4.73283e-46	3.74731e-05	2.80005e-43	0.0211912	0.978771
BASO#	DGN	Whole Blood	SLC22A5	5:131638324	5:131708877_T_C	1442	2.71704e-58	5.01447e-05	1.25606e-55	0.0222036	0.977746
BASO#	DGN	Whole Blood	RP11-875O11.2	8:22960704	8:22974450_T_C	2726	1.47222e-14	3.49712e-07	1.1644e-09	0.0266858	0.973314
BASO#	DGN	Whole Blood	TRIM49D1	11:89950997	11:89654144_A_G	1598	7.75777e-13	2.14513e-06	1.49717e-08	0.0404393	0.959558
BASO#	DGN	Whole Blood	TRIM64B	11:89654144	11:89654144_A_G	1598	2.30503e-12	2.20903e-06	4.44847e-08	0.0416737	0.958324
BASO#	DGN	Whole Blood	TNFRSF10C	8:22957606	8:22974450_T_C	2726	1.36456e-17	5.41016e-07	1.07925e-12	0.0418314	0.958168
BASO#	DGN	Whole Blood	C14orf119	14:23585333	14:23577198_C_T	1743	3.85789e-34	5.83978e-33	0.00280908	0.0415662	0.955625
BASO#	DGN	Whole Blood	CCR1	3:46175980	3:46250652_C_T	2349	5.44245e-37	6.13509e-09	4.04478e-30	0.0446401	0.95536
BASO#	DGN	Whole Blood	IQGAP1	15:90971036	15:91009484_G_A	2199	2.26858e-24	5.02351e-10	2.15511e-16	0.0467691	0.953231
BASO#	DGN	Whole Blood	RBBP5	1:205144363	1:205144363_G_T	2098	3.51428e-11	9.96364e-10	0.00194916	0.0543187	0.943732
BASO#	DGN	Whole Blood	ZNF414	19:8572845	19:8564523_T_G	1710	3.3542e-10	0.000707837	3.40568e-08	0.0709416	0.928351
BASO#	DGN	Whole Blood	RP11-109G23.1	4:79627244	4:79659218_A_G	2019	3.23736e-35	5.38431e-07	4.82408e-30	0.0793124	0.920687
BASO#	DGN	Whole Blood	CCDC162P	6:109619377	6:109619377_A_G	1858	4.77007e-23	4.98821e-18	8.64132e-07	0.0894544	0.910545
BASO#	DGN	Whole Blood	RPS6KB1	17:57927426	17:57911230_A_G	941	1.58322e-09	1.76696e-05	9.28395e-06	0.102717	0.897256
BASO#	DGN	Whole Blood	CHORDC1	11:89946354	11:89654144_A_G	1598	3.33865e-07	5.17292e-06	0.00644325	0.0989376	0.894614
BASO#	DGN	Whole Blood	TMEM206	1:212549357	1:212558397_T_A	2128	5.2724e-13	2.10717e-09	2.80436e-05	0.11119	0.888782
BASO#	DGN	Whole Blood	IFITM2	11:308314	11:307961_A_C	1553	2.28827e-83	3.84866e-05	6.68215e-80	0.111499	0.888462
BASO#	DGN	Whole Blood	ACVR2A	2:148601660	2:148599290_CA_C	1611	1.08717e-11	4.43909e-06	3.04367e-07	0.123402	0.876594
BASO#	DGN	Whole Blood	CD164	6:109619377	6:109619377_A_G	1858	8.05907e-25	7.17447e-18	1.45996e-08	0.1291	0.8709
BASO#	DGN	Whole Blood	PSMD3	17:38140927	17:37643376_C_G	1340	3.8338e-50	3.18155e-41	1.73541e-10	0.143159	0.856841
BASO#	DGN	Whole Blood	MSRA	8:10240202	8:9796321_C_T	3056	9.91375e-16	0.00544878	2.65541e-14	0.145097	0.849454
BASO#	DGN	Whole Blood	EPS15L1	19:16591464	19:16489447_C_T	1746	3.43763e-08	0.00127071	4.18287e-06	0.153774	0.844951
BASO#	DGN	Whole Blood	PSMD3	17:38143548	17:38143548_C_T	1015	4.59062e-51	4.18366e-42	1.79302e-10	0.16257	0.83743
BASO#	DGN	Whole Blood	TRIM8	10:104341435	10:104316581_C_A	1505	4.75775e-18	0.00263924	3.0549e-16	0.168635	0.828726
BASO#	DGN	Whole Blood	GATAD2A	19:19481606	19:19467937_T_C	1163	9.86646e-49	4.35782e-05	4.18075e-45	0.183839	0.816117
BASO#	DGN	Whole Blood	DEFA8P	8:6902866	8:6902866_C_T	1711	2.62929e-12	7.73905e-11	0.00622205	0.182328	0.81145
BASO#	DGN	Whole Blood	TMEM81	1:205065733	1:205144363_G_T	2098	1.61649e-33	3.72029e-09	8.9657e-26	0.205548	0.794452
BASO#	DGN	Whole Blood	RP11-875O11.3	8:22932122	8:22974450_T_C	2726	2.4376e-83	2.66566e-06	1.92792e-78	0.21004	0.789957
BASO#	DGN	Whole Blood	RP11-397E7.4	4:87869209	4:87943087_G_A	1997	1.60418e-29	4.74331e-20	7.23742e-11	0.213212	0.786788
BASO#	DGN	Whole Blood	LYST	1:236102886	1:236102886_G_A	2249	1.22003e-36	3.64433e-36	0.0559987	0.166495	0.777506
BASO#	DGN	Whole Blood	PSMA8	18:23590203	18:23590203_A_G	1658	0.00803466	0.00396527	0.146208	0.0713862	0.770406
BASO%	DGN	Whole Blood	ZYX	7:143081942	7:143081942_G_C	1012	9.81497e-115	2.74153e-05	3.7856e-113	5.74866e-05	0.999915
BASO%	DGN	Whole Blood	FUT6	19:5839613	19:5839613_A_C	1392	1.54581e-14	6.08845e-09	4.01194e-09	0.000580762	0.999419
BASO%	DGN	Whole Blood	EPHA1	7:143081942	7:143081942_G_C	1012	6.7988e-35	4.10403e-05	2.62228e-33	0.000583535	0.999375
BASO%	DGN	Whole Blood	HIP1	7:75247329	7:75247329_C_T	1207	1.85187e-206	4.73424e-09	6.48619e-201	0.000658826	0.999341
BASO%	DGN	Whole Blood	PLCL2	3:16924440	3:16924440_T_C	2248	4.70252e-16	0.000240659	9.41542e-15	0.00382256	0.995937
BASO%	DGN	Whole Blood	TRIM64B	11:89656239	11:89404574_CAT_C	1353	1.29878e-10	5.00107e-05	2.32057e-08	0.00794356	0.992006
BASO%	DGN	Whole Blood	PPP5C	19:46868385	19:46883581_GA_G	1916	7.19789e-175	1.23534e-05	1.29793e-171	0.021297	0.978691
BASO%	DGN	Whole Blood	ZDHHC18	1:27186611	1:27188356_TA_T	797	5.99987e-45	6.03076e-07	2.32936e-40	0.022436	0.977563
BASO%	DGN	Whole Blood	CTB-113P19.4	5:150846612	5:150846612_A_G	2479	2.16917e-24	2.90969e-05	2.14633e-21	0.0278185	0.972152
BASO%	DGN	Whole Blood	SLC36A1	5:150856107	5:150846612_A_G	2479	8.7147e-65	3.49662e-05	8.62296e-62	0.0336318	0.966333
BASO%	DGN	Whole Blood	IQGAP1	15:90971036	15:91009484_G_A	2199	1.15069e-27	2.54806e-13	1.81746e-16	0.0392847	0.960715
BASO%	DGN	Whole Blood	C14orf119	14:23585333	14:23585333_C_T	1722	3.79269e-37	5.74137e-36	0.00275243	0.0407097	0.956538
BASO%	DGN	Whole Blood	RBBP5	1:205144363	1:205144363_G_T	2098	5.24702e-12	1.48763e-10	0.00185608	0.0516769	0.946467
BASO%	DGN	Whole Blood	PIGV	1:27139229	1:27188356_TA_T	797	4.32929e-34	1.44674e-06	1.68078e-29	0.0552229	0.944776
BASO%	DGN	Whole Blood	TMEM206	1:212549357	1:212549357_C_T	2085	5.04344e-14	2.01838e-10	1.47518e-05	0.0580945	0.941891
BASO%	DGN	Whole Blood	ZNF414	19:8572288	19:8570490_C_CA	1709	2.86836e-10	0.000605131	2.99407e-08	0.0622281	0.937167
BASO%	DGN	Whole Blood	CCR1	3:46175980	3:46250652_C_T	2349	1.29749e-35	1.46261e-07	6.03312e-30	0.0670763	0.932924
BASO%	DGN	Whole Blood	KIAA0930	22:45631393	22:45632528_C_T	2661	8.76375e-37	0.00066857	9.33557e-35	0.0702902	0.929041
BASO%	DGN	Whole Blood	RP11-109G23.1	4:79626227	4:79659218_A_G	2019	1.65484e-32	0.00027523	4.46118e-30	0.073271	0.926454
BASO%	DGN	Whole Blood	CCDC162P	6:109598221	6:109619377_A_G	1858	3.43943e-13	3.59672e-08	7.38577e-07	0.0763116	0.923688
BASO%	DGN	Whole Blood	PRAM1	19:8564523	19:8570490_C_CA	1709	3.8151e-30	0.00104976	3.98231e-28	0.108687	0.890264
BASO%	DGN	Whole Blood	ACVR2A	2:148600794	2:148599290_CA_C	1611	7.38583e-12	3.01576e-06	3.00632e-07	0.121875	0.878121
BASO%	DGN	Whole Blood	CD164	6:109619377	6:109619377_A_G	1858	6.73362e-15	5.99451e-08	1.44597e-08	0.127853	0.872147
BASO%	DGN	Whole Blood	GATAD2A	19:19577215	19:19789424_CA_C	1118	5.03342e-48	0.000207796	4.12358e-45	0.169405	0.830387
BASO%	DGN	Whole Blood	RP11-397E7.4	4:87869209	4:87473776_G_A	1631	6.08594e-31	1.64706e-21	7.10317e-11	0.191427	0.808573
BASO%	DGN	Whole Blood	LYST	1:236102886	1:236102886_G_A	2249	5.44872e-77	1.62757e-76	0.0516708	0.15355	0.79478
BASO%GRAN	DGN	Whole Blood	ZYX	7:143081942	7:143081942_G_C	1012	3.21301e-114	8.97463e-05	4.08061e-113	0.000140033	0.99977
BASO%GRAN	DGN	Whole Blood	FUT6	19:5839613	19:5839613_A_C	1392	1.65941e-11	6.53589e-06	3.92041e-09	0.000544682	0.999449
BASO%GRAN	DGN	Whole Blood	EPHA1	7:143081942	7:143081942_G_C	1012	2.21177e-34	0.000133511	2.80901e-33	0.000696462	0.99917
BASO%GRAN	DGN	Whole Blood	HIP1	7:75247329	7:75247329_C_T	1207	2.38633e-205	6.10055e-08	8.38068e-201	0.00114363	0.998856
BASO%GRAN	DGN	Whole Blood	ZDHHC18	1:27186611	1:27188356_TA_T	797	1.91676e-46	1.92663e-08	2.38465e-40	0.0229923	0.977008
BASO%GRAN	DGN	Whole Blood	CTB-113P19.4	5:150846612	5:150848653_TA_T	2479	1.75086e-24	2.34809e-05	1.97031e-21	0.0254494	0.974527
BASO%GRAN	DGN	Whole Blood	SLC36A1	5:150856107	5:150848653_TA_T	2479	6.85627e-65	2.74962e-05	7.71562e-62	0.0299725	0.97
BASO%GRAN	DGN	Whole Blood	CCR1	3:46175980	3:46250652_C_T	2349	2.53295e-33	2.8553e-05	3.75655e-30	0.0413877	0.958584
BASO%GRAN	DGN	Whole Blood	IQGAP1	15:91005137	15:91009484_G_A	2199	8.05101e-22	1.7828e-07	1.94006e-16	0.0420024	0.957997
BASO%GRAN	DGN	Whole Blood	C14orf119	14:23585333	14:23585333_C_T	1722	1.99895e-34	3.02601e-33	0.00277751	0.0410897	0.956133
BASO%GRAN	DGN	Whole Blood	PIGV	1:27139229	1:27188356_TA_T	797	1.31627e-35	4.39866e-08	1.63757e-29	0.0537776	0.946222
BASO%GRAN	DGN	Whole Blood	RBBP5	1:205144363	1:205056326_AT_A	2124	1.12831e-08	3.2042e-07	0.00186679	0.0520678	0.946065
BASO%GRAN	DGN	Whole Blood	SLIT1	10:99008951	10:99073972_C_CCAGGTTCAAGCGAT	1770	1.56891e-38	1.55005e-05	5.64141e-35	0.0547911	0.945193
BASO%GRAN	DGN	Whole Blood	ARHGAP19-SLIT1	10:99008951	10:99073972_C_CCAGGTTCAAGCGAT	1770	1.5209e-36	1.66989e-05	5.46881e-33	0.0591044	0.940879
BASO%GRAN	DGN	Whole Blood	TMEM206	1:212549357	1:212549357_C_T	2085	9.03712e-16	3.61664e-12	1.50247e-05	0.0591878	0.940797
BASO%GRAN	DGN	Whole Blood	KIAA0930	22:45631393	22:45632528_C_T	2661	1.0129e-36	0.000772722	8.25056e-35	0.0620047	0.937223
BASO%GRAN	DGN	Whole Blood	RP11-109G23.1	4:79626227	4:79659218_A_G	2019	1.04941e-31	0.00174535	5.30387e-30	0.087302	0.910953
BASO%GRAN	DGN	Whole Blood	LPAR2	19:19715794	19:19789424_CA_C	1118	3.59032e-33	5.95495e-06	5.61286e-29	0.0921876	0.907806
BASO%GRAN	DGN	Whole Blood	GMIP	19:19715794	19:19789424_CA_C	1118	7.64812e-19	6.08554e-06	1.19565e-14	0.0942312	0.905763
BASO%GRAN	DGN	Whole Blood	ACVR2A	2:148600794	2:148599290_CA_C	1611	1.38175e-11	5.64191e-06	3.00183e-07	0.121692	0.878303
BASO%GRAN	DGN	Whole Blood	NBEAL2	3:47087837	3:47133617_T_C	1151	0.000389656	0.108523	6.96337e-05	0.0185212	0.872496
BASO%GRAN	DGN	Whole Blood	RP11-397E7.4	4:87869209	4:87970127_C_A	2104	9.209e-31	2.75771e-21	6.0912e-11	0.181587	0.818413
BASO%GRAN	DGN	Whole Blood	TRIM64B	11:89656239	11:89948871_T_C	1940	9.70198e-10	0.000920391	1.95326e-07	0.184484	0.814596
BASO%GRAN	DGN	Whole Blood	TRIM49D1	11:89656239	11:89948871_T_C	1940	3.57978e-10	0.000977519	7.20702e-08	0.195997	0.803026
BASO%GRAN	DGN	Whole Blood	LYST	1:236102886	1:236102886_G_A	2249	3.54834e-76	1.05992e-75	0.049982	0.148498	0.80152
CD	DGN	Whole Blood	PVALB	22:37258503	22:37258503	1885	5.42941e-127	1.54931e-05	3.7469e-125	6.9283e-05	0.999915
CD	DGN	Whole Blood	GPR25	1:200877562	1:200874229	2155	5.4302e-22	1.92261e-07	3.93884e-17	0.0129588	0.987041
CD	DGN	Whole Blood	CERKL	2:182308352	2:182308352	1522	3.21697e-20	9.63327e-07	5.08819e-16	0.0142509	0.985748
CD	DGN	Whole Blood	ITGA4	2:182328214	2:182308352	1522	8.85996e-27	1.19796e-06	1.40135e-22	0.0179657	0.982033
CD	DGN	Whole Blood	ZBTB38	3:141109321	3:141109321	1490	1.38177e-07	4.31361e-05	6.41425e-05	0.0190432	0.980849
CD	DGN	Whole Blood	CARD9	9:139269198	9:139266496	1433	1.16611e-89	3.77278e-26	6.65977e-66	0.0205672	0.979433
CD	DGN	Whole Blood	SNAPC4	9:139272502	9:139266496	1433	2.28989e-35	3.85183e-26	1.30777e-11	0.0210191	0.978981
CD	DGN	Whole Blood	RP11-373D23.3	2:28623982	2:28614401	1561	2.9974e-21	9.79415e-08	9.12861e-16	0.028857	0.971143
CD	DGN	Whole Blood	RP11-129J12.2	10:101283330	10:101286495	1809	1.06799e-24	3.31234e-21	1.12235e-05	0.0338432	0.966146
CD	DGN	Whole Blood	BSN	3:49714225	3:49697459	934	2.82956e-40	1.65487e-20	6.08614e-22	0.0346295	0.965371
CD	DGN	Whole Blood	TNFSF15	9:117568766	9:117547772	2036	2.91082e-68	7.02515e-17	1.56219e-53	0.0367395	0.963261
CD	DGN	Whole Blood	LIME1	20:62364180	20:62329099	1952	3.58082e-57	1.48038e-09	1.01588e-49	0.0410397	0.95896
CD	DGN	Whole Blood	TUFM	16:28857645	16:28494421	617	1.15237e-254	1.22957e-09	4.09807e-247	0.042769	0.957231
CD	DGN	Whole Blood	APEH	3:49714225	3:49697459	934	3.25439e-32	2.11342e-20	6.9999e-14	0.0445023	0.955498
CD	DGN	Whole Blood	NKX2-3	10:101286495	10:101286495	1809	3.0253e-25	4.68566e-21	3.17929e-06	0.0482899	0.951707
CD	DGN	Whole Blood	LNPEP	5:96247810	5:96247810	2346	1.23512e-31	2.59554e-11	2.57296e-22	0.0531227	0.946877
CD	DGN	Whole Blood	UBE2L3	22:21945096	22:21916166	812	4.90407e-18	1.71771e-12	1.55489e-07	0.0535152	0.946485
CD	DGN	Whole Blood	NTN5	19:49206674	19:49206417	1491	2.89119e-46	2.33944e-07	6.86019e-41	0.0545645	0.945435
CD	DGN	Whole Blood	IL2RA	10:6094697	10:6094697	2158	4.94973e-05	0.00027365	0.00888069	0.048155	0.942641
CD	DGN	Whole Blood	PLCL1	2:198930197	2:198900288	1257	1.6538e-60	6.65313e-05	1.5562e-57	0.0616666	0.938267
CD	DGN	Whole Blood	NDFIP1	5:141526057	5:141526057	1952	1.71994e-27	8.51555e-09	1.32178e-20	0.064507	0.935493
CD	DGN	Whole Blood	CCDC116	22:21945096	22:21916166	812	3.52826e-20	2.194e-12	1.11867e-09	0.0686316	0.931368
CD	DGN	Whole Blood	FOSL2	2:28629367	2:28614401	1561	4.52863e-08	2.1456e-07	0.013792	0.0644226	0.921785
CD	DGN	Whole Blood	YY1AP1	1:155750326	1:155822971	866	3.72988e-09	3.13935e-05	9.99853e-06	0.0832385	0.91672
CD	DGN	Whole Blood	SULT1A4	16:28508447	16:28494421	298	1.04172e-14	2.40893e-09	3.70339e-07	0.084724	0.915276
CD	DGN	Whole Blood	IRF1	5:131770805	5:131770805	1279	4.38848e-32	7.81002e-31	0.00456926	0.0804024	0.915028
CD	DGN	Whole Blood	RP11-514O12.4	6:167390242	6:167432766	2332	3.5521e-32	2.16794e-18	1.4883e-15	0.0899247	0.910075
CD	DGN	Whole Blood	EIF3CL	16:28850371	16:28494421	617	6.10138e-24	2.85162e-09	2.16978e-16	0.10051	0.89949
CD	DGN	Whole Blood	KLHDC8B	3:48821036	3:48757773	607	1.00114e-12	0.000183711	5.60952e-10	0.102038	0.897778
CD	DGN	Whole Blood	SULT1A2	16:28555706	16:28494421	617	1.24384e-218	2.93162e-09	4.42335e-211	0.103358	0.896642
CD	DGN	Whole Blood	MARS2	2:198569051	2:198111693	1080	7.40349e-14	0.00185768	4.27137e-12	0.106285	0.891857
CD	DGN	Whole Blood	ERAP2	5:96252589	5:96247810	2346	3.77646e-283	5.44626e-11	7.86702e-274	0.112568	0.887432
CD	DGN	Whole Blood	CD244	1:160835583	1:160831855	1734	2.44063e-32	0.000261037	1.05991e-29	0.112475	0.887264
CD	DGN	Whole Blood	C3orf62	3:49156473	3:48757773	581	9.26311e-14	0.000207679	5.19026e-11	0.115481	0.884311
CD	DGN	Whole Blood	AC007278.2	2:103050925	2:103065522	2119	5.29208e-39	6.41621e-10	9.74451e-31	0.117261	0.882739
CD	DGN	Whole Blood	CELSR3	3:48757773	3:48757773	607	7.44345e-07	0.000210716	0.000417068	0.117185	0.882186
CD	DGN	Whole Blood	YY1AP1	1:155750326	1:155319668	710	3.55356e-09	2.98434e-05	1.49285e-05	0.124496	0.875459
CD	DGN	Whole Blood	ITLN1	1:160828976	1:160831855	1734	1.4699e-18	0.000315938	6.38344e-16	0.136341	0.863343
CD	DGN	Whole Blood	GPX1	3:49540114	3:49697459	934	3.69883e-26	6.64796e-20	7.95585e-08	0.142134	0.857866
CD	DGN	Whole Blood	ATXN2L	16:28850371	16:28494421	617	4.4349e-12	4.09807e-09	0.000157715	0.144881	0.854961
CD	DGN	Whole Blood	IL1RL1	2:103065522	2:103065522	2119	1.22096e-14	8.68613e-10	2.2482e-06	0.1591	0.840897
CD	DGN	Whole Blood	ZNF300	5:150227615	5:150227615	1709	7.4793e-21	1.136e-16	1.13483e-05	0.171537	0.828452
CD	DGN	Whole Blood	EIF3C	16:28850371	16:28494421	617	2.64153e-30	5.26729e-09	9.39385e-23	0.186503	0.813497
CD	DGN	Whole Blood	ATP2A1	16:28871853	16:28494421	617	7.90775e-13	5.34563e-09	2.81217e-05	0.189291	0.81068
CD	DGN	Whole Blood	AC011997.1	2:198599233	2:198111693	1080	2.0804e-05	0.0032477	0.00120027	0.186564	0.808968
CD	DGN	Whole Blood	CUL2	10:35492832	10:35496626	1452	1.96209e-14	2.1515e-11	0.000186252	0.203434	0.796379
CD	DGN	Whole Blood	MAP3K8	10:30722908	10:30808324	2297	7.09401e-18	3.53544e-07	4.32394e-12	0.214707	0.785293
CD	DGN	Whole Blood	CDC37P1	16:28824685	16:28494421	617	1.83643e-53	6.2258e-09	6.53073e-46	0.220624	0.779376
CD	DGN	Whole Blood	SLC26A6	3:48757773	3:48757773	607	7.19457e-05	0.000324896	0.0403123	0.181266	0.778025
CD	DGN	Whole Blood	RTEL1-TNFRSF6B	20:62276984	20:62329099	1952	2.75046e-10	7.76197e-09	0.00780308	0.219435	0.772762
CD	DGN	Whole Blood	RUSC1-AS1	1:155265177	1:155319668	710	1.76237e-14	5.52228e-05	7.40371e-11	0.231222	0.768723
CD	DGN	Whole Blood	RFT1	3:53106047	3:53133149	1427	1.22403e-56	0.000214164	1.33932e-53	0.23357	0.766216
CD	DGN	Whole Blood	MARS2	2:198880481	2:198900288	1257	4.14047e-15	0.00025552	3.89611e-12	0.23968	0.760064
eGFR	DGN	Whole Blood	TSPAN9	12:3392351	12:3392351	2370	1.28153e-25	2.25482e-22	7.15608e-07	0.000259353	0.99974
eGFR	DGN	Whole Blood	RRAGD	6:90118764	6:90118764	1752	4.12952e-12	2.49558e-05	4.18195e-10	0.00152882	0.998446
eGFR	DGN	Whole Blood	MAMSTR	19:49214470	19:49214470	1529	4.16452e-11	4.41522e-08	3.00906e-06	0.0021924	0.997805
eGFR	DGN	Whole Blood	KCNMA1	10:79291868	10:79252446	1708	1.02367e-133	1.76973e-05	2.6534e-131	0.00359085	0.996391
eGFR	DGN	Whole Blood	MAFF	22:38595260	22:38599857	1107	3.27419e-20	1.64388e-11	9.62293e-12	0.00383526	0.996165
eGFR	DGN	Whole Blood	RP11-263K19.4	1:155184975	1:155155731	943	8.03389e-15	4.09715e-07	1.09936e-10	0.00461118	0.995388
eGFR	DGN	Whole Blood	USMG5	10:104995788	10:104573017	1299	4.94443e-11	1.07309e-06	3.14959e-07	0.00584138	0.994157
eGFR	DGN	Whole Blood	PITPNC1	17:65368899	17:65373979	1354	1.64919e-10	4.51214e-05	2.85934e-08	0.00682996	0.993125
eGFR	DGN	Whole Blood	SLC2A9	4:10112448	4:10090930	2528	1.94115e-45	1.45532e-05	1.08357e-42	0.00713095	0.992854
eGFR	DGN	Whole Blood	KIAA1683	19:18394761	19:18843752	1155	6.04749e-118	5.31964e-06	1.04246e-114	0.00817814	0.991817
eGFR	DGN	Whole Blood	DNAJB4	1:78130243	1:78023173	1451	1.26156e-08	1.67507e-05	8.95143e-06	0.0108965	0.989078
eGFR	DGN	Whole Blood	RAMP3	7:45256687	7:45257483	1887	2.18478e-72	0.00256386	8.51675e-72	0.00900606	0.98843
eGFR	DGN	Whole Blood	LRWD1	7:102111183	7:102103293	1133	3.01633e-72	9.94096e-05	3.85454e-70	0.0117153	0.988185
eGFR	DGN	Whole Blood	RP11-54A4.2	1:150618632	1:150159616	1019	1.36359e-20	6.1099e-17	2.91116e-06	0.0120562	0.987941
eGFR	DGN	Whole Blood	PFKFB2	1:207231751	1:207231751	1304	3.55206e-07	1.07763e-05	0.000470349	0.0132834	0.986235
eGFR	DGN	Whole Blood	MTX1	1:155184975	1:155155731	943	7.37096e-09	1.10101e-06	0.000100865	0.0140805	0.985818
eGFR	DGN	Whole Blood	IBA57	1:228358933	1:228532195	1480	6.09616e-112	1.46638e-05	6.36876e-109	0.0143338	0.985652
eGFR	DGN	Whole Blood	RP11-792A8.4	7:66068509	7:66030612	984	1.36062e-30	2.37367e-06	9.56454e-27	0.0157016	0.984296
eGFR	DGN	Whole Blood	OR10AD1	12:48740855	12:48740855	2303	4.67933e-18	1.33188e-11	5.91531e-09	0.0158527	0.984147
eGFR	DGN	Whole Blood	OBSCN	1:228350774	1:228532195	1480	2.61514e-21	1.65641e-05	2.73208e-18	0.0163212	0.983662
eGFR	DGN	Whole Blood	THBS3	1:155178782	1:155155731	943	2.75156e-92	1.38916e-06	3.76526e-88	0.0180275	0.981971
eGFR	DGN	Whole Blood	L3MBTL3	6:130374461	6:130374461	2514	1.22538e-100	8.67724e-08	2.78282e-95	0.0187247	0.981275
eGFR	DGN	Whole Blood	METTL10	10:126446592	10:126446592	2290	3.26585e-59	1.05608e-12	6.74719e-49	0.0208393	0.979161
eGFR	DGN	Whole Blood	SPATA33	16:89713174	16:89708003	1815	2.13484e-21	5.12695e-19	0.000108751	0.0251424	0.974749
eGFR	DGN	Whole Blood	SPDYE6	7:102112980	7:102103293	1133	5.81232e-11	0.000210374	7.42751e-09	0.0259096	0.97388
eGFR	DGN	Whole Blood	SLC25A29	14:100759277	14:100752644	1324	9.4956e-68	0.00331966	7.47203e-67	0.0251507	0.97153
eGFR	DGN	Whole Blood	RP11-638I2.6	14:100759277	14:100752644	1324	2.11752e-48	0.00331966	1.66626e-47	0.0251507	0.97153
eGFR	DGN	Whole Blood	RP11-316O14.1	2:220360683	2:220358198	1631	1.06601e-15	2.48069e-13	0.000139731	0.0315484	0.968312
eGFR	DGN	Whole Blood	CHGA	14:93406702	14:93102251	2303	1.07356e-09	4.85286e-08	0.000715201	0.0313616	0.967923
eGFR	DGN	Whole Blood	AC093495.4	3:14190268	3:13947504	2326	1.191e-81	0.000108979	3.65982e-79	0.0325209	0.96737
eGFR	DGN	Whole Blood	ZBTB38	3:141094209	3:141093285	1501	9.52578e-07	0.000316906	0.00010702	0.0346388	0.964936
eGFR	DGN	Whole Blood	ACP1	2:226933	2:226933	1440	1.16941e-15	1.04307e-08	4.16685e-09	0.0362028	0.963797
eGFR	DGN	Whole Blood	RP11-435I10.3	16:28915217	16:28857645	523	1.0816e-20	4.05974e-10	1.01784e-12	0.0372415	0.962758
eGFR	DGN	Whole Blood	PRKCZ	1:2082722	1:2141866	1329	4.49482e-14	2.37143e-05	7.25872e-11	0.0373338	0.962643
eGFR	DGN	Whole Blood	CYB561D1	1:109961935	1:110012289	1349	1.05429e-11	4.67964e-11	0.00757688	0.0326713	0.959752
eGFR	DGN	Whole Blood	FARSA	19:13053034	19:13053034	1046	1.91423e-11	4.12984e-05	1.95502e-08	0.0412197	0.958739
eGFR	DGN	Whole Blood	TREX1	3:48497145	3:48443816	645	3.74332e-64	2.88916e-07	6.22491e-59	0.047092	0.952908
eGFR	DGN	Whole Blood	UBL7	15:75027880	15:75027880	1061	3.963e-17	4.12953e-17	0.0246198	0.0247037	0.950676
eGFR	DGN	Whole Blood	CASP9	1:15911947	1:15912987	2419	2.4462e-38	8.49126e-25	1.50167e-15	0.0511772	0.948823
eGFR	DGN	Whole Blood	AC005077.7	7:75612803	7:75612803	1383	1.35494e-09	5.30903e-09	0.0106241	0.0406795	0.948696
eGFR	DGN	Whole Blood	IFRD2	3:50352458	3:50457737	951	2.18721e-05	0.00101499	0.00109618	0.0499207	0.947946
eGFR	DGN	Whole Blood	POLR2J	7:102114456	7:102103293	1133	1.53251e-40	0.000412046	1.95838e-38	0.0517071	0.947881
eGFR	DGN	Whole Blood	SKIL	3:170072031	3:170070702	1619	4.26919e-09	0.000107378	2.25941e-06	0.0558843	0.944006
eGFR	DGN	Whole Blood	RP4-756H11.1	7:66088990	7:66030612	984	9.94546e-08	8.10546e-06	0.000699122	0.0560346	0.943258
eGFR	DGN	Whole Blood	HTT	4:3241413	4:3449781	1221	1.50557e-10	2.25562e-06	3.88616e-06	0.057279	0.942715
eGFR	DGN	Whole Blood	EIF3C	16:28896015	16:28857645	523	2.95614e-31	6.25863e-10	2.78188e-23	0.0579549	0.942045
eGFR	DGN	Whole Blood	WDR73	15:85185893	15:85191274	1541	1.75847e-32	7.68727e-05	1.42727e-29	0.0614556	0.938468
eGFR	DGN	Whole Blood	ALMS1P	2:73854394	2:73895765	1363	9.55708e-78	1.94188e-44	3.10492e-35	0.0621502	0.93785
eGFR	DGN	Whole Blood	SPDYE2	7:102101269	7:102103293	1133	8.94943e-06	0.000496275	0.00114364	0.0624826	0.935869
eGFR	DGN	Whole Blood	GPX1	3:49492481	3:49572140	905	2.18476e-15	4.12794e-09	3.46302e-08	0.0644957	0.935504
eGFR	DGN	Whole Blood	RP4-756H11.3	7:66068509	7:66030612	984	8.31512e-19	9.31399e-06	5.84516e-15	0.0645378	0.935453
eGFR	DGN	Whole Blood	SH3YL1	2:264019	2:226933	1440	7.5288e-231	1.93563e-08	2.68266e-224	0.0680383	0.931962
eGFR	DGN	Whole Blood	PMF1	1:156206121	1:156202640	1126	1.109e-10	0.00165958	4.55635e-09	0.0672531	0.931087
eGFR	DGN	Whole Blood	DPP8	15:66070693	15:66067188	1585	0.000118712	0.00198065	0.00386771	0.0636008	0.930432
eGFR	DGN	Whole Blood	METTL7A	12:51220897	12:51161744	1250	2.57403e-13	4.75008e-06	4.08411e-09	0.0744422	0.925553
eGFR	DGN	Whole Blood	BIN3	8:22519815	8:22495966	1641	3.47194e-30	2.83826e-05	9.22142e-27	0.0744583	0.925513
eGFR	DGN	Whole Blood	PROCR	20:33366470	20:32985155	719	5.58557e-23	9.01163e-22	0.0045252	0.0720851	0.92339
eGFR	DGN	Whole Blood	ATP2A1	16:28917644	16:28857645	523	1.2781e-13	8.5268e-10	1.20276e-05	0.079321	0.920667
eGFR	DGN	Whole Blood	ARFRP1	20:62326110	20:62152519	2342	1.22906e-08	2.01944e-05	4.89194e-05	0.0794576	0.920473
eGFR	DGN	Whole Blood	RAI1	17:17569286	17:17543846	1307	2.15474e-09	3.08475e-06	5.93145e-05	0.0839995	0.915938
eGFR	DGN	Whole Blood	SHISA5	3:48497145	3:48443816	645	1.34349e-09	5.23843e-07	0.000223414	0.0861981	0.913578
eGFR	DGN	Whole Blood	PROCR	20:33366470	20:33529766	1341	5.18107e-23	9.86809e-22	0.00452588	0.0852917	0.910182
eGFR	DGN	Whole Blood	OR8T1P	12:48740855	12:48740855	2303	6.71283e-19	7.19242e-11	8.48593e-10	0.0900119	0.909988
eGFR	DGN	Whole Blood	ZNF585B	19:38069565	19:37649748	1250	7.5987e-32	5.46178e-30	0.0014173	0.100975	0.897608
eGFR	DGN	Whole Blood	ZDHHC18	1:27169200	1:27213041	643	5.83703e-42	0.000454494	1.33435e-39	0.103001	0.896544
eGFR	DGN	Whole Blood	ACVR2A	2:148759656	2:148759656	1450	9.46784e-16	3.19729e-10	3.10099e-07	0.103824	0.896176
eGFR	DGN	Whole Blood	RP4-583P15.14	20:62361737	20:62152519	2342	1.89778e-30	2.65877e-05	7.55356e-27	0.10493	0.895043
eGFR	DGN	Whole Blood	RBM15B	3:51638465	3:51593113	529	3.01752e-15	0.0779966	1.14371e-15	0.0286692	0.893334
eGFR	DGN	Whole Blood	KRTCAP2	1:155155731	1:155155731	943	2.27907e-06	5.6188e-06	0.031187	0.0759953	0.89281
eGFR	DGN	Whole Blood	APH1A	1:150940625	1:150940625	849	9.82607e-28	9.78448e-28	0.0552954	0.0541708	0.890534
eGFR	DGN	Whole Blood	RP11-326F20.5	9:33141791	9:33169034	1986	2.86608e-06	0.000190599	0.0017186	0.113405	0.884683
eGFR	DGN	Whole Blood	NPIPB7	16:28933468	16:28857645	523	4.31712e-10	8.0702e-10	0.0406264	0.0750605	0.884313
eGFR	DGN	Whole Blood	RP11-317J10.2	8:86396656	8:86212447	746	1.01713e-58	0.0010148	1.178e-56	0.116648	0.882337
eGFR	DGN	Whole Blood	ATXN7	3:63974477	3:63974477	1849	7.71113e-09	2.00684e-07	0.00440255	0.113696	0.881902
eGFR	DGN	Whole Blood	CISD2	4:103769304	4:103698786	1575	3.69286e-16	1.06191e-15	0.0309072	0.0879946	0.881098
eGFR	DGN	Whole Blood	MARS	12:57728776	12:57751854	1035	6.93526e-09	6.91585e-09	0.0608838	0.0598341	0.879282
eGFR	DGN	Whole Blood	OSER1	20:42832789	20:43034016	1643	3.04413e-40	0.00755856	4.65902e-39	0.114805	0.877636
eGFR	DGN	Whole Blood	TARBP2	12:54023491	12:54051310	1334	9.25053e-05	0.000640498	0.015944	0.109521	0.873802
eGFR	DGN	Whole Blood	C8orf58	8:22456517	8:22495966	1641	1.35971e-35	4.81063e-05	3.61137e-32	0.126897	0.873055
eGFR	DGN	Whole Blood	PABPN1L	16:88976663	16:89141490	1836	5.02999e-05	0.000665475	0.00897369	0.117851	0.87246
eGFR	DGN	Whole Blood	UBOX5	20:3125017	20:2799897	2058	1.61876e-39	0.0669767	1.51106e-39	0.0616493	0.871374
eGFR	DGN	Whole Blood	RQCD1	2:219556346	2:219286541	1118	2.05744e-69	0.000870597	3.05285e-67	0.128309	0.87082
eGFR	DGN	Whole Blood	FASTKD5	20:3113771	20:2799897	2058	2.38666e-10	0.0675053	2.22787e-10	0.0621437	0.870351
eGFR	DGN	Whole Blood	ATXN2L	16:28871191	16:28857645	523	1.38673e-12	1.38742e-09	0.000130498	0.129693	0.870176
eGFR	DGN	Whole Blood	IPP	1:46084934	1:46581933	1414	4.79038e-10	7.59539e-06	8.27856e-06	0.130391	0.869593
eGFR	DGN	Whole Blood	OIP5	15:41255572	15:41399951	1219	1.81351e-18	6.20168e-16	0.000391601	0.13305	0.866559
eGFR	DGN	Whole Blood	ITIH4	3:52889771	3:53020544	1501	4.86548e-86	2.68171e-07	2.60235e-80	0.142576	0.857423
eGFR	DGN	Whole Blood	RP11-245J9.4	3:63974477	3:63974477	1849	4.97434e-08	2.07811e-07	0.0284002	0.117792	0.853807
eGFR	DGN	Whole Blood	AF131215.2	8:10961433	8:10841858	2762	4.15963e-57	5.35148e-06	1.14443e-52	0.146381	0.853614
eGFR	DGN	Whole Blood	BEGAIN	14:101011209	14:100752644	1324	1.40535e-230	0.016802	1.10586e-229	0.131362	0.851836
eGFR	DGN	Whole Blood	ALPK3	15:85219638	15:85191274	1541	1.68829e-08	0.00018379	1.37031e-05	0.148322	0.851481
eGFR	DGN	Whole Blood	TUFM	16:28857645	16:28857645	523	4.18314e-254	1.60701e-09	3.93656e-246	0.150378	0.849622
eGFR	DGN	Whole Blood	B4GALT1	9:33119818	9:33169034	1986	5.1651e-23	0.000252442	3.09718e-20	0.150524	0.849224
eGFR	DGN	Whole Blood	OPRL1	20:62711459	20:62706105	1383	4.64362e-51	9.8197e-07	7.1968e-46	0.15134	0.848659
eGFR	DGN	Whole Blood	SMPD3	16:68363181	16:68323115	1120	7.0563e-12	1.43322e-11	0.0503605	0.10144	0.8482
eGFR	DGN	Whole Blood	CCDC51	3:48512195	3:48443816	645	4.28156e-07	4.91259e-07	0.0711996	0.0808453	0.847954
eGFR	DGN	Whole Blood	ABCC10	6:43349215	6:43287722	979	1.42727e-13	4.19658e-11	0.000520756	0.15227	0.847209
eGFR	DGN	Whole Blood	ZDHHC5	11:57409538	11:57409538	1447	3.37228e-12	1.28133e-05	4.0987e-08	0.154889	0.845098
eGFR	DGN	Whole Blood	AC007278.3	2:103054556	2:103166325	1981	2.0714e-163	0.00432111	7.62304e-162	0.158185	0.837494
eGFR	DGN	Whole Blood	LMAN2	5:176801131	5:176813404	625	3.45034e-84	2.11257e-82	0.00263613	0.160568	0.836796
eGFR	DGN	Whole Blood	FAM109B	22:42512297	22:42403446	1324	7.69028e-52	0.00466381	2.64713e-50	0.159701	0.835636
eGFR	DGN	Whole Blood	WHAMM	15:83467095	15:83722059	1030	2.54898e-11	0.00100898	4.14921e-09	0.163405	0.835586
eGFR	DGN	Whole Blood	CYP2D8P1	22:42511550	22:42403446	1324	6.43338e-20	0.00490653	2.21448e-18	0.168064	0.827029
eGFR	DGN	Whole Blood	PTPN21	14:88827366	14:88829975	1813	5.20162e-18	1.25247e-05	7.36118e-14	0.176422	0.823565
eGFR	DGN	Whole Blood	CBLB	3:105455955	3:105455955	1841	2.0558e-05	0.000213728	0.015737	0.162786	0.821243
eGFR	DGN	Whole Blood	CTD-2062F14.3	14:101011209	14:100752644	1324	1.01188e-97	0.0207265	7.96247e-97	0.162279	0.816995
eGFR	DGN	Whole Blood	DNM3	1:172346548	1:172346548	1548	2.63473e-06	2.98007e-05	0.0154372	0.173795	0.810735
eGFR	DGN	Whole Blood	EIF3CL	16:28871191	16:28857645	523	3.64519e-24	2.03756e-09	3.43031e-16	0.190936	0.809064
eGFR	DGN	Whole Blood	ZNF585B	19:38069565	19:38157969	1146	5.20616e-32	6.70316e-30	0.00147828	0.189526	0.808996
eGFR	DGN	Whole Blood	AC003029.1	12:112228714	12:112553032	799	2.32041e-15	0.000342564	1.31305e-12	0.19304	0.806618
eGFR	DGN	Whole Blood	RP5-966M1.6	3:52860366	3:53020544	1501	2.22459e-103	3.70511e-07	1.18984e-97	0.197369	0.802631
eGFR	DGN	Whole Blood	VN1R20P	3:13954396	3:13947504	2326	1.67976e-06	0.000642503	0.000516174	0.196633	0.802207
eGFR	DGN	Whole Blood	RP11-767N6.2	1:46090252	1:46581933	1414	1.47584e-08	1.15237e-05	0.000255049	0.198347	0.801387
eGFR	DGN	Whole Blood	TRIP12	2:230665303	2:230665303	1991	7.84526e-07	6.8592e-05	0.00235438	0.205054	0.792522
eGFR	DGN	Whole Blood	RP11-507K2.2	14:88827366	14:88829975	1813	1.23804e-08	1.47869e-05	0.000175203	0.208468	0.791342
eGFR	DGN	Whole Blood	CA3	8:86160124	8:86212447	746	1.32835e-08	0.00179779	1.53843e-06	0.207422	0.790779
eGFR	DGN	Whole Blood	KARSP3	16:68365157	16:68323115	1120	1.65604e-11	1.32467e-11	0.118191	0.0937527	0.788057
eGFR	DGN	Whole Blood	APH1A	1:150618632	1:150159616	1019	6.43328e-16	3.92374e-16	0.137346	0.0829894	0.779665
eGFR	DGN	Whole Blood	PIGV	1:27213041	1:27213041	643	3.28698e-31	0.00100008	7.51409e-29	0.227848	0.771152
eGFR	DGN	Whole Blood	TBL3	16:2022804	16:2003425	2142	0.0695446	0.116853	0.0196449	0.0322469	0.76171
eGFR	DGN	Whole Blood	RASA2	3:141228874	3:141093285	1501	4.28188e-10	0.00212459	4.81061e-08	0.237934	0.759941
eGFR	DGN	Whole Blood	SLC7A6OS	16:68374434	16:68323115	1120	1.03013e-19	3.37705e-11	7.35197e-10	0.240259	0.759741
eGFR	DGN	Whole Blood	TRIM46	1:155184975	1:155155731	943	3.23207e-09	1.80044e-05	4.4228e-05	0.245619	0.754318
EO#	DGN	Whole Blood	PVALB	22:37258503	22:37258503_T_C	2169	6.40999e-131	1.90385e-09	3.369e-125	6.36263e-07	0.999999
EO#	DGN	Whole Blood	BCL2L11	2:111908567	2:112402217_C_T	1051	3.53553e-24	1.66879e-22	3.83892e-05	0.00081284	0.999149
EO#	DGN	Whole Blood	44441	2:242294913	2:242191689_G_A	1988	5.83361e-167	6.53624e-12	3.74944e-158	0.00320425	0.996796
EO#	DGN	Whole Blood	HMHA1	19:1081617	19:1079959_G_A	1361	1.2835e-09	1.88009e-05	3.62922e-07	0.00432048	0.99566
EO#	DGN	Whole Blood	IFITM2	11:308314	11:309127_A_G	1555	1.00058e-92	1.68309e-14	3.2762e-81	0.00451546	0.995485
EO#	DGN	Whole Blood	DSTN	20:17629162	20:17630045_C_T	2662	7.9883e-34	0.000105258	4.32856e-32	0.00470832	0.995186
EO#	DGN	Whole Blood	RP11-326C3.4	11:309127	11:309127_A_G	1555	9.66883e-25	1.92514e-14	3.16587e-13	0.00530879	0.994691
EO#	DGN	Whole Blood	RBM15B	3:51215148	3:50771624_G_A	1045	1.30384e-20	2.65438e-07	3.20349e-16	0.00552723	0.994473
EO#	DGN	Whole Blood	RRBP1	20:17669186	20:17630045_C_T	2662	6.42444e-17	0.000137985	3.48116e-15	0.00648352	0.993378
EO#	DGN	Whole Blood	OLIG1	21:34439889	21:34433051_G_C	2007	1.91914e-49	3.51763e-07	4.58693e-45	0.00741491	0.992585
EO#	DGN	Whole Blood	BCL2L11	2:111900560	2:111900560_T_C	1131	8.09593e-25	1.5003e-22	5.18411e-05	0.00861562	0.991333
EO#	DGN	Whole Blood	RERE	1:8497307	1:8504421_C_A	1671	6.82732e-31	9.88792e-09	7.40058e-25	0.00972789	0.990272
EO#	DGN	Whole Blood	NFATC3	16:67727069	16:67747306_C_A	370	6.81403e-43	0.000158838	4.74833e-41	0.0100788	0.989762
EO#	DGN	Whole Blood	LINC00299	2:8441735	2:8438693_C_T	1695	6.49258e-41	5.79257e-12	1.37478e-31	0.0112768	0.988723
EO#	DGN	Whole Blood	GAL3ST2	2:242709807	2:242698640_G_A	1196	4.1334e-18	6.63968e-15	8.46632e-06	0.0126125	0.987379
EO#	DGN	Whole Blood	MCL1	1:150608320	1:150595537_G_T	1557	4.82429e-18	7.49936e-14	8.97984e-07	0.0129721	0.987027
EO#	DGN	Whole Blood	IER5	1:181060791	1:181061916_G_A	1959	2.64708e-24	0.000400073	9.19884e-23	0.0129162	0.986684
EO#	DGN	Whole Blood	FAM43A	3:194406505	3:194403578_A_G	2711	3.0437e-64	0.00045419	1.13273e-62	0.0159193	0.983627
EO#	DGN	Whole Blood	BEND3	6:107441965	6:107444153_T_C	2260	1.07823e-17	7.73217e-17	0.00236635	0.0159879	0.981646
EO#	DGN	Whole Blood	RP11-96D1.11	16:67727069	16:67747306_C_A	365	4.56391e-10	0.000298926	3.17587e-08	0.0198214	0.97988
EO#	DGN	Whole Blood	RBM15B	3:51215148	3:51371323_A_G	792	7.63292e-21	2.48056e-07	6.83805e-16	0.0212437	0.978756
EO#	DGN	Whole Blood	ADRB2	5:148200011	5:148200011_T_C	1839	4.44507e-31	5.77437e-22	1.75548e-11	0.0218264	0.978174
EO#	DGN	Whole Blood	MAT2A	2:85736386	2:85801082_A_T	2357	1.20913e-12	0.000108132	2.72096e-10	0.023357	0.976535
EO#	DGN	Whole Blood	GPR85	7:112757862	7:112782556_G_A	1517	3.04077e-12	0.00295841	2.25395e-11	0.0209529	0.976089
EO#	DGN	Whole Blood	HIVEP3	1:42370787	1:42368339_G_C	1761	1.90776e-76	1.93704e-10	2.62323e-68	0.0256606	0.974339
EO#	DGN	Whole Blood	RP11-617D20.1	4:38677062	4:38677062_A_G	2806	1.86823e-50	4.0416e-44	1.2412e-08	0.0258771	0.974123
EO#	DGN	Whole Blood	SYMPK	19:46359794	19:46359794_C_T	1823	4.71756e-16	9.32467e-14	0.000146095	0.0279051	0.971949
EO#	DGN	Whole Blood	AP000282.2	21:34439889	21:34433051_G_C	2007	4.12311e-07	8.54298e-07	0.00985464	0.0194479	0.970696
EO#	DGN	Whole Blood	RGS14	5:176757191	5:176757191_C_T	737	5.77586e-08	0.000191887	9.12206e-06	0.0293351	0.970464
EO#	DGN	Whole Blood	C14orf119	14:23589057	14:23589057_G_A	1716	1.45903e-28	2.20827e-27	0.00207144	0.0303841	0.967544
EO#	DGN	Whole Blood	RP11-96D1.10	16:67727069	16:67747306_C_A	367	2.63841e-13	0.000628322	1.83626e-11	0.0427729	0.956599
EO#	DGN	Whole Blood	KARSP3	16:67727069	16:67747306_C_A	370	0.00050427	0.00017617	0.0351398	0.0113235	0.952856
EO#	DGN	Whole Blood	SUOX	12:56390636	12:56449435_G_A	980	4.95864e-26	3.77054e-09	6.47056e-19	0.0482503	0.95175
EO#	DGN	Whole Blood	CTD-3203P2.2	16:27343963	16:27343963_T_C	1942	1.68776e-08	8.67172e-08	0.00810172	0.0406754	0.951223
EO#	DGN	Whole Blood	ESRP2	16:67727069	16:67747306_C_A	365	0.000450037	0.000265888	0.0313165	0.0175518	0.950416
EO#	DGN	Whole Blood	SLX1B	16:30147265	16:30623979_T_G	113	2.56039e-07	4.46698e-07	0.0184279	0.0311999	0.950371
EO#	DGN	Whole Blood	GDF11	12:56396768	12:56449435_G_A	980	1.04741e-10	3.85615e-09	0.00136677	0.0493699	0.949263
EO#	DGN	Whole Blood	PRSS33	16:2830482	16:2836027_T_G	1180	5.07798e-11	5.13331e-11	0.0263331	0.025672	0.947995
EO#	DGN	Whole Blood	YPEL3	16:30082508	16:30103160_C_A	585	4.79023e-17	5.87639e-12	4.60968e-07	0.0556045	0.944395
EO#	DGN	Whole Blood	ANKRD33B	5:10624866	5:10624866_T_G	2479	4.88684e-07	3.14705e-05	0.000867331	0.0549106	0.94419
EO#	DGN	Whole Blood	LMAN2	5:176757191	5:176757191_C_T	737	5.03916e-06	0.000365731	0.000795856	0.0568194	0.942014
EO#	DGN	Whole Blood	SLC7A6OS	16:68317636	16:68294800_C_G	1211	7.68188e-14	3.30347e-05	1.45583e-10	0.0616675	0.938299
EO#	DGN	Whole Blood	CTD-2007H13.3	5:98265807	5:98241228_TA_T	2353	2.28193e-38	9.68578e-07	1.48876e-33	0.0622533	0.937746
EO#	DGN	Whole Blood	RP11-455F5.3	16:30096468	16:30103160_C_A	585	1.60608e-28	6.72207e-12	1.54554e-18	0.0637508	0.936249
EO#	DGN	Whole Blood	NDFIP1	5:141499041	5:141499041_A_G	2238	2.60341e-49	1.48542e-30	1.16305e-20	0.0654255	0.934574
EO#	DGN	Whole Blood	RP11-707O23.5	17:44412076	17:44753645_C_G	205	6.55659e-238	5.71338e-12	8.7897e-228	0.0756688	0.924331
EO#	DGN	Whole Blood	BRD3	9:136909008	9:136902829_A_AT	2346	2.37673e-31	3.46411e-05	5.29034e-28	0.0761836	0.923782
EO#	DGN	Whole Blood	RP11-259G18.2	17:44412076	17:44753645_C_G	936	4.10479e-223	5.73454e-12	5.53344e-213	0.0763805	0.92362
EO#	DGN	Whole Blood	RP11-259G18.3	17:44412076	17:44753645_C_G	936	1.96041e-264	5.75377e-12	2.64272e-254	0.07664	0.92336
EO#	DGN	Whole Blood	DND1P1	17:44412076	17:44753645_C_G	205	6.65887e-217	5.80309e-12	8.92683e-207	0.0768725	0.923127
EO#	DGN	Whole Blood	BOLA2B	16:30147265	16:30623979_T_G	605	4.50048e-08	9.72761e-07	0.00345803	0.0738213	0.92272
EO#	DGN	Whole Blood	RP11-403P17.2	16:67573296	16:67747306_C_A	66	0.0289883	0.00772912	0.0365982	0.00884031	0.917844
EO#	DGN	Whole Blood	IRF1	5:131811182	5:132307574_A_C	1330	1.14522e-89	1.78731e-88	0.00505443	0.0779659	0.91698
EO#	DGN	Whole Blood	RNF181	2:85806266	2:85801082_A_T	2357	3.34496e-05	0.000349232	0.00752731	0.0776748	0.914415
EO#	DGN	Whole Blood	ZNF282	7:148869277	7:148869277_G_A	2003	1.43116e-60	7.19073e-27	1.77213e-35	0.0881276	0.911872
EO#	DGN	Whole Blood	ASB2	14:94443410	14:94417531_T_C	2236	0.00127549	0.0525804	0.000849287	0.0340997	0.911195
EO#	DGN	Whole Blood	EXOC3L2	19:45742902	19:45742902_C_T	1530	4.14458e-15	5.63855e-11	6.82831e-06	0.0919888	0.908004
EO#	DGN	Whole Blood	CORO1A	16:30162305	16:30623979_T_G	605	1.12647e-07	1.15049e-06	0.00865544	0.0874966	0.903847
EO#	DGN	Whole Blood	MVK	12:110038671	12:110441868_T_C	1121	0.0104765	0.036372	0.0130969	0.0445739	0.895481
EO#	DGN	Whole Blood	AP001437.1	21:38796757	21:38814172_C_T	2482	4.15552e-07	0.0001227	0.000364615	0.106767	0.892746
EO#	DGN	Whole Blood	LGALS3	14:55795283	14:55764331_G_C	2336	6.10111e-19	0.000437618	1.54205e-16	0.109718	0.889845
EO#	DGN	Whole Blood	ARIH2	3:48844059	3:48962851_CT_C	711	1.98946e-15	4.7582e-05	4.74025e-12	0.112485	0.887467
EO#	DGN	Whole Blood	HHEX	10:94453475	10:94450233_G_T	1621	1.41592e-20	7.09222e-11	2.27322e-11	0.112977	0.887023
EO#	DGN	Whole Blood	IRF1	5:131804347	5:131804347_C_A	1430	7.81512e-92	1.52538e-90	0.00556668	0.107766	0.886668
EO#	DGN	Whole Blood	WDR6	3:48962128	3:48962851_CT_C	711	7.77955e-109	4.82199e-05	1.85362e-105	0.114007	0.885945
EO#	DGN	Whole Blood	RP11-399O19.9	10:90749963	10:90741955_T_C	1901	2.13532e-14	0.00176227	1.38073e-12	0.113066	0.885172
EO#	DGN	Whole Blood	TBX6	16:30078492	16:30103160_C_A	585	9.66184e-69	1.29207e-11	9.29766e-59	0.12346	0.87654
EO#	DGN	Whole Blood	P4HTM	3:48962851	3:48962851_CT_C	711	1.61506e-07	5.7904e-05	0.000384818	0.137104	0.862453
EO#	DGN	Whole Blood	AC005104.3	2:242294913	2:242191689_G_A	1988	1.72599e-11	1.99347e-10	0.0110935	0.127265	0.861642
EO#	DGN	Whole Blood	IKZF4	12:56466473	12:56449435_G_A	980	1.29467e-10	1.06049e-08	0.00168942	0.137523	0.860788
EO#	DGN	Whole Blood	FAHD2CP	2:96777168	2:96397341_C_A	207	3.33204e-46	1.36519e-20	3.51828e-27	0.143293	0.856707
EO#	DGN	Whole Blood	RP11-259G18.1	17:44360349	17:44753645_C_G	936	2.04657e-90	1.14153e-11	2.75887e-80	0.153036	0.846964
EO#	DGN	Whole Blood	AP001059.5	21:45667484	21:45662979_C_G	2496	1.8249e-19	0.000183925	1.71647e-16	0.17217	0.827646
EO#	DGN	Whole Blood	RP5-886K2.3	1:24199364	1:24199364_G_A	1465	1.40949e-17	3.58096e-07	7.50704e-12	0.189914	0.810086
EO#	DGN	Whole Blood	C11orf65	11:108363755	11:108165407_C_G	1554	2.66946e-10	4.87951e-09	0.0103329	0.188073	0.801594
EO#	DGN	Whole Blood	LAMB2	3:48962851	3:48962851_CT_C	711	8.88735e-06	7.47572e-05	0.0211757	0.177321	0.801419
EO#	DGN	Whole Blood	RP11-872D17.8	11:57180230	11:57184159_C_T	1739	0.000560187	0.0085973	0.0121701	0.185984	0.792689
EO#	DGN	Whole Blood	N4BP1	16:48622582	16:48652982_CAA_C	1773	2.50055e-12	8.85283e-07	5.89041e-07	0.207749	0.792249
EO#	DGN	Whole Blood	INPP5E	9:139323799	9:139327062_G_A	1632	9.79209e-39	0.000161612	1.27856e-35	0.210228	0.78961
EO#	DGN	Whole Blood	TRPV4	12:110271351	12:110441868_T_C	1121	6.08649e-10	0.0946995	7.60885e-10	0.117598	0.787702
EO#	DGN	Whole Blood	SMPD3	16:68304392	16:68294800_C_G	1211	3.57298e-05	8.29765e-05	0.0677135	0.156477	0.775691
EO#	DGN	Whole Blood	CTC-527H23.3	16:48577507	16:48652982_CAA_C	1773	1.09151e-16	9.56084e-07	2.57121e-11	0.224444	0.775555
EO#	DGN	Whole Blood	AC073072.5	7:22767908	7:22784486_TTATATATAAATATATATATATATATA_T	2452	2.8562e-31	1.16276e-12	5.57301e-20	0.226104	0.773896
EO#	DGN	Whole Blood	TMEM258	11:61581656	11:61571382_G_A	1548	5.71054e-21	3.73997e-07	3.52877e-15	0.230337	0.769662
EO#	DGN	Whole Blood	RP11-355B11.2	2:61768239	2:61768239_ATATAT_A	1653	5.26233e-24	1.51591e-05	8.15383e-20	0.23412	0.765864
EO#	DGN	Whole Blood	NSMCE1	16:27343963	16:27343963_T_C	1942	6.67588e-12	4.9682e-07	3.20461e-06	0.237725	0.762271
EO#	DGN	Whole Blood	TRERF1	6:42515791	6:42197707_C_T	1769	4.34455e-08	0.000542213	1.91367e-05	0.23807	0.761369
EO#	DGN	Whole Blood	SRPK1	6:35791302	6:35519493_A_G	1669	1.69455e-09	6.62564e-05	6.18414e-06	0.241039	0.758889
EO%	DGN	Whole Blood	PVALB	22:37258503	22:37258986_C_T	2168	8.56268e-129	2.5424e-07	3.48762e-125	3.55668e-05	0.999964
EO%	DGN	Whole Blood	OLIG1	21:34439889	21:34439889_C_T	1992	2.6584e-52	4.89265e-10	9.73558e-46	0.000792581	0.999207
EO%	DGN	Whole Blood	BCL2L11	2:111908567	2:112402217_C_T	1051	3.72472e-28	1.75808e-26	3.83937e-05	0.000813053	0.999149
EO%	DGN	Whole Blood	44441	2:242294913	2:242191689_G_A	1988	1.31731e-165	1.47597e-10	3.44852e-158	0.00286675	0.997133
EO%	DGN	Whole Blood	LINC00299	2:8441735	2:8441735_C_G	1690	6.06789e-43	5.42003e-14	6.56878e-32	0.00487232	0.995128
EO%	DGN	Whole Blood	AP003774.1	11:64107477	11:64107477_T_C	1313	4.95549e-197	0.000171611	1.65102e-195	0.00472244	0.995106
EO%	DGN	Whole Blood	CCDC88B	11:64107735	11:64107477_T_C	1313	7.22061e-30	0.000219925	2.40568e-28	0.00633376	0.993446
EO%	DGN	Whole Blood	AP000282.2	21:34439889	21:34439889_C_T	1992	6.78153e-10	1.40483e-09	0.00248353	0.00415142	0.993365
EO%	DGN	Whole Blood	FAM43A	3:194406505	3:194403578_A_G	2711	1.13841e-66	1.69877e-06	5.34935e-63	0.00698945	0.993009
EO%	DGN	Whole Blood	BCL2L11	2:111900560	2:111900560_T_C	1131	7.99021e-29	1.48071e-26	5.34623e-05	0.00891636	0.99103
EO%	DGN	Whole Blood	GAL3ST2	2:242709363	2:242698640_G_A	1196	1.07904e-19	1.73332e-16	7.74762e-06	0.0114569	0.988535
EO%	DGN	Whole Blood	NFATC3	16:67727069	16:67747306_C_A	370	2.31397e-42	0.000539396	5.21555e-41	0.0111693	0.988291
EO%	DGN	Whole Blood	RERE	1:8497307	1:8504421_C_A	1671	1.70438e-37	2.46843e-15	8.77631e-25	0.0117223	0.988278
EO%	DGN	Whole Blood	MCL1	1:150608320	1:150595537_G_T	1557	4.44294e-14	6.90654e-10	8.28406e-07	0.0118895	0.98811
EO%	DGN	Whole Blood	RBM15B	3:51215148	3:51209731_C_T	1010	1.32645e-21	4.7341e-08	3.72957e-16	0.0123232	0.987677
EO%	DGN	Whole Blood	KLF12	13:74681247	13:74704287_C_T	2499	5.11557e-13	2.61871e-05	2.94031e-10	0.0140658	0.985908
EO%	DGN	Whole Blood	BEND3	6:107446540	6:107444153_T_C	2260	2.64531e-19	1.897e-18	0.00195309	0.0130209	0.985026
EO%	DGN	Whole Blood	POLR2E	19:1095514	19:1104078_G_A	1330	1.09403e-48	7.14607e-05	2.70243e-46	0.0166687	0.98326
EO%	DGN	Whole Blood	KIAA1683	19:18392873	19:18408519_C_A	1587	1.72323e-115	0.00208483	1.50071e-114	0.0171753	0.98074
EO%	DGN	Whole Blood	LDHD	16:75180124	16:75236267_G_A	2169	4.30729e-07	0.00542252	1.29883e-06	0.015372	0.979204
EO%	DGN	Whole Blood	GPX4	19:1095514	19:1104078_G_A	1330	1.33061e-28	8.86539e-05	3.28681e-26	0.0209199	0.978991
EO%	DGN	Whole Blood	RP11-96D1.11	16:67727069	16:67747306_C_A	365	1.54758e-09	0.00101363	3.43391e-08	0.0215139	0.977472
EO%	DGN	Whole Blood	ADRB2	5:148200011	5:148200011_T_C	1839	6.46671e-44	8.40059e-35	1.858e-11	0.0231595	0.976841
EO%	DGN	Whole Blood	CHP1	15:41613487	15:41693455_G_T	1301	1.59197e-15	8.36113e-06	4.86632e-12	0.0245828	0.975409
EO%	DGN	Whole Blood	TRERF1	6:42515791	6:42515791_C_T	1630	3.13178e-12	3.90967e-08	2.07218e-06	0.0248937	0.975104
EO%	DGN	Whole Blood	GPR85	7:112757862	7:112782556_G_A	1517	1.79567e-12	0.00174703	2.59403e-11	0.0242636	0.973989
EO%	DGN	Whole Blood	BRD3	9:136909008	9:136902829_A_AT	2346	6.99259e-36	1.01918e-09	1.91629e-28	0.0269571	0.973043
EO%	DGN	Whole Blood	RP11-617D20.1	4:38664499	4:38664499_A_G	2839	2.04519e-56	4.42218e-50	1.30656e-08	0.0272782	0.972722
EO%	DGN	Whole Blood	SYMPK	19:46368222	19:46368222_G_T	1821	2.82562e-16	5.58582e-14	0.000151079	0.0288952	0.970954
EO%	DGN	Whole Blood	MSRA	8:10283748	8:10243101_G_T	2990	7.60316e-18	6.00018e-05	3.93218e-15	0.0300617	0.969878
EO%	DGN	Whole Blood	C14orf119	14:23589057	14:23589057_G_A	1716	5.28719e-25	8.00224e-24	0.00207114	0.0303795	0.967549
EO%	DGN	Whole Blood	AC113189.5	17:7485583	17:7742601_G_A	1701	2.84405e-14	0.000255748	3.93843e-12	0.0344506	0.965294
EO%	DGN	Whole Blood	ST3GAL4	11:126179575	11:126109060_G_A	2620	5.12236e-13	9.3193e-05	2.07528e-10	0.0367931	0.963114
EO%	DGN	Whole Blood	YPEL3	16:30082508	16:30096468_T_TGGG	584	2.96775e-14	3.64078e-09	3.69564e-07	0.0443819	0.955618
EO%	DGN	Whole Blood	RP11-96D1.10	16:67727069	16:67747306_C_A	367	8.92504e-13	0.00212545	1.98487e-11	0.0463169	0.951558
EO%	DGN	Whole Blood	RP11-455F5.3	16:30082508	16:30096468_T_TGGG	584	9.81976e-26	4.11027e-09	1.22282e-18	0.0502341	0.949766
EO%	DGN	Whole Blood	PRSS33	16:2830482	16:2836027_T_G	1180	9.93915e-11	1.00475e-10	0.0263749	0.0257144	0.947911
EO%	DGN	Whole Blood	CTD-3203P2.2	16:27343963	16:27343963_T_C	1942	2.84316e-06	1.46082e-05	0.00871833	0.0438474	0.947417
EO%	DGN	Whole Blood	GDF11	12:56396768	12:56401085_G_A	974	2.03153e-11	7.4898e-10	0.00142434	0.0515651	0.947011
EO%	DGN	Whole Blood	KARSP3	16:67727069	16:67747306_C_A	370	0.00170355	0.000595146	0.0383969	0.0124674	0.946837
EO%	DGN	Whole Blood	ANKRD33B	5:10624866	5:10624866_T_G	2479	6.24492e-08	4.02164e-06	0.000845138	0.05348	0.945671
EO%	DGN	Whole Blood	ESRP2	16:67727069	16:67747306_C_A	365	0.00152108	0.000898674	0.0337512	0.0189958	0.944833
EO%	DGN	Whole Blood	SENP7	3:101232093	3:101267385_T_C	2287	5.07605e-28	0.000263815	1.13714e-25	0.0581583	0.941578
EO%	DGN	Whole Blood	SLC7A6OS	16:68304392	16:68313073_T_TA	1242	3.13324e-13	0.0001354	1.45239e-10	0.0618254	0.938039
EO%	DGN	Whole Blood	SOX15	17:7533214	17:7742601_G_A	1701	8.27218e-05	0.000377054	0.0114553	0.0512775	0.936807
EO%	DGN	Whole Blood	NDFIP1	5:141499041	5:141499041_A_G	2238	5.11878e-38	2.92061e-19	1.17365e-20	0.0660306	0.933969
EO%	DGN	Whole Blood	MSL1	17:38505824	17:38764524_T_A	1031	3.97678e-11	0.046903	2.48309e-11	0.0283614	0.924736
EO%	DGN	Whole Blood	AP001059.5	21:45667484	21:45662979_C_G	2496	2.3189e-19	0.000233714	7.75875e-17	0.0772752	0.922491
EO%	DGN	Whole Blood	ASB2	14:94443410	14:94417531_T_C	2236	0.000941159	0.0387982	0.000969475	0.0390452	0.920246
EO%	DGN	Whole Blood	ZNF282	7:148869277	7:148869277_G_A	2003	2.41506e-69	1.21343e-35	1.61582e-35	0.080266	0.919734
EO%	DGN	Whole Blood	IRF1	5:131811182	5:132307574_A_C	1330	6.58887e-71	1.0283e-69	0.00505443	0.0779659	0.91698
EO%	DGN	Whole Blood	HIVEP3	1:42370787	1:42371414_T_C	1765	1.25213e-74	1.27134e-08	8.3285e-68	0.0836463	0.916354
EO%	DGN	Whole Blood	SENP3	17:7536527	17:7742601_G_A	1701	1.49678e-05	0.000602979	0.00207273	0.0825855	0.914724
EO%	DGN	Whole Blood	SUOX	12:56396768	12:56401085_G_A	974	1.70677e-26	1.30541e-09	1.19665e-18	0.0906149	0.909385
EO%	DGN	Whole Blood	RP11-430C7.5	1:204519692	1:204492631_C_A	1948	2.16614e-08	0.00173803	1.16471e-06	0.0925463	0.905714
EO%	DGN	Whole Blood	RP11-403P17.2	16:67573296	16:67747306_C_A	66	0.0316991	0.0084519	0.0488099	0.0121152	0.898924
EO%	DGN	Whole Blood	IGHEP2	9:5094539	9:5112288_C_T	2337	1.12313e-50	8.77601e-09	1.32475e-43	0.102617	0.897383
EO%	DGN	Whole Blood	HHEX	10:94453475	10:94450233_G_T	1621	1.48804e-18	7.45347e-09	2.15664e-11	0.107131	0.892869
EO%	DGN	Whole Blood	IRF1	5:131804347	5:131804347_C_A	1430	4.98598e-73	9.73181e-72	0.0053314	0.103169	0.8915
EO%	DGN	Whole Blood	P4HTM	3:48915709	3:49364140_C_CT	916	1.05513e-06	0.000317897	0.000365	0.109079	0.890237
EO%	DGN	Whole Blood	TNFSF13	17:7487573	17:7742601_G_A	1701	3.25275e-20	0.000797687	4.50439e-18	0.109574	0.889629
EO%	DGN	Whole Blood	MDM4	1:204547268	1:204492631_C_A	1948	9.94275e-57	0.00207255	5.34612e-55	0.110552	0.887376
EO%	DGN	Whole Blood	TBX6	16:30078492	16:30096468_T_TGGG	584	7.0823e-66	9.47161e-09	8.81937e-59	0.117064	0.882936
EO%	DGN	Whole Blood	AC073072.5	7:22767433	7:22784486_TTATATATAAATATATATATATATATA_T	2452	8.84823e-27	3.60212e-08	3.09256e-20	0.125023	0.874977
EO%	DGN	Whole Blood	P4HTM	3:48915709	3:48844059_G_A	718	9.14839e-07	0.000327587	0.000350482	0.124627	0.874694
EO%	DGN	Whole Blood	AC005104.3	2:242294913	2:242191689_G_A	1988	3.99706e-10	4.61648e-09	0.0104637	0.119983	0.869553
EO%	DGN	Whole Blood	QRICH1	3:49238718	3:49364140_C_CT	916	7.67657e-19	0.000382928	2.65553e-16	0.131597	0.86802
EO%	DGN	Whole Blood	FAM65A	16:67626929	16:67747306_C_A	370	0.000472424	0.00540323	0.0106481	0.120923	0.862554
EO%	DGN	Whole Blood	CTD-2007H13.3	5:98265807	5:98241228_TA_T	2353	7.00456e-41	2.97312e-09	3.27414e-33	0.138111	0.861889
EO%	DGN	Whole Blood	IKZF4	12:56466473	12:56401085_G_A	974	2.45359e-11	2.01711e-09	0.00172025	0.140565	0.857715
EO%	DGN	Whole Blood	QRICH1	3:49238718	3:48844059_G_A	718	6.83267e-19	0.000391725	2.61765e-16	0.149223	0.850385
EO%	DGN	Whole Blood	ARIH2	3:49073355	3:49364140_C_CT	916	2.18034e-14	0.000439885	7.54239e-12	0.15132	0.84824
EO%	DGN	Whole Blood	NDUFAF3	3:48915709	3:48844059_G_A	718	2.69675e-05	0.000392838	0.0103315	0.14966	0.839589
EO%	DGN	Whole Blood	ARIH2	3:48844059	3:48844059_G_A	718	1.73654e-14	0.000423185	6.65283e-12	0.161288	0.838289
EO%	DGN	Whole Blood	NDUFAF3	3:48915709	3:49364140_C_CT	916	2.98628e-05	0.000440079	0.0103303	0.151398	0.837802
EO%	DGN	Whole Blood	NICN1	3:49166069	3:49364140_C_CT	916	4.58163e-12	0.000483586	1.58491e-09	0.166453	0.833064
EO%	DGN	Whole Blood	PPP1R14B	11:64110683	11:64107477_T_C	1313	7.39785e-08	0.00491202	2.46473e-06	0.162821	0.832264
EO%	DGN	Whole Blood	WDR6	3:48962128	3:48844059_G_A	718	4.64476e-108	0.000444454	1.77945e-105	0.169444	0.830112
EO%	DGN	Whole Blood	NICN1	3:49166069	3:48844059_G_A	556	4.42901e-12	0.000478723	1.69758e-09	0.182671	0.81685
EO%	DGN	Whole Blood	RP5-886K2.3	1:24200903	1:24199869_G_A	1467	2.15146e-17	5.46624e-07	7.29152e-12	0.184441	0.815559
EO%	DGN	Whole Blood	CD247	1:167424924	1:167408670_C_T	2007	3.83746e-17	0.00140693	5.08327e-15	0.185555	0.813038
EO%	DGN	Whole Blood	RMI1	9:86595498	9:86368660_G_A	2208	4.08873e-18	9.18873e-07	8.78338e-13	0.196588	0.803411
EO%	DGN	Whole Blood	C11orf65	11:108363755	11:108165407_C_G	1554	4.97041e-06	9.08542e-05	0.0103729	0.188806	0.800725
EO%	DGN	Whole Blood	N4BP1	16:48614293	16:48656063_C_CT	1782	6.14008e-14	2.17252e-08	5.90042e-07	0.20798	0.79202
EO%	DGN	Whole Blood	PRKAR2A	3:48898749	3:49364140_C_CT	819	5.8708e-08	0.000615529	2.03074e-05	0.212127	0.787237
EO%	DGN	Whole Blood	SMPD3	16:68304392	16:68313073_T_TA	1242	0.000140679	0.000327027	0.0652105	0.150807	0.783515
EO%	DGN	Whole Blood	ZFP1	16:75182147	16:75236267_G_A	2169	2.743e-15	0.0544407	8.27129e-15	0.163379	0.78218
EO%	DGN	Whole Blood	NSMCE1	16:27343963	16:27343963_T_C	1942	9.59525e-10	7.1408e-05	2.94231e-06	0.218185	0.78174
EO%	DGN	Whole Blood	CTC-527H23.3	16:48577507	16:48656063_C_CT	1782	2.61415e-18	2.2877e-08	2.51211e-11	0.21906	0.78094
EO%	DGN	Whole Blood	PRKAR2A	3:48898749	3:48844059_G_A	718	4.59879e-08	0.000590911	1.76183e-05	0.225609	0.773782
EO%	DGN	Whole Blood	RP11-259G18.1	17:44360349	17:44753645_C_G	936	5.71741e-95	3.18902e-16	4.23744e-80	0.235589	0.764411
EO%	DGN	Whole Blood	ACD	16:67626929	16:67747306_C_A	370	2.89447e-07	0.0100826	6.52395e-06	0.226492	0.763419
EO%	DGN	Whole Blood	FAHD2CP	2:96777168	2:96397341_C_A	207	3.44082e-47	1.40976e-21	5.92109e-27	0.241839	0.758161
EO%	DGN	Whole Blood	RP11-259G18.2	17:44412076	17:44753645_C_G	936	2.38242e-227	3.32833e-16	1.76572e-212	0.245924	0.754076
EO%	DGN	Whole Blood	RP11-707O23.5	17:44412076	17:44753645_C_G	205	3.81304e-242	3.32267e-16	2.83128e-227	0.245963	0.754037
EO%	DGN	Whole Blood	RP11-259G18.3	17:44412076	17:44753645_C_G	936	1.13855e-268	3.34163e-16	8.43834e-254	0.24691	0.75309
EO%GRAN	DGN	Whole Blood	CADM4	19:44153100	19:44153100_A_G	1662	6.92617e-10	2.35112e-05	2.95689e-08	3.76017e-06	0.999973
EO%GRAN	DGN	Whole Blood	PVALB	22:37258503	22:37258986_C_T	2168	1.69685e-127	5.03823e-06	3.49573e-125	3.79831e-05	0.999957
EO%GRAN	DGN	Whole Blood	OLIG1	21:34439889	21:34439889_C_T	1992	1.71119e-53	3.14936e-11	1.00478e-45	0.0008501	0.99915
EO%GRAN	DGN	Whole Blood	BCL2L11	2:111908567	2:112402217_C_T	1051	2.9052e-29	1.37127e-27	3.93799e-05	0.000859648	0.999101
EO%GRAN	DGN	Whole Blood	MSL1	17:38505824	17:38764524_T_A	1031	1.0321e-13	0.000121728	1.80363e-12	0.00112849	0.99875
EO%GRAN	DGN	Whole Blood	44441	2:242294913	2:242189231_T_C	1993	6.55576e-165	7.37038e-10	2.88107e-158	0.00224132	0.997759
EO%GRAN	DGN	Whole Blood	FAM43A	3:194405630	3:194405630_A_T	2716	2.76976e-67	4.13314e-07	4.41531e-63	0.00559428	0.994405
EO%GRAN	DGN	Whole Blood	LINC00299	2:8441735	2:8441735_C_G	1690	1.02773e-41	9.18004e-13	7.67121e-32	0.00585803	0.994142
EO%GRAN	DGN	Whole Blood	AP000282.2	21:34439889	21:34439889_C_T	1992	4.29017e-11	8.88733e-11	0.00251912	0.00422524	0.993256
EO%GRAN	DGN	Whole Blood	BCL2L11	2:111900560	2:111900560_T_C	1131	7.07699e-30	1.31148e-27	5.2195e-05	0.00868127	0.991267
EO%GRAN	DGN	Whole Blood	RBM15B	3:51215148	3:51209731_C_T	1010	6.1319e-21	2.18848e-07	3.09272e-16	0.010048	0.989952
EO%GRAN	DGN	Whole Blood	CREB5	7:28724374	7:28277107_C_G	2173	6.22381e-41	1.20804e-07	6.30016e-36	0.0112399	0.98876
EO%GRAN	DGN	Whole Blood	GAL3ST2	2:242709363	2:242698640_G_A	1196	3.46873e-18	5.57199e-15	7.78993e-06	0.0115249	0.988467
EO%GRAN	DGN	Whole Blood	BEND3	6:107446540	6:107446540_T_G	2244	3.43872e-14	2.46582e-13	0.00156937	0.0102654	0.988165
EO%GRAN	DGN	Whole Blood	MCL1	1:150608320	1:150595537_G_T	1557	1.02883e-16	1.59932e-12	9.35266e-07	0.0135523	0.986447
EO%GRAN	DGN	Whole Blood	RERE	1:8497307	1:8504421_C_A	1671	1.79201e-34	2.59535e-12	1.05976e-24	0.0143627	0.985637
EO%GRAN	DGN	Whole Blood	NFATC3	16:67727069	16:67747306_C_A	370	1.59218e-41	0.00371143	5.19716e-41	0.0111296	0.985159
EO%GRAN	DGN	Whole Blood	AC113189.5	17:7485583	17:7742601_G_A	1701	1.76742e-14	0.000158933	2.35326e-12	0.0201818	0.979659
EO%GRAN	DGN	Whole Blood	BRD3	9:136909008	9:136909008_G_A	2340	5.9725e-38	8.72544e-12	1.62584e-28	0.0227752	0.977225
EO%GRAN	DGN	Whole Blood	TBX6	16:30078492	16:30061244_CA_C	580	3.26804e-66	4.36942e-09	1.80865e-59	0.0232051	0.976795
EO%GRAN	DGN	Whole Blood	ADRB2	5:148200011	5:148200011_T_C	1839	1.83411e-48	2.38261e-39	1.86347e-11	0.0232306	0.976769
EO%GRAN	DGN	Whole Blood	TRERF1	6:42515791	6:42515791_C_T	1630	2.28267e-13	2.84965e-09	2.07897e-06	0.0249785	0.975019
EO%GRAN	DGN	Whole Blood	ST3GAL4	11:126179575	11:126179575_G_A	2583	2.85748e-15	5.15513e-07	1.52702e-10	0.0265753	0.973424
EO%GRAN	DGN	Whole Blood	RP11-96D1.11	16:67727069	16:67747306_C_A	365	1.06221e-08	0.00695728	3.34399e-08	0.0209303	0.972112
EO%GRAN	DGN	Whole Blood	RP11-617D20.1	4:38677062	4:38680186_C_T	2792	3.00993e-47	6.51166e-41	1.42091e-08	0.0297695	0.970231
EO%GRAN	DGN	Whole Blood	MSRA	8:10283748	8:10243101_G_T	2990	5.85338e-18	4.61931e-05	4.19874e-15	0.0321674	0.967786
EO%GRAN	DGN	Whole Blood	C14orf119	14:23589057	14:23589057_G_A	1716	4.01237e-27	6.07277e-26	0.00207102	0.0303777	0.967551
EO%GRAN	DGN	Whole Blood	SYMPK	19:46302145	19:46302145_G_A	1864	1.16326e-14	2.31257e-12	0.00017077	0.0329825	0.966847
EO%GRAN	DGN	Whole Blood	IGHEP2	9:5094539	9:5038596_ATTT_A	2358	6.15066e-49	4.78983e-07	4.96683e-44	0.0377169	0.962283
EO%GRAN	DGN	Whole Blood	YPEL3	16:30082508	16:30061244_CA_C	580	7.04161e-14	8.63908e-09	3.89708e-07	0.0468586	0.953141
EO%GRAN	DGN	Whole Blood	RP11-455F5.3	16:30082508	16:30061244_CA_C	580	2.23535e-25	9.35777e-09	1.23712e-18	0.0508401	0.94916
EO%GRAN	DGN	Whole Blood	SLC7A6OS	16:68311219	16:68313073_T_TA	1242	2.13094e-12	0.000920864	1.18648e-10	0.0503237	0.948755
EO%GRAN	DGN	Whole Blood	PRSS33	16:2836271	16:2835189_G_A	1181	1.27263e-09	1.28661e-09	0.0264227	0.0257651	0.947812
EO%GRAN	DGN	Whole Blood	SENP7	3:101232093	3:101267385_T_C	2287	1.20835e-28	6.2801e-05	1.03715e-25	0.0529562	0.946981
EO%GRAN	DGN	Whole Blood	ANKRD33B	5:10630659	5:10630659_A_G	2484	1.51145e-06	9.73632e-05	0.000834836	0.0528316	0.946235
EO%GRAN	DGN	Whole Blood	LDHD	16:75180124	16:75236267_G_A	2169	2.92507e-06	0.0368242	1.50976e-06	0.0180615	0.94511
EO%GRAN	DGN	Whole Blood	CTD-3203P2.2	16:27343963	16:27343963_T_C	1942	0.00015857	0.000814735	0.00919658	0.0463085	0.943522
EO%GRAN	DGN	Whole Blood	HIVEP3	1:42370787	1:42371414_T_C	1765	1.63119e-73	1.65621e-07	5.78643e-68	0.0578098	0.94219
EO%GRAN	DGN	Whole Blood	RP11-96D1.10	16:67727069	16:67747306_C_A	367	6.07437e-12	0.0144657	1.92292e-11	0.0448526	0.940682
EO%GRAN	DGN	Whole Blood	HMHA1	19:1081617	19:1049305_C_A	1378	4.89329e-09	7.16911e-05	4.2543e-06	0.0613907	0.938533
EO%GRAN	DGN	Whole Blood	CHP1	15:41774423	15:41774423_A_G	1396	3.00215e-17	1.57194e-07	1.2147e-11	0.0626649	0.937335
EO%GRAN	DGN	Whole Blood	GPR85	7:112757862	7:112782556_G_A	1517	5.99505e-12	0.00583267	5.9577e-11	0.0570261	0.937141
EO%GRAN	DGN	Whole Blood	NDFIP1	5:141513854	5:141513854_T_C	2237	2.15132e-32	1.22866e-13	1.15697e-20	0.0651422	0.934858
EO%GRAN	DGN	Whole Blood	KARSP3	16:67727069	16:67747306_C_A	370	0.0115747	0.00404371	0.037782	0.012265	0.934335
EO%GRAN	DGN	Whole Blood	SUOX	12:56384804	12:56401085_G_A	974	6.42906e-24	4.9172e-07	8.78621e-19	0.0662668	0.933733
EO%GRAN	DGN	Whole Blood	ESRP2	16:67727069	16:67747306_C_A	365	0.010352	0.0061161	0.0325895	0.0183217	0.932621
EO%GRAN	DGN	Whole Blood	ZNF282	7:148869277	7:148869277_G_A	2003	4.67339e-69	2.3481e-35	1.50094e-35	0.0744881	0.925512
EO%GRAN	DGN	Whole Blood	HHEX	10:94446041	10:94453475_TA_T	1630	7.49757e-16	3.75881e-06	1.55359e-11	0.0769642	0.923032
EO%GRAN	DGN	Whole Blood	GDF11	12:56396768	12:56401085_G_A	974	1.58022e-08	5.82591e-07	0.00215959	0.0787001	0.91914
EO%GRAN	DGN	Whole Blood	SOX15	17:7533214	17:7742601_G_A	1701	0.000124852	0.000569087	0.0166236	0.0748641	0.907818
EO%GRAN	DGN	Whole Blood	IRF1	5:131811182	5:132307574_A_C	1330	2.27458e-60	3.54986e-59	0.0058511	0.0904126	0.903736
EO%GRAN	DGN	Whole Blood	AC073072.5	7:22767433	7:22784486_TTATATATAAATATATATATATATATA_T	2452	2.31686e-24	9.43194e-06	2.51432e-20	0.101459	0.898531
EO%GRAN	DGN	Whole Blood	IL4R	16:27326268	16:27343963_T_C	1942	1.88555e-17	0.00176953	1.09356e-15	0.101731	0.8965
EO%GRAN	DGN	Whole Blood	IRF1	5:131804347	5:131804347_C_A	1430	5.83265e-63	1.13844e-61	0.00510979	0.0988386	0.896052
EO%GRAN	DGN	Whole Blood	AP001059.5	21:45667484	21:45662979_C_G	2496	1.57747e-18	0.00158988	1.07218e-16	0.107171	0.89124
EO%GRAN	DGN	Whole Blood	EIF2S2P3	10:94429708	10:94453475_TA_T	1630	2.79654e-29	5.79732e-06	5.79477e-25	0.119247	0.880747
EO%GRAN	DGN	Whole Blood	AC005104.3	2:242294913	2:242189231_T_C	1993	2.21877e-09	2.56276e-08	0.00975086	0.111748	0.878501
EO%GRAN	DGN	Whole Blood	TMEM259	19:1011215	19:1049305_C_A	1378	1.08952e-08	0.000144814	9.47247e-06	0.125029	0.874817
EO%GRAN	DGN	Whole Blood	SENP3	17:7536527	17:7742601_G_A	1701	2.5451e-05	0.00102529	0.00338871	0.135655	0.859906
EO%GRAN	DGN	Whole Blood	NSMCE1	16:27343963	16:27343963_T_C	1942	3.66828e-08	0.00272994	2.12749e-06	0.157488	0.83978
EO%GRAN	DGN	Whole Blood	TNFSF13	17:7487573	17:7742601_G_A	1701	5.43937e-20	0.00133392	7.24234e-18	0.176786	0.82188
EO%GRAN	DGN	Whole Blood	CTD-2007H13.3	5:98265807	5:98221383_A_AT	2305	9.98722e-41	4.25293e-09	4.25989e-33	0.180583	0.819417
EO%GRAN	DGN	Whole Blood	RP5-886K2.3	1:24200903	1:24199869_G_A	1467	7.97109e-16	2.02522e-05	7.2898e-12	0.184397	0.815583
EO%GRAN	DGN	Whole Blood	ASB2	14:94443410	14:94417531_T_C	2236	0.00388109	0.159993	0.000592612	0.0236178	0.811915
EO%GRAN	DGN	Whole Blood	RMI1	9:86595498	9:86368660_G_A	2208	3.5433e-18	7.96296e-07	8.52927e-13	0.190872	0.809128
EO%GRAN	DGN	Whole Blood	AC010883.5	2:43456618	2:43451957_G_A	2526	2.32238e-14	0.000650341	7.13006e-12	0.198864	0.800486
EO%GRAN	DGN	Whole Blood	RP11-259G18.1	17:44360349	17:44753645_C_G	936	1.00664e-96	5.61475e-18	3.68114e-80	0.204529	0.795471
EO%GRAN	DGN	Whole Blood	RPS26	12:56394954	12:56401085_G_A	972	4.61871e-299	1.95282e-06	4.96488e-294	0.209128	0.79087
EO%GRAN	DGN	Whole Blood	N4BP1	16:48622582	16:48656063_C_CT	1782	3.27646e-12	1.1593e-06	5.95798e-07	0.210018	0.78998
EO%GRAN	DGN	Whole Blood	CTC-527H23.3	16:48577507	16:48656063_C_CT	1782	1.37786e-16	1.2058e-06	2.50552e-11	0.218483	0.781516
EO%GRAN	DGN	Whole Blood	SMIM8	6:88035275	6:88410050_G_A	2314	3.04209e-50	2.76185e-09	2.47115e-42	0.223574	0.776426
EO%GRAN	DGN	Whole Blood	IKZF4	12:56466473	12:56401085_G_A	974	1.98658e-08	1.63318e-06	0.00271495	0.222422	0.774861
EO%GRAN	DGN	Whole Blood	MFHAS1	8:8706332	8:8206753_A_G	2177	2.13855e-18	0.00721906	6.49356e-17	0.218428	0.774353
EO%GRAN	DGN	Whole Blood	SMPD3	16:68304392	16:68313073_T_TA	1242	0.00126133	0.00293214	0.0702292	0.162494	0.763083
f.102.0.0	DGN	Whole Blood	C14orf159	14:91589233	14:91589233:C_G	1800	1.76962e-39	9.50463e-12	4.53981e-31	0.00143977	0.99856
f.102.0.0	DGN	Whole Blood	NSFP1	17:44184828	17:44184828:G_T	2293	6.54541e-28	0.000101832	1.61988e-26	0.00152179	0.998376
f.102.0.0	DGN	Whole Blood	LTBP3	11:65326154	11:65337251:A_T	933	2.95092e-58	3.03342e-05	2.92611e-56	0.00200996	0.99796
f.102.0.0	DGN	Whole Blood	DES	2:220297038	2:220299018:C_T	1316	2.60085e-45	1.63963e-18	6.02763e-30	0.00280276	0.997197
f.102.0.0	DGN	Whole Blood	KHNYN	14:24899194	14:24903964:C_T	1799	2.1899e-84	2.56903e-06	5.11707e-81	0.00500799	0.994989
f.102.0.0	DGN	Whole Blood	TMEM125	1:43919413	1:43919413:A_G	1342	8.2491e-08	1.33288e-05	5.73441e-05	0.00827392	0.991655
f.102.0.0	DGN	Whole Blood	EHBP1L1	11:65337251	11:65337251:A_T	933	8.06986e-12	0.000106045	8.00202e-10	0.00952503	0.990369
f.102.0.0	DGN	Whole Blood	DFNB59	2:179395067	2:179158463:A_G	1430	4.11534e-64	9.64794e-64	0.00382729	0.00798445	0.988188
f.102.0.0	DGN	Whole Blood	CLIP3	19:36570905	19:36570905:C_T	1213	9.09313e-35	9.6411e-08	1.25285e-29	0.0122958	0.987704
f.102.0.0	DGN	Whole Blood	TRIP6	7:100499315	7:100486754:C_G	1154	6.58605e-91	1.26422e-70	7.70954e-23	0.0138126	0.986187
f.102.0.0	DGN	Whole Blood	PCGF2	17:36886828	17:36855851:G_T	1144	1.69653e-42	2.3235e-06	1.30635e-38	0.0169083	0.983089
f.102.0.0	DGN	Whole Blood	ZBTB38	3:141118028	3:141125186:A_G	1448	1.62764e-16	5.29741e-14	5.57565e-05	0.017164	0.98278
f.102.0.0	DGN	Whole Blood	AP4M1	7:99707950	7:99625199:A_G	663	1.03131e-46	3.0911e-06	7.24626e-43	0.0207396	0.979257
f.102.0.0	DGN	Whole Blood	MED19	11:57448032	11:57448032:C_G	1378	2.43477e-52	0.000421312	1.33309e-50	0.0220902	0.977488
f.102.0.0	DGN	Whole Blood	CACNA2D2	3:51135084	3:51497800:A_C	400	1.43005e-05	0.0185124	5.04645e-06	0.00555687	0.975911
f.102.0.0	DGN	Whole Blood	DARS	2:136680534	2:136746224:C_G	1143	1.12568e-202	1.88549e-05	1.51341e-199	0.0243737	0.975607
f.102.0.0	DGN	Whole Blood	CTB-58E17.1	17:36860927	17:36855851:G_T	1144	9.31029e-10	3.59968e-06	7.16908e-06	0.0267449	0.973244
f.102.0.0	DGN	Whole Blood	EDEM2	20:33727431	20:33703607:C_T	1352	1.33255e-34	0.000636403	5.75556e-33	0.0265148	0.972849
f.102.0.0	DGN	Whole Blood	WEE1	11:9617472	11:9383791:C_G	1711	0.000115348	0.00112148	0.0026982	0.0252626	0.970802
f.102.0.0	DGN	Whole Blood	CACNA2D2	3:50337422	3:50793739:A_G	934	4.4497e-07	0.00253115	4.91437e-06	0.0269842	0.970479
f.102.0.0	DGN	Whole Blood	RNF40	16:30692208	16:30692208:C_T	480	1.59759e-26	5.27608e-06	9.85283e-23	0.0315709	0.968424
f.102.0.0	DGN	Whole Blood	ELOVL1	1:43919413	1:43919413:A_G	1342	2.63673e-06	4.43377e-05	0.00183294	0.0298533	0.968267
f.102.0.0	DGN	Whole Blood	TAF6	7:99716901	7:99625199:A_G	663	3.60442e-32	5.01783e-06	2.53256e-28	0.0342908	0.965704
f.102.0.0	DGN	Whole Blood	R3HDM4	19:896506	19:1208399:C_T	919	2.89124e-05	0.0274846	1.33732e-05	0.0117521	0.960721
f.102.0.0	DGN	Whole Blood	COPS3	17:17168164	17:17131869:C_T	1347	1.19134e-65	4.88102e-06	9.91911e-62	0.0396791	0.960316
f.102.0.0	DGN	Whole Blood	ATP5D	19:1224286	19:1208399:C_T	919	3.03925e-11	0.0280766	1.40579e-11	0.0120268	0.959897
f.102.0.0	DGN	Whole Blood	MBLAC1	7:99605588	7:99625199:A_G	663	6.70484e-10	5.84791e-06	4.71099e-06	0.040129	0.95986
f.102.0.0	DGN	Whole Blood	FAM212A	3:49852419	3:49852419:A_G	879	9.26701e-27	2.35974e-23	1.64518e-05	0.0409335	0.95905
f.102.0.0	DGN	Whole Blood	EEF1G	11:62334908	11:62380027:C_T	1293	7.55358e-79	2.25755e-06	1.55568e-74	0.0455402	0.954458
f.102.0.0	DGN	Whole Blood	MCM7	7:99605588	7:99625199:A_G	663	2.9289e-10	6.71189e-06	2.05792e-06	0.0462056	0.953786
f.102.0.0	DGN	Whole Blood	OBFC1	10:105657892	10:105656874:A_G	1318	4.85391e-10	0.00377754	5.59667e-09	0.0426023	0.95362
f.102.0.0	DGN	Whole Blood	AKTIP	16:53481422	16:53533342:C_T	1388	2.80808e-66	9.34954e-11	1.62475e-57	0.0531495	0.94685
f.102.0.0	DGN	Whole Blood	RSRC2	12:123131498	12:123144293:C_T	978	1.19261e-12	8.62672e-06	8.58999e-09	0.0611967	0.938795
f.102.0.0	DGN	Whole Blood	RAB2A	8:61525780	8:61298301:A_G	1715	5.84257e-39	0.000898148	4.11197e-37	0.0622743	0.936828
f.102.0.0	DGN	Whole Blood	RBL2	16:53497045	16:53533342:C_T	1388	3.21057e-85	1.19178e-10	1.85763e-76	0.0680242	0.931976
f.102.0.0	DGN	Whole Blood	AC017104.4	2:232264914	2:232264914:G_T	1457	4.73298e-24	7.20009e-22	0.000452346	0.0678819	0.931666
f.102.0.0	DGN	Whole Blood	ABCC2	10:101547612	10:101522170:A_G	1618	1.9301e-13	2.29047e-06	6.00213e-09	0.0702983	0.929699
f.102.0.0	DGN	Whole Blood	CNPY4	7:99722266	7:99625199:A_G	663	7.02669e-22	1.20036e-05	4.93713e-18	0.0834239	0.916564
f.102.0.0	DGN	Whole Blood	CXXC5	5:139052104	5:139054033:C_T	730	9.49138e-07	0.0050638	1.48692e-05	0.0784131	0.916507
f.102.0.0	DGN	Whole Blood	SH3PXD2A	10:105601210	10:105656874:A_G	1318	1.14197e-07	0.00716061	1.31671e-06	0.0816523	0.911186
f.102.0.0	DGN	Whole Blood	CTD-2547L24.3	14:91589233	14:91589233:C_G	1800	1.01794e-10	2.6128e-10	0.0261144	0.0661216	0.907764
f.102.0.0	DGN	Whole Blood	AC093391.2	2:136746224	2:136746224:C_G	1143	2.71456e-19	7.1164e-05	3.64957e-16	0.0947707	0.905158
f.102.0.0	DGN	Whole Blood	QRICH1	3:49148890	3:48774420:C_G	610	1.08925e-28	5.08885e-14	2.1758e-16	0.100752	0.899248
f.102.0.0	DGN	Whole Blood	NICN1	3:49166069	3:48774420:C_G	416	6.75661e-22	5.10805e-14	1.35086e-09	0.101227	0.898773
f.102.0.0	DGN	Whole Blood	PRKAR2A	3:48837182	3:48774420:C_G	610	5.27476e-18	5.35238e-14	1.05365e-05	0.106021	0.893968
f.102.0.0	DGN	Whole Blood	ERCC6	10:50508372	10:50508372:A_G	1990	1.9556e-05	0.000104586	0.01743	0.0923258	0.89012
f.102.0.0	DGN	Whole Blood	PIK3R3	1:46598903	1:46502836:A_C	1323	9.9131e-28	0.000158652	6.92208e-25	0.109893	0.889949
f.102.0.0	DGN	Whole Blood	PVRIG	7:99785671	7:99625199:A_G	663	9.72943e-90	1.74806e-05	6.83614e-86	0.121945	0.878037
f.102.0.0	DGN	Whole Blood	GAL3ST4	7:99785671	7:99625199:A_G	663	8.69728e-17	1.76031e-05	6.11092e-13	0.122806	0.877176
f.102.0.0	DGN	Whole Blood	HERC1	15:63988996	15:63988996:C_T	1430	5.75455e-06	0.000415205	0.00169424	0.121367	0.876518
f.102.0.0	DGN	Whole Blood	ZNF367	9:99188347	9:99174951:A_G	1107	1.47623e-06	0.00109118	0.000171594	0.125964	0.872772
f.102.0.0	DGN	Whole Blood	EML3	11:62378801	11:62380027:C_T	1293	1.42102e-55	6.26943e-06	2.92662e-51	0.128249	0.871745
f.102.0.0	DGN	Whole Blood	P4HTM	3:48787219	3:48774420:C_G	610	2.80127e-16	6.82147e-14	0.000559562	0.135397	0.864043
f.102.0.0	DGN	Whole Blood	NDUFAF3	3:48837182	3:48774420:C_G	610	6.23302e-15	6.29871e-14	0.0124507	0.124956	0.862593
f.102.0.0	DGN	Whole Blood	TNNC1	3:52517206	3:52052120:A_G	428	2.16203e-11	0.0871702	1.32727e-11	0.0526536	0.860176
f.102.0.0	DGN	Whole Blood	RP11-27I1.6	9:123479457	9:123489818:A_G	1032	5.43137e-05	0.000559716	0.0129696	0.132801	0.853615
f.102.0.0	DGN	Whole Blood	HYI	1:43916642	1:43919413:A_G	1342	6.41534e-16	0.000212337	4.45966e-13	0.146754	0.853034
f.102.0.0	DGN	Whole Blood	WDR6	3:48779715	3:48774420:C_G	610	6.97814e-118	7.41846e-14	1.39391e-105	0.147333	0.852667
f.102.0.0	DGN	Whole Blood	ARIH2	3:49045355	3:48774420:C_G	610	3.95715e-24	7.59036e-14	7.90453e-12	0.150771	0.849229
f.102.0.0	DGN	Whole Blood	GPC2	7:99728790	7:99625199:A_G	663	9.60406e-07	2.41911e-05	0.00674805	0.169149	0.824078
f.102.0.0	DGN	Whole Blood	HEMK1	3:50699383	3:50793739:A_G	934	4.09483e-11	0.0153398	4.52244e-10	0.1686	0.81606
f.102.0.0	DGN	Whole Blood	CTD-2213F21.2	14:31790565	14:31863750:A_G	1526	5.38316e-06	0.00139629	0.000724322	0.187065	0.810809
f.102.0.0	DGN	Whole Blood	NAE1	16:66940748	16:66940748:C_T	514	3.59061e-10	9.69447e-08	0.000717344	0.192873	0.80641
f.102.0.0	DGN	Whole Blood	ARPC1B	7:98908497	7:98984972:A_G	781	0.000158987	0.000188217	0.0899557	0.10569	0.804007
f.102.0.0	DGN	Whole Blood	SZT2	1:43919413	1:43919413:A_G	1342	4.10996e-05	0.000260542	0.0285706	0.180327	0.790801
f.102.0.0	DGN	Whole Blood	HABP4	9:99191802	9:99174951:A_G	1107	1.38522e-36	0.00184217	1.61015e-34	0.213345	0.784813
f.102.0.0	DGN	Whole Blood	STAG3	7:99706303	7:99625199:A_G	663	9.33111e-06	2.15602e-05	0.0655627	0.150704	0.783703
f.102.0.0	DGN	Whole Blood	NDUFAF3	3:49819779	3:49338465:A_G	745	2.0299e-23	2.13023e-22	0.0205031	0.214399	0.765098
f.102.0.0	DGN	Whole Blood	LAMB2	3:48751820	3:48774420:C_G	610	1.56906e-14	1.03114e-13	0.0313425	0.20521	0.763448
f.4079.0.0	DGN	Whole Blood	FES	15:91427872	15:91429287:A_C	1765	2.54376e-52	1.06003e-19	4.27841e-36	0.000783673	0.999216
f.4079.0.0	DGN	Whole Blood	SLC9A3R2	16:2089006	16:2086421:C_T	1711	7.76284e-06	0.000465502	6.8274e-05	0.00309771	0.996361
f.4079.0.0	DGN	Whole Blood	ADAMTS15	11:130273230	11:130266117:A_T	1596	2.38553e-15	6.09677e-13	4.1304e-05	0.00956579	0.990393
f.4079.0.0	DGN	Whole Blood	CSK	15:75114322	15:75114322:C_T	897	7.07775e-28	1.70528e-26	0.000436232	0.0095203	0.990043
f.4079.0.0	DGN	Whole Blood	RERE	1:8497307	1:8481016:G_T	1285	3.29631e-28	4.18975e-06	1.03471e-24	0.0121637	0.987832
f.4079.0.0	DGN	Whole Blood	KDM6B	17:7781020	17:7571752:G_T	1218	2.39991e-12	6.37168e-09	7.28102e-06	0.0183492	0.981644
f.4079.0.0	DGN	Whole Blood	PFKFB2	1:207231751	1:207111257:G_T	1323	1.70298e-05	0.000517425	0.000632352	0.0182325	0.980601
f.4079.0.0	DGN	Whole Blood	TRIP6	7:100499315	7:100484381:G_T	1152	1.19526e-28	2.29364e-08	1.0762e-22	0.0196715	0.980329
f.4079.0.0	DGN	Whole Blood	TMEM127	2:96963684	2:97285852:C_T	660	4.57251e-24	1.1175e-10	8.79195e-16	0.0205076	0.979492
f.4079.0.0	DGN	Whole Blood	WBSCR16	7:75163169	7:75132471:C_G	627	1.05844e-07	0.000144008	1.56942e-05	0.0203736	0.979467
f.4079.0.0	DGN	Whole Blood	ZCCHC7	9:37079661	9:37127678:C_T	1568	1.16334e-15	1.25824e-05	2.41785e-12	0.0251762	0.974811
f.4079.0.0	DGN	Whole Blood	RP4-605O3.4	12:50576917	12:50576917:A_G	917	6.82599e-13	6.33722e-11	0.000307427	0.0275692	0.972123
f.4079.0.0	DGN	Whole Blood	CEP170	1:243458502	1:243458502:C_T	949	9.69084e-23	1.40479e-16	2.0778e-08	0.0291491	0.970851
f.4079.0.0	DGN	Whole Blood	FAHD2CP	2:96774786	2:96784934:G_T	282	2.49238e-36	6.47624e-11	1.18091e-27	0.0297147	0.970285
f.4079.0.0	DGN	Whole Blood	FAM212A	3:49891885	3:49891885:C_T	854	1.71133e-14	4.35695e-11	1.33948e-05	0.0331356	0.966851
f.4079.0.0	DGN	Whole Blood	RP11-430C7.5	1:204511602	1:204511602:A_C	1656	9.28285e-09	0.000298834	1.15131e-06	0.0360995	0.963601
f.4079.0.0	DGN	Whole Blood	CLIC4	1:25032168	1:25022314:A_G	1755	2.20453e-18	4.69577e-07	1.8024e-13	0.0374294	0.96257
f.4079.0.0	DGN	Whole Blood	SDCCAG8	1:243458502	1:243458502:C_T	949	4.9486e-30	1.80561e-16	1.06102e-15	0.0377517	0.962248
f.4079.0.0	DGN	Whole Blood	JMJD7	15:42109975	15:42121538:C_G	1462	1.68279e-29	5.15009e-06	1.26499e-25	0.0377522	0.962243
f.4079.0.0	DGN	Whole Blood	LNPEP	5:96275186	5:96275186:C_T	2219	1.31872e-24	0.000257254	2.04676e-22	0.038967	0.960776
f.4079.0.0	DGN	Whole Blood	GTF2IP1	7:75161318	7:75132471:C_G	849	5.74452e-05	0.000229118	0.00851601	0.0330076	0.95819
f.4079.0.0	DGN	Whole Blood	COG8	16:69329590	16:69329590:A_G	1206	6.93519e-08	4.29434e-07	0.00600228	0.036209	0.957788
f.4079.0.0	DGN	Whole Blood	DARS	2:136680534	2:136751842:A_C	1142	5.67121e-203	9.55779e-06	2.63971e-199	0.043531	0.956459
f.4079.0.0	DGN	Whole Blood	TMEM127	2:96963684	2:96784934:G_T	282	3.70103e-24	9.62426e-11	1.75358e-15	0.0446451	0.955355
f.4079.0.0	DGN	Whole Blood	AC093391.2	2:136686393	2:136751842:A_C	1142	3.74175e-20	9.80523e-06	1.74163e-16	0.0446839	0.955306
f.4079.0.0	DGN	Whole Blood	SLC5A11	16:24837905	16:24730230:C_T	1680	1.19211e-186	0.000343077	1.70398e-184	0.048087	0.95157
f.4079.0.0	DGN	Whole Blood	RSRC1	3:158214621	3:158206114:C_T	2330	2.40067e-22	1.62531e-05	7.42332e-19	0.049307	0.950677
f.4079.0.0	DGN	Whole Blood	CCDC162P	6:109616218	6:109616218:C_T	1489	2.15858e-12	2.01749e-07	6.62994e-07	0.0610268	0.938972
f.4079.0.0	DGN	Whole Blood	SIRT4	12:120772195	12:120813921:C_T	1300	1.24781e-12	6.65632e-06	1.16864e-08	0.0614014	0.938592
f.4079.0.0	DGN	Whole Blood	RP11-299J3.8	3:122178602	3:122117663:A_T	1860	1.25461e-11	0.000417714	1.86037e-09	0.061001	0.938581
f.4079.0.0	DGN	Whole Blood	C5orf47	5:173307137	5:173307137:C_T	2292	2.18978e-18	8.56883e-15	1.82196e-05	0.0703654	0.929616
f.4079.0.0	DGN	Whole Blood	MFSD6	2:191385065	2:191268293:C_G	1507	2.95293e-24	0.000228901	9.28645e-22	0.0710565	0.928715
f.4079.0.0	DGN	Whole Blood	SIPA1	11:65405600	11:65405600:G_T	941	1.1614e-06	4.64002e-07	0.0529234	0.020217	0.926858
f.4079.0.0	DGN	Whole Blood	AAMDC	11:77607589	11:78064907:A_G	1646	1.02671e-18	7.30397e-05	1.17507e-15	0.0826766	0.91725
f.4079.0.0	DGN	Whole Blood	ARRB2	17:4613630	17:4633653:A_G	1715	2.67808e-64	4.58495e-05	5.03875e-61	0.0853503	0.914604
f.4079.0.0	DGN	Whole Blood	ZZEF1	17:3935310	17:3951946:C_T	1757	1.68962e-09	8.70082e-06	1.74449e-05	0.0889228	0.911051
f.4079.0.0	DGN	Whole Blood	ERAP2	5:96252589	5:96275186:C_T	2219	4.58914e-276	0.000575553	7.1227e-274	0.0884193	0.911005
f.4079.0.0	DGN	Whole Blood	TNNT3	11:1907609	11:1891722:C_T	2313	3.3099e-63	1.05046e-08	2.84327e-56	0.0893255	0.910674
f.4079.0.0	DGN	Whole Blood	RP11-220I1.1	9:37183628	9:37127678:C_T	1568	4.47844e-08	4.3492e-05	9.30789e-05	0.0894824	0.910381
f.4079.0.0	DGN	Whole Blood	FAHD2A	2:96787899	2:97285852:C_T	144	3.84255e-10	1.42354e-10	0.0738889	0.0264738	0.899637
f.4079.0.0	DGN	Whole Blood	NT5C2	10:104867686	10:104906211:C_T	1226	4.09426e-29	3.58098e-11	1.18746e-19	0.102962	0.897038
f.4079.0.0	DGN	Whole Blood	CD164	6:109616218	6:109616218:C_T	1489	4.56844e-14	3.42764e-07	1.40317e-08	0.104382	0.895618
f.4079.0.0	DGN	Whole Blood	ELOVL1	1:43862158	1:43862158:A_G	1386	2.97734e-11	5.01099e-10	0.00597489	0.0996655	0.89436
f.4079.0.0	DGN	Whole Blood	EXOC3L2	19:45751157	19:45751157:C_G	1240	1.84558e-11	2.37827e-07	8.49236e-06	0.108544	0.891447
f.4079.0.0	DGN	Whole Blood	ARNTL	11:13294268	11:13295353:G_T	2260	9.05892e-41	2.39556e-05	4.21569e-37	0.110591	0.889385
f.4079.0.0	DGN	Whole Blood	CCNE2	8:95909498	8:95909498:C_T	2113	3.96743e-06	7.45585e-05	0.00573898	0.106963	0.887219
f.4079.0.0	DGN	Whole Blood	LTBP4	19:41102876	19:41136876:A_G	1481	4.49571e-10	0.0119104	3.93702e-09	0.103418	0.884671
f.4079.0.0	DGN	Whole Blood	FAHD2A	2:96774786	2:96784934:G_T	180	8.02657e-11	1.65758e-10	0.0380342	0.0776606	0.884305
f.4079.0.0	DGN	Whole Blood	HAT1	2:172708919	2:172708919:C_T	1772	2.00914e-19	5.97506e-07	4.07128e-14	0.120197	0.879802
f.4079.0.0	DGN	Whole Blood	FBN1	15:48883696	15:48697676:A_G	909	7.40891e-16	1.1308e-05	8.95527e-12	0.135817	0.864172
f.4079.0.0	DGN	Whole Blood	PITPNM2	12:123907563	12:123861452:A_G	1055	4.80014e-15	3.464e-13	0.00188026	0.134825	0.863295
f.4079.0.0	DGN	Whole Blood	MAPKBP1	15:42085017	15:42121538:C_G	1462	6.29422e-07	1.86574e-05	0.00473151	0.139396	0.855853
f.4079.0.0	DGN	Whole Blood	DDB2	11:47357170	11:47361857:C_T	984	2.3148e-08	1.45779e-05	0.000236188	0.147893	0.851857
f.4079.0.0	DGN	Whole Blood	SRR	17:2207326	17:2192957:C_T	1418	5.15741e-48	3.39352e-05	2.39809e-44	0.156949	0.843017
f.4079.0.0	DGN	Whole Blood	DCDC1	11:31091953	11:31069793:C_T	1056	4.05773e-05	0.00173439	0.00360846	0.153394	0.841222
f.4079.0.0	DGN	Whole Blood	MAD1L1	7:2037761	7:2015970:C_T	1733	5.79225e-27	6.90932e-05	1.36124e-23	0.161539	0.838392
f.4079.0.0	DGN	Whole Blood	ULK4	3:41985600	3:41945144:A_G	1668	1.73672e-133	3.41692e-20	8.48842e-115	0.166172	0.833828
f.4079.0.0	DGN	Whole Blood	PHKG2	16:30979818	16:30979818:C_T	710	6.32225e-06	6.20776e-06	0.0844412	0.0820785	0.833468
[truncated: 3,243 more rows]

## Sheet: eQTL DICE
eQTL DICE
[truncated: 10,865 more rows]

## Sheet: sQTL BLUEPRINT
sQTL BLUEPRINT
[truncated: 16,724 more rows]

## Sheet: sQTL DGN
sQTL DGN
[truncated: 20,346 more rows]

## Sheet: sQTL DICE
sQTL DICE
[truncated: 12,438 more rows]

## Sheet: Non-immune
List of colocalized non-immune GWAS loci and QTLs that cannot be replicated in GTEx
[truncated: 69 more rows]
