# Supplementary material for: The impact of cell type and context-dependent regulatory variants on human immune traits
Source: Genome Biol. 2021 Apr 29;22:122. doi: 10.1186/s13059-021-02334-x (PMC8082814; doi:10.1186/s13059-021-02334-x)
Supplement: Supplementary file 4 — Additional file 4 The concensus peak set with fragment counts from H3K27ac CUT&Tag experiments. [file 13059_2021_2334_MOESM4_ESM.xlsx]

## Sheet: Sheet1
peak	H002_PBMC_B	H002_PBMC_CD4	H002_PBMC_CD8	H002_PBMC_Monocyte	H002_PBMC_Treg	H003_PBMC_B	H003_PBMC_CD4	H003_PBMC_CD8	H003_PBMC_Treg	H004_PBMC_B	H004_PBMC_CD4	H004_PBMC_CD8	H004_PBMC_Monocyte	H004_PBMC_Treg	H001_PBMC_B	H001_PBMC_CD4	H001_PBMC_CD8	H001_PBMC_Monocyte	H001_PBMC_Treg	RA005_PBMC_B	RA005_PBMC_CD4	RA005_PBMC_CD8	RA005_PBMC_Monocyte	RA005_PBMC_Treg	RA005_SF_CD4	RA005_SF_CD8	RA003_PBMC_B	RA003_PBMC_CD4	RA003_PBMC_CD8	RA003_PBMC_Monocyte	RA003_PBMC_Treg	RA003_SF_CD4	RA003_SF_CD8	RA006_PBMC_B	RA006_PBMC_CD4	RA006_PBMC_CD8	RA006_PBMC_Monocyte	RA006_PBMC_Treg	RA006_SF_CD8	RA006_SF_Monocyte	RA001_PBMC_CD8	RA001_SF_CD8	RA001_SF_Monocyte	RA002_PBMC_B	RA002_PBMC_CD4	RA002_PBMC_CD8	RA002_PBMC_Monocyte	RA002_PBMC_Treg	RA002_SF_B
chr1_713747_714670	10	22	24	1	18	6	8	36	4	13	31	37	13	24	6	18	26	24	4	5	16	29	5	21	26	22	16	43	21	27	22	12	8	13	40	39	7	52	26	2	20	27	30	5	8	4	1	14	5
chr1_752437_752982	0	0	2	1	2	1	0	1	1	0	0	1	3	5	0	0	0	4	0	0	2	2	4	1	4	2	0	1	0	8	1	2	0	0	0	0	3	0	0	5	2	0	4	0	1	2	4	0	1
chr1_755303_757618	6	10	19	3	5	6	14	11	7	12	22	13	10	22	2	6	17	8	9	3	15	20	10	19	13	5	12	1	4	8	5	0	5	3	19	15	4	16	3	7	7	3	12	1	6	12	2	16	1
chr1_762779_763136	2	3	4	0	2	0	1	3	1	2	1	2	0	0	0	4	5	4	0	1	4	4	1	2	1	0	2	5	3	3	6	1	0	2	3	1	0	0	1	0	3	2	6	0	1	0	0	0	0
chr1_776474_780017	1	33	16	5	41	8	36	50	7	5	54	37	3	58	1	25	66	17	9	1	24	26	4	38	9	0	1	24	6	2	16	1	1	2	40	45	0	59	4	4	13	5	0	1	36	17	1	82	1
chr1_801146_801475	3	0	0	0	1	3	1	0	0	7	0	0	0	1	1	1	0	1	0	1	0	0	0	0	0	0	0	1	0	0	0	0	0	1	0	0	1	1	1	0	0	0	0	0	0	0	1	0	3
chr1_839345_839843	5	3	5	0	0	1	6	6	0	0	2	3	0	0	2	0	4	3	0	0	2	2	2	0	2	0	1	1	3	1	6	0	0	0	0	1	4	4	1	3	0	2	0	0	0	1	0	1	0
chr1_841790_842207	1	4	3	2	0	2	0	0	0	1	3	4	2	0	1	0	2	3	0	1	1	2	3	1	0	0	2	0	0	3	1	0	0	0	0	3	2	1	0	3	0	1	0	2	0	0	0	0	0
chr1_848395_849119	0	0	0	8	2	6	6	4	0	4	1	0	2	0	1	1	2	2	3	3	3	1	4	1	0	1	0	6	0	3	0	0	0	2	12	9	5	11	4	5	0	0	1	3	0	1	0	0	0
chr1_857562_858256	1	13	0	0	1	2	3	1	2	4	1	5	1	0	0	1	0	2	0	0	0	9	3	0	1	0	3	1	0	4	0	0	0	0	4	4	0	1	2	1	0	0	0	0	2	0	0	1	4
chr1_871425_872008	0	0	2	0	0	2	0	1	1	3	0	4	1	0	0	1	4	6	0	0	0	1	0	1	0	2	3	0	0	1	0	0	0	3	0	1	0	3	1	0	0	3	0	0	0	0	0	4	0
chr1_873763_875133	4	13	1	0	1	8	3	5	1	6	5	4	0	1	1	2	5	7	0	1	0	7	0	2	0	0	0	5	3	0	1	0	0	0	5	4	0	4	0	4	3	1	0	4	8	0	2	0	0
chr1_880592_881097	0	0	5	0	5	5	0	1	0	5	2	1	7	1	0	0	2	10	0	1	0	1	1	2	0	1	3	0	0	5	0	0	0	0	4	5	1	0	0	0	0	0	0	1	1	2	0	2	0
chr1_884354_884959	2	0	0	1	0	0	1	2	2	0	0	1	0	0	3	1	2	1	0	4	0	1	1	0	3	0	1	1	1	1	1	2	0	2	2	2	1	0	1	0	0	2	0	0	0	0	0	3	0
chr1_894125_896127	15	12	18	0	5	18	7	29	1	12	17	24	9	11	0	6	7	11	2	6	7	15	1	6	4	14	0	8	9	17	8	0	7	2	14	21	5	11	22	3	12	6	9	8	10	4	0	3	5
chr1_901239_902803	24	25	56	6	22	25	49	52	6	36	66	82	4	67	6	10	17	17	16	8	18	66	7	27	60	37	12	39	19	16	19	12	2	5	32	42	7	41	50	7	14	33	6	12	30	26	20	27	17
chr1_911104_911809	7	18	1	0	0	9	8	9	2	4	1	14	3	3	0	5	5	3	1	0	0	1	0	3	0	2	1	3	0	2	1	1	0	1	2	4	2	4	6	0	3	2	4	0	0	0	0	5	2
chr1_914466_917507	9	7	10	4	2	14	7	12	0	3	7	4	1	6	2	0	9	9	1	5	1	3	4	1	1	6	8	4	6	4	0	4	1	2	5	8	4	7	4	5	2	2	2	2	6	0	0	6	3
chr1_917556_917899	2	0	0	0	0	2	0	1	0	4	0	0	5	1	0	0	2	2	0	0	0	1	1	0	0	2	0	0	0	0	0	0	0	1	0	0	1	0	0	0	0	0	0	0	0	0	1	0	0
chr1_935482_936229	0	10	2	0	1	11	4	7	1	3	5	4	4	1	0	1	13	20	3	0	1	7	1	1	1	0	3	6	3	14	1	10	0	2	8	6	1	4	0	2	3	3	7	0	0	0	11	0	2
chr1_940602_941196	0	3	0	0	2	8	2	3	1	5	4	2	0	0	1	5	1	1	2	1	1	1	5	0	1	0	4	4	0	5	4	0	0	2	3	4	0	3	1	2	0	2	1	0	2	1	0	1	0
chr1_948282_950245	47	59	54	2	38	54	78	118	20	74	99	143	31	66	18	34	74	82	18	40	60	127	25	74	69	87	42	88	52	46	61	20	17	15	76	134	20	96	80	38	66	92	50	23	52	35	51	46	30
chr1_954602_957791	29	25	36	0	6	21	20	21	3	24	11	19	43	11	8	8	42	32	8	6	6	32	25	11	4	14	11	25	6	41	8	2	6	15	15	20	0	13	20	2	14	24	75	10	4	5	15	9	19
chr1_968109_969601	14	10	3	0	1	7	6	12	1	23	2	6	8	6	0	4	3	9	0	14	1	8	4	1	4	2	12	3	10	1	1	1	0	15	4	13	2	2	2	0	3	0	0	11	2	5	1	0	7
chr1_978752_979731	7	11	10	5	6	5	11	13	4	5	6	8	11	5	2	6	11	5	1	1	7	4	1	1	0	0	0	3	1	7	3	0	0	4	2	14	1	3	2	6	3	1	1	2	2	3	0	4	2
chr1_993990_995000	16	3	0	0	0	12	2	10	2	18	3	5	10	3	5	4	2	2	0	4	2	8	1	2	1	4	2	1	2	7	0	3	0	6	0	14	3	2	6	0	1	3	5	1	5	1	5	4	3
chr1_997380_1000072	54	16	28	4	5	44	12	46	3	59	11	28	25	7	8	6	23	26	3	26	17	70	51	10	23	25	34	3	15	64	16	6	1	46	28	110	29	19	46	9	9	9	34	30	24	19	23	11	23
chr1_1004323_1006098	31	15	5	0	0	27	6	13	0	37	5	9	27	7	6	20	23	35	2	27	4	21	35	3	11	10	34	12	13	48	9	0	0	17	16	15	22	18	11	17	7	5	6	19	5	5	14	3	14
chr1_1009044_1009872	13	2	7	3	9	12	13	4	2	13	7	5	4	7	1	1	1	4	0	0	1	3	16	0	3	0	0	1	4	4	4	0	1	5	2	2	2	1	1	7	0	2	1	1	3	0	0	0	2
chr1_1010037_1010513	0	5	0	3	3	3	3	4	0	3	3	4	5	2	0	0	1	5	0	1	3	7	3	2	1	2	6	1	2	7	0	0	0	1	1	3	0	1	1	0	1	1	3	0	0	2	0	0	0
chr1_1014889_1015704	5	8	6	6	3	20	9	19	0	11	3	7	5	9	4	0	12	5	1	5	1	9	1	0	0	2	3	6	2	2	0	2	0	8	3	4	2	11	5	1	0	2	2	2	3	2	2	2	4
chr1_1016794_1018110	6	5	13	1	16	17	11	12	2	2	7	11	3	4	2	6	5	7	2	2	7	7	7	8	4	1	4	8	0	0	0	0	0	3	2	13	5	6	6	1	1	3	3	4	2	5	0	3	3
chr1_1022048_1022373	2	4	3	0	2	2	2	5	3	6	1	2	5	6	0	2	4	4	0	0	2	2	1	1	2	2	0	0	2	1	1	0	0	0	1	3	2	3	1	0	0	1	0	2	5	2	0	2	6
chr1_1026650_1026959	1	2	1	1	5	2	6	4	0	4	5	1	1	3	0	0	8	1	0	1	0	3	4	0	0	2	0	0	0	0	2	0	0	1	0	1	2	0	0	0	2	1	0	0	0	2	0	0	2
chr1_1039219_1040461	7	8	3	0	2	4	7	40	0	5	9	13	6	12	0	2	27	1	0	0	1	8	2	2	2	0	1	2	1	0	0	0	0	2	2	24	1	4	0	0	0	1	4	0	3	0	0	6	0
chr1_1051141_1052350	29	43	25	0	12	10	17	46	3	25	24	22	16	14	1	9	16	21	6	10	7	51	6	11	9	12	19	22	13	25	23	6	1	5	22	51	4	30	14	6	32	19	17	10	7	17	10	17	11
chr1_1057147_1058119	14	10	8	2	0	11	7	8	12	18	6	11	4	9	8	3	5	13	0	1	3	6	0	0	1	4	8	5	0	3	2	0	2	2	7	7	1	10	3	1	3	5	3	14	4	0	2	8	2
chr1_1060495_1061094	7	4	6	0	7	12	2	5	0	9	8	5	3	2	11	4	4	12	0	1	0	4	6	4	2	0	0	2	2	2	0	3	0	1	2	3	4	1	3	8	0	0	1	3	1	0	8	0	1
chr1_1071410_1073500	124	17	21	2	34	78	32	21	15	145	60	32	3	65	49	7	30	10	27	59	9	26	8	24	20	6	159	15	3	3	16	0	2	89	21	34	0	31	12	1	5	17	0	86	8	19	1	22	13
chr1_1078378_1080553	111	87	44	6	44	118	92	111	13	189	143	53	7	120	49	41	91	14	58	48	52	45	5	53	46	16	100	60	6	6	33	7	0	54	71	59	2	71	2	1	23	30	2	48	70	31	1	83	8
chr1_1085424_1087168	4	22	9	6	9	30	15	16	2	32	14	8	7	24	3	5	10	12	8	14	2	10	3	3	4	1	10	0	1	8	4	0	0	1	6	20	2	14	8	6	4	3	2	9	4	7	5	5	2
chr1_1092344_1094260	119	54	73	26	43	84	75	125	24	181	116	181	41	114	24	25	92	201	36	60	49	103	34	42	72	57	107	87	54	192	62	12	19	62	59	105	29	94	57	37	102	94	165	49	59	26	57	60	42
chr1_1101976_1103165	11	15	0	14	4	16	4	12	4	12	1	4	1	4	2	6	6	8	1	8	7	7	6	5	1	4	8	2	1	0	2	0	1	16	6	11	1	5	6	2	1	6	2	10	2	2	1	4	1
chr1_1106731_1107713	35	2	7	0	4	19	14	17	11	30	7	4	0	8	4	2	6	1	0	12	0	7	0	5	5	1	29	0	2	1	4	0	0	6	5	9	1	7	2	4	0	0	2	5	5	0	1	1	0
chr1_1108969_1109618	4	9	2	0	10	14	3	11	4	4	8	9	1	18	3	4	11	4	8	4	8	6	0	4	6	2	6	3	3	0	1	0	0	5	6	8	0	7	2	0	1	0	1	0	4	0	0	1	2
chr1_1114191_1114734	4	0	0	3	1	3	3	1	0	1	1	2	3	0	0	1	3	6	3	0	1	1	1	0	0	2	1	0	0	1	0	0	1	0	0	2	3	2	0	0	0	0	0	0	1	1	0	0	0
chr1_1117524_1117848	7	2	3	0	4	3	1	2	0	0	2	1	6	4	0	0	1	3	2	0	0	0	1	1	1	3	0	0	3	3	0	0	2	0	1	0	0	1	2	0	0	1	0	3	0	0	0	0	0
chr1_1118167_1119387	5	10	1	0	2	6	9	6	0	5	10	5	3	11	1	5	1	6	3	0	1	2	1	2	1	3	3	0	0	0	2	4	0	2	0	8	0	3	0	1	2	0	1	3	2	1	0	3	0
chr1_1135748_1137222	55	36	31	0	28	19	46	20	4	46	34	29	13	35	3	30	22	77	7	29	30	55	32	44	52	33	43	59	28	176	23	11	6	14	44	38	38	48	20	21	11	18	70	14	41	8	15	48	13
chr1_1140376_1144552	74	51	83	10	42	58	62	48	34	79	132	65	17	174	8	20	22	61	41	25	46	52	45	73	281	27	40	73	14	129	67	39	1	23	34	44	15	103	34	44	13	45	19	36	43	10	13	87	31
chr1_1147701_1152387	31	52	87	8	133	69	120	69	81	90	261	129	24	315	8	48	29	82	74	21	72	48	31	111	269	32	21	166	21	42	95	53	1	17	79	54	6	152	47	23	17	46	26	25	75	17	17	176	26
chr1_1154141_1155931	8	23	27	6	33	26	48	18	13	48	47	36	12	65	12	17	7	24	6	9	23	21	29	19	76	14	8	56	6	24	38	17	6	17	12	17	7	40	9	11	5	16	11	13	27	0	6	43	7
chr1_1157422_1158062	8	5	27	4	2	11	10	11	3	8	14	20	11	14	2	4	1	17	1	2	3	5	2	6	10	7	1	12	1	12	4	0	2	4	2	9	1	6	3	2	2	14	3	2	6	6	1	7	6
chr1_1166542_1167729	23	43	65	14	24	15	38	79	11	43	44	52	18	38	5	12	35	99	15	27	22	82	25	29	53	46	43	100	37	91	60	10	15	21	63	83	25	63	54	25	30	51	67	27	58	23	30	38	26
chr1_1171509_1173771	21	16	10	2	12	29	28	47	9	26	30	40	21	23	8	5	29	19	12	4	13	11	5	14	15	9	17	5	8	12	7	0	3	10	12	13	2	16	10	9	1	4	1	9	11	6	4	17	8
chr1_1175334_1175668	0	7	0	0	0	2	2	6	1	5	2	3	5	0	0	1	4	1	3	1	1	2	0	3	1	1	5	0	1	3	2	1	0	4	1	6	0	0	0	0	4	0	0	0	0	0	1	1	3
chr1_1185762_1186811	10	14	18	1	12	24	29	30	13	29	38	37	1	37	6	6	22	5	7	12	12	12	2	17	8	7	26	17	7	0	23	5	0	0	0	5	0	7	0	3	1	3	0	13	13	10	0	16	1
chr1_1193690_1194170	6	5	0	4	2	1	4	4	0	5	3	6	5	2	1	5	4	11	0	0	0	4	0	0	2	0	1	0	2	1	1	2	2	2	2	3	0	1	3	2	1	3	2	0	6	0	0	1	4
chr1_1195243_1196786	3	12	2	6	7	8	22	14	5	17	27	15	6	17	2	4	10	23	2	3	5	4	4	6	8	2	16	2	1	10	5	0	0	2	2	3	2	4	3	3	1	1	1	0	3	1	2	5	3
chr1_1208219_1209943	45	57	60	9	26	44	67	83	11	57	52	75	33	44	13	23	48	75	22	25	32	86	24	41	46	54	20	99	43	115	35	10	13	26	66	70	21	62	49	17	56	61	123	24	51	15	14	23	12
chr1_1216424_1218414	8	5	4	2	15	10	7	10	0	6	7	6	11	18	0	1	18	12	1	1	1	8	36	5	1	3	3	3	2	47	1	0	1	4	0	9	17	4	3	10	1	2	1	0	0	0	11	0	4
chr1_1220678_1221256	3	1	1	0	6	9	5	7	1	8	6	3	1	0	0	4	3	1	0	0	0	2	7	1	0	4	0	2	0	7	0	0	0	0	1	5	1	1	1	0	0	1	2	1	9	0	1	0	0
chr1_1226319_1227659	7	16	9	3	4	12	5	7	0	3	13	6	9	6	5	6	3	9	2	3	1	5	5	0	3	3	6	2	0	2	6	0	1	0	1	5	3	5	8	2	1	4	0	5	1	2	1	4	6
chr1_1229495_1229789	0	4	3	0	0	5	1	11	1	4	5	10	0	2	0	1	6	0	1	2	1	3	0	1	2	2	3	1	0	0	1	0	0	1	5	2	0	0	7	1	2	3	1	1	1	0	0	3	6
chr1_1240574_1247263	84	137	170	26	68	137	141	222	34	135	185	227	128	135	32	73	143	165	45	61	72	205	36	84	79	106	83	135	93	127	107	23	16	60	99	198	25	132	89	38	60	125	100	33	94	62	14	60	62
chr1_1259634_1261253	101	118	79	7	49	53	101	145	20	61	117	117	54	67	20	41	108	71	41	22	81	120	16	73	87	73	52	150	50	90	78	23	13	15	101	123	12	121	45	10	65	70	62	30	93	37	7	85	24
chr1_1266189_1267917	12	14	10	2	10	22	11	13	1	32	2	16	13	8	4	1	1	6	9	6	2	10	3	4	10	6	13	1	1	10	0	0	1	6	8	9	2	4	7	2	4	0	1	6	2	1	0	9	6
chr1_1278672_1281700	42	15	40	8	36	26	55	44	7	17	39	53	46	31	12	19	39	26	11	16	10	22	30	30	19	19	17	18	7	91	17	0	0	8	24	69	35	40	8	19	6	10	14	7	21	8	13	19	8
chr1_1283401_1285354	11	3	23	1	8	18	22	30	2	18	16	14	29	7	5	11	34	28	3	6	5	31	7	15	3	9	4	34	14	41	11	2	2	3	55	29	5	17	12	3	18	17	9	14	14	10	1	4	4
chr1_1287624_1288799	8	0	8	6	8	12	13	23	2	8	3	9	27	8	3	4	19	10	3	3	4	8	3	4	3	6	0	4	2	2	2	0	3	2	2	12	5	14	1	0	2	6	1	1	3	8	1	4	6
chr1_1290857_1291265	4	2	1	0	0	2	1	16	0	0	5	2	1	4	0	0	11	1	1	0	1	2	0	1	0	0	0	4	2	0	0	0	0	0	0	9	0	2	0	0	0	1	0	1	0	5	0	0	0
chr1_1293704_1295355	4	7	37	0	1	14	25	82	8	5	16	36	6	14	2	7	54	12	3	2	6	21	5	3	2	2	4	4	3	3	1	0	2	4	15	28	2	6	5	1	8	0	3	7	8	14	0	1	2
chr1_1306521_1307882	35	61	74	2	43	25	55	77	16	39	57	63	30	52	11	17	73	21	23	3	30	63	10	26	21	27	6	33	19	13	21	2	6	12	44	63	6	36	19	4	30	21	8	9	23	29	6	15	15
chr1_1309865_1311185	26	52	43	3	40	27	34	61	11	46	59	79	30	32	14	23	75	58	16	19	17	48	15	37	44	38	22	69	44	95	42	21	11	23	55	72	31	50	42	13	32	51	61	14	29	32	14	27	25
chr1_1317030_1317425	5	5	2	0	0	1	7	5	0	5	6	3	7	3	1	1	2	8	0	2	1	3	1	2	1	1	1	0	0	2	4	0	0	3	2	1	2	3	2	3	0	0	3	0	4	0	0	4	0
chr1_1323160_1323538	0	10	4	0	0	2	0	0	1	0	3	3	4	2	1	2	2	0	0	0	0	3	6	1	3	1	0	0	0	4	0	3	0	1	4	3	3	4	0	1	0	2	1	0	0	1	0	0	2
chr1_1333417_1336778	72	86	89	22	51	79	66	90	20	98	98	129	79	88	15	33	50	94	16	38	66	105	21	73	89	83	48	88	58	95	59	31	19	27	69	145	26	118	93	25	59	60	53	30	64	38	18	70	36
chr1_1341917_1343325	23	41	46	18	46	45	56	66	7	59	55	74	23	48	10	17	37	45	20	20	19	51	5	35	30	38	26	50	24	20	55	5	10	10	62	60	2	63	18	14	16	34	42	11	26	21	9	33	15
chr1_1354506_1355012	0	4	3	0	4	4	8	4	0	3	4	3	1	0	1	0	4	0	0	0	0	1	0	1	2	5	7	3	0	0	1	0	0	0	0	3	0	1	0	1	0	0	1	3	0	0	0	1	0
chr1_1361459_1361798	2	7	4	0	0	1	3	3	0	1	3	1	1	1	0	1	4	1	2	0	0	2	0	0	1	1	0	0	0	2	0	0	0	2	0	0	0	0	0	0	0	2	1	2	2	2	0	0	0
chr1_1368261_1369349	12	7	0	4	8	8	2	12	1	11	5	4	4	2	0	3	4	3	3	0	3	4	1	2	2	4	3	1	0	3	2	0	0	5	3	3	4	0	4	1	0	2	5	7	1	0	1	3	8
chr1_1397397_1398292	3	0	10	0	3	0	7	20	4	6	2	8	1	4	2	4	7	4	7	3	2	6	2	3	2	1	4	4	0	2	6	0	7	0	3	15	0	5	2	2	5	0	0	0	1	7	1	1	3
chr1_1406141_1408147	27	11	13	0	12	21	15	28	0	11	23	15	5	7	9	4	14	17	13	12	8	13	3	9	6	10	20	36	15	4	28	6	1	3	4	14	1	14	9	6	3	7	17	7	16	9	3	12	3
chr1_1415073_1415395	0	0	0	5	1	3	1	4	1	4	1	1	0	0	0	0	0	1	0	0	0	0	0	0	0	0	2	2	0	0	2	0	1	1	2	0	4	3	4	1	0	2	0	0	0	0	0	1	2
chr1_1424719_1425102	3	0	0	0	0	0	0	1	0	0	2	1	0	1	0	0	0	1	0	0	0	1	4	1	0	1	0	0	1	2	0	0	0	0	2	4	4	0	1	0	1	1	0	0	3	0	2	0	0
chr1_1430130_1431543	12	0	10	0	1	7	2	8	1	3	10	9	2	1	1	2	1	10	0	4	5	0	5	0	1	1	1	0	2	2	0	0	0	3	5	4	1	6	8	0	0	0	1	4	1	11	3	2	2
chr1_1431757_1432108	0	0	3	0	5	0	1	0	0	1	0	0	0	2	0	0	0	0	1	1	0	0	2	2	0	0	0	0	0	0	0	0	0	0	0	0	1	0	1	0	0	0	0	0	3	0	0	0	0
chr1_1440087_1441252	23	0	7	4	2	17	5	11	1	12	10	7	1	8	5	0	5	31	3	7	3	10	6	6	11	3	11	3	2	7	5	7	0	3	7	5	3	11	6	6	0	4	9	4	1	1	5	8	13
chr1_1446577_1447621	28	19	8	7	37	27	22	42	5	34	42	37	20	26	6	13	31	87	10	4	25	55	11	26	26	14	29	68	14	62	19	4	2	4	43	35	21	37	28	20	12	18	77	8	6	8	5	16	35
chr1_1453433_1454186	2	3	7	0	4	5	4	1	0	4	2	8	14	6	0	4	0	14	0	1	0	6	5	3	5	5	2	6	0	3	0	0	1	6	0	1	2	4	3	3	1	6	1	0	1	1	0	0	1
chr1_1473285_1474044	10	4	5	16	0	4	11	6	1	2	7	7	6	5	4	6	11	12	0	0	5	7	1	4	0	3	2	1	0	0	0	0	0	0	4	2	2	0	0	1	0	2	1	1	4	0	1	3	1
chr1_1475818_1476973	5	5	11	0	5	9	8	25	1	10	14	9	4	8	1	3	24	8	6	0	2	13	2	8	5	6	6	12	1	2	5	1	0	9	6	24	0	7	0	0	4	2	1	1	2	3	0	15	0
chr1_1482888_1483593	2	0	0	10	2	8	6	7	2	11	4	3	0	1	0	2	4	2	1	1	1	4	7	1	4	7	2	1	0	4	3	0	0	1	2	3	9	5	3	1	1	2	1	4	4	0	0	0	0
chr1_1509357_1510898	43	49	44	17	44	74	63	109	5	83	88	84	34	50	32	40	96	218	36	43	43	111	28	64	49	80	24	202	43	172	90	12	31	35	103	93	26	101	60	43	87	57	181	24	44	10	23	61	16
chr1_1529336_1529680	3	0	0	0	1	3	2	8	1	0	1	0	0	2	0	0	7	3	1	1	0	2	0	0	1	2	0	4	1	0	4	0	0	2	2	1	0	2	1	0	1	0	0	1	4	0	2	4	0
chr1_1537475_1538542	0	0	8	0	0	19	12	15	6	17	9	5	4	7	1	0	9	16	0	1	5	7	2	7	3	1	1	3	2	4	0	0	0	2	8	10	0	16	3	4	0	1	4	1	6	0	2	3	3
chr1_1541993_1543079	18	0	1	10	4	10	13	5	1	8	8	5	8	8	0	4	9	14	7	6	3	4	18	8	4	0	9	13	3	14	6	1	0	5	2	8	9	5	3	6	3	1	11	9	2	1	11	3	0
chr1_1549804_1551610	86	133	135	5	63	61	102	179	6	87	151	159	68	111	25	60	142	265	53	47	80	253	66	114	118	85	140	317	159	371	153	50	28	64	196	305	53	237	98	37	117	93	161	33	131	27	47	126	60
chr1_1564009_1567743	57	131	213	14	44	38	63	163	14	43	89	291	13	94	7	46	145	86	36	15	60	295	16	65	77	148	20	127	157	17	73	11	29	23	119	267	9	131	162	5	159	101	9	23	71	48	0	52	8
chr1_1590167_1590916	20	32	14	0	7	8	7	8	1	4	2	0	2	0	1	10	3	11	5	4	2	5	2	3	12	8	2	17	4	8	4	0	1	0	6	6	0	7	3	3	8	8	9	3	5	2	3	8	2
chr1_1596238_1597675	1	7	0	10	16	7	6	10	4	8	10	22	12	10	1	4	5	8	3	5	3	7	9	5	4	11	2	10	1	8	1	0	0	5	14	15	5	5	3	7	6	2	9	4	3	2	0	4	4
chr1_1602646_1604192	5	4	11	3	8	13	13	8	0	14	6	7	1	6	1	5	20	10	3	4	5	5	4	4	1	0	0	0	0	5	0	0	0	2	3	7	7	7	6	3	1	2	0	1	10	1	0	4	4
chr1_1609036_1610666	78	75	82	0	41	88	85	171	20	111	150	146	5	90	27	33	87	27	16	48	54	105	9	73	45	44	51	75	42	10	61	8	9	28	48	113	3	86	26	5	38	62	2	44	89	35	3	80	12
chr1_1614845_1615388	3	4	1	2	5	7	1	9	4	4	6	7	7	3	0	2	5	5	0	1	2	6	5	5	2	4	2	0	2	6	1	0	2	5	3	7	7	2	7	3	2	0	0	0	8	2	0	0	2
chr1_1624479_1624963	0	0	7	2	3	0	0	0	0	0	0	3	0	0	0	0	0	0	0	7	8	20	2	16	12	18	1	1	0	2	0	0	0	3	17	37	1	29	19	1	1	8	6	1	10	4	0	4	1
chr1_1635537_1635882	0	0	2	0	0	2	2	3	0	2	0	1	3	1	2	0	5	3	0	0	2	2	1	0	0	1	2	0	0	0	0	0	0	0	0	0	0	0	0	1	0	0	0	0	0	0	0	0	4
chr1_1655365_1656223	31	28	22	3	14	10	17	34	1	17	34	27	9	32	3	24	21	32	17	7	15	10	8	18	21	24	5	20	7	33	21	1	2	4	21	26	8	27	11	6	10	15	34	6	16	7	3	16	8
chr1_1662049_1664393	15	7	6	1	8	12	11	7	3	3	15	8	15	14	4	8	12	14	0	4	4	4	2	1	6	3	0	1	2	2	0	0	0	0	1	3	0	1	3	4	1	9	0	4	1	1	2	10	0
chr1_1677584_1678229	1	13	10	8	1	2	6	14	3	6	14	20	5	17	1	2	15	28	6	4	8	23	3	17	11	15	7	16	3	18	10	3	1	0	0	1	0	0	0	0	8	10	12	3	2	5	1	10	5
chr1_1680195_1680838	3	25	2	0	3	7	9	6	3	10	3	4	4	10	2	4	9	6	0	1	8	5	1	2	0	5	5	4	5	3	2	0	4	8	3	6	0	7	3	0	0	2	3	7	7	0	3	5	4
chr1_1684327_1685889	23	31	18	6	11	14	18	19	6	24	13	14	12	14	1	6	12	20	6	7	2	13	9	10	8	5	3	8	3	17	4	1	0	3	7	11	3	10	11	7	1	6	14	13	4	3	8	5	8
chr1_1687019_1687516	4	4	11	13	6	7	9	6	1	6	6	9	5	5	1	6	9	7	0	3	0	6	4	1	3	4	0	1	0	4	7	1	3	3	8	5	2	0	3	1	2	9	3	0	5	0	0	0	1
chr1_1689538_1691534	6	0	6	6	12	28	11	11	3	20	13	9	23	19	4	6	16	29	2	12	5	9	30	5	8	11	5	4	7	22	3	4	2	4	7	15	6	15	8	16	7	10	14	4	7	4	7	10	9
chr1_1695584_1696554	10	0	6	6	2	10	1	7	1	10	6	4	13	2	2	0	5	13	2	1	4	3	11	4	1	3	2	1	0	43	0	0	0	2	9	2	3	1	4	8	0	1	31	3	0	0	0	0	3
chr1_1709673_1714592	369	174	226	36	178	220	191	271	57	321	261	316	144	233	107	95	222	456	78	167	157	271	171	187	202	253	306	221	108	352	131	39	38	85	199	272	94	201	165	112	125	210	399	159	219	122	133	219	128
chr1_1719580_1720511	20	3	4	4	1	8	9	16	4	29	9	10	7	1	2	6	11	13	5	4	2	2	10	2	5	6	7	1	1	3	0	2	0	3	1	7	4	4	7	3	1	4	6	1	2	3	0	2	4
chr1_1724805_1725160	3	5	6	0	0	12	2	6	3	4	5	4	3	3	0	5	4	3	9	5	0	2	5	8	2	4	3	0	1	2	1	0	4	2	0	5	3	6	7	4	1	2	1	1	1	0	0	3	3
chr1_1726594_1729954	59	30	19	10	6	60	21	34	8	64	23	27	16	19	19	24	28	27	5	12	14	11	12	12	13	16	19	9	4	10	6	0	3	18	13	7	5	7	17	16	6	9	20	14	13	4	2	7	14
chr1_1744002_1744452	1	4	2	0	3	16	7	3	1	5	3	7	3	1	1	0	12	9	0	1	1	2	2	4	1	4	2	0	5	2	4	0	1	0	0	2	2	1	0	2	1	1	4	1	4	2	4	3	1
chr1_1764544_1766048	47	8	0	1	7	50	7	9	3	67	1	11	7	8	12	1	12	15	7	24	2	5	1	1	5	9	52	3	1	1	1	5	0	21	2	3	5	5	2	2	6	2	4	26	10	1	0	7	14
chr1_1772895_1774620	17	4	8	3	6	41	6	9	1	32	11	3	5	7	17	4	3	38	2	14	8	2	12	13	4	3	3	0	2	8	7	2	2	8	3	6	5	3	2	8	1	3	23	8	12	1	5	6	7
chr1_1779068_1781139	21	4	1	1	2	27	12	19	8	44	16	2	6	12	22	9	23	28	1	17	3	5	6	5	10	16	22	8	3	9	2	0	0	4	3	5	6	6	5	11	3	10	16	12	9	2	3	11	22
chr1_1784262_1785647	3	14	3	0	4	22	8	11	12	15	5	5	3	3	2	3	10	19	1	4	7	10	7	0	9	9	15	0	0	1	3	0	1	0	2	3	2	2	7	3	0	4	1	2	3	1	2	6	2
chr1_1787526_1790399	27	4	12	14	24	45	8	21	6	44	28	20	8	16	13	16	23	53	8	10	5	5	9	13	24	23	10	7	1	10	12	2	3	11	6	9	4	10	14	7	8	1	32	16	7	12	13	31	10
chr1_1792989_1794900	24	5	6	10	14	32	13	19	3	40	8	8	8	10	7	10	24	39	10	6	3	6	11	10	20	22	11	1	3	1	11	1	2	4	4	8	9	11	7	7	6	8	9	9	5	2	7	5	9
chr1_1796114_1796567	10	0	10	0	5	18	5	1	0	19	0	3	1	3	4	1	16	1	0	9	1	1	2	0	1	1	16	0	0	0	0	0	0	3	2	4	5	1	0	3	0	1	0	9	4	1	0	1	4
chr1_1800812_1801728	13	6	9	12	1	27	3	4	1	15	1	4	6	4	7	6	8	22	0	4	1	1	10	2	5	6	9	8	6	14	0	2	1	6	1	2	5	3	5	20	2	3	17	24	4	1	5	0	5
chr1_1803835_1804791	4	9	17	2	5	22	13	14	5	17	7	9	5	9	6	10	11	10	6	6	8	5	7	4	8	10	13	10	5	10	5	0	1	4	5	2	4	5	7	6	0	10	11	5	11	7	4	12	8
chr1_1812226_1813465	16	13	8	3	2	8	13	26	7	11	5	13	18	10	2	10	8	18	7	7	2	11	8	10	14	18	11	2	9	7	2	7	4	0	2	11	7	5	11	9	7	8	11	3	15	1	4	3	4
chr1_1821300_1823908	78	106	122	21	49	73	141	192	20	110	161	178	40	156	18	81	135	219	68	69	128	236	62	143	137	140	136	342	119	278	175	46	36	39	161	225	39	173	116	31	133	144	177	34	110	52	21	127	39
chr1_1832880_1833609	14	4	0	0	7	13	8	3	0	7	0	5	5	0	2	2	12	5	1	0	0	3	6	1	1	3	12	1	0	0	0	0	0	1	0	4	2	3	1	0	1	0	4	5	3	3	0	3	0
chr1_1837920_1841231	74	67	62	2	42	52	42	59	7	61	65	91	51	42	22	20	57	48	37	23	22	81	11	32	33	37	54	68	61	27	54	15	7	24	68	71	3	73	41	7	40	47	36	31	55	21	7	24	28
chr1_1850470_1853397	38	69	56	2	27	35	51	72	12	42	55	32	84	50	11	24	47	42	19	20	27	40	9	39	25	25	35	52	29	28	45	10	1	24	61	43	10	58	33	3	22	20	18	11	28	16	7	13	27
chr1_1858451_1858918	10	0	1	0	2	3	2	5	1	4	0	0	0	0	0	0	7	0	1	2	0	0	0	0	1	1	0	0	0	1	0	0	0	0	1	3	1	1	1	1	0	1	0	5	0	2	0	1	0
chr1_1870572_1870979	0	4	7	0	0	3	5	3	4	7	2	3	1	0	1	2	0	0	0	0	0	1	0	0	3	0	0	2	0	0	2	0	0	1	0	0	0	3	0	3	1	1	0	0	1	0	3	0	0
chr1_1874243_1874671	4	0	0	2	2	8	1	4	0	4	0	1	0	5	1	4	1	5	0	0	0	0	3	2	0	2	1	0	0	3	0	0	1	2	2	3	1	3	3	0	0	1	0	0	2	0	0	0	0
chr1_1875096_1875397	0	3	2	0	0	0	0	2	0	0	0	3	0	0	3	1	2	2	0	0	0	0	0	0	0	0	0	0	0	0	0	0	0	0	1	3	0	3	0	1	0	0	0	0	1	0	1	0	0
chr1_1885891_1887430	3	9	3	1	5	3	15	10	0	0	8	12	3	5	2	1	10	2	2	3	1	2	1	1	1	2	0	1	0	1	2	3	1	0	2	6	2	1	0	0	0	0	1	0	5	4	0	0	10
chr1_1916347_1916787	0	0	0	0	0	1	7	1	0	0	0	0	0	0	1	0	0	0	0	0	0	0	2	0	2	0	0	0	0	0	0	0	0	0	0	0	1	0	0	5	0	0	1	1	1	0	1	1	0
chr1_1956629_1957017	1	10	5	0	3	1	9	2	0	3	4	1	1	0	0	0	3	0	0	0	2	4	0	0	2	1	0	1	0	3	1	0	0	0	0	2	1	4	0	1	0	1	0	5	0	0	0	2	0
chr1_1972940_1973499	4	1	9	3	1	6	6	13	2	5	4	4	9	1	0	0	11	1	0	5	1	4	0	0	0	1	4	2	0	4	5	0	0	1	1	2	1	5	1	0	0	1	0	3	1	2	1	0	0
chr1_1974659_1976650	5	20	11	5	6	8	8	13	4	9	6	14	9	2	8	5	13	8	1	1	0	6	1	4	3	5	2	5	0	1	3	0	0	2	4	16	3	3	7	1	4	1	0	0	1	2	2	2	0
chr1_1981091_1982304	18	27	13	0	0	33	13	22	2	20	17	18	3	24	5	0	13	5	13	12	13	26	2	7	18	19	6	16	13	0	15	5	4	10	19	20	2	12	18	0	15	9	0	3	10	7	0	10	0
chr1_1983052_1984462	13	10	7	0	6	15	16	23	4	17	7	15	2	7	0	8	14	2	1	2	2	7	1	1	6	4	5	5	2	2	6	0	2	2	6	12	3	6	7	1	2	3	0	6	0	5	0	4	0
chr1_1992203_1993183	6	0	3	0	0	9	4	8	0	2	5	8	8	1	0	3	4	1	3	2	0	3	2	2	2	4	4	2	0	1	0	0	0	1	0	1	1	0	0	2	0	0	4	0	0	0	0	0	4
chr1_2024562_2025100	0	3	0	0	0	9	2	2	1	4	5	2	0	0	1	2	1	0	1	1	1	3	1	1	3	1	0	1	0	0	0	0	0	7	3	0	0	1	0	0	0	1	0	3	3	1	0	0	5
chr1_2042276_2044478	38	2	2	3	0	34	8	17	5	44	7	6	2	3	8	0	8	27	5	15	4	4	2	7	2	2	11	8	0	14	2	0	3	11	4	5	5	4	2	1	0	4	11	11	3	0	1	0	14
chr1_2057509_2059516	9	34	20	2	6	32	11	13	2	28	13	9	11	15	7	9	22	18	0	2	3	12	8	13	1	4	8	12	0	5	9	1	0	3	9	12	1	15	0	2	2	1	8	13	10	3	0	2	6
chr1_2064272_2065618	44	48	41	8	12	12	12	37	4	30	33	27	20	30	2	14	34	36	16	20	25	40	12	40	18	14	33	83	29	47	65	6	8	17	29	44	4	37	24	4	13	6	27	16	19	10	10	21	6
chr1_2074078_2074446	0	2	8	2	2	1	3	7	0	2	5	1	0	0	0	1	0	0	0	0	0	7	4	1	0	0	0	0	3	9	0	0	0	0	0	1	0	0	0	1	0	0	0	1	0	0	3	0	0
chr1_2075292_2075843	3	2	7	0	4	6	9	7	2	1	12	7	2	3	0	11	9	7	0	3	2	7	1	5	0	3	8	1	1	6	3	0	0	0	3	10	3	4	2	0	1	1	3	2	0	0	1	0	0
chr1_2077556_2078313	2	14	18	3	20	7	13	54	3	1	16	36	2	8	0	5	29	9	5	1	5	30	4	13	1	8	1	17	2	2	10	0	2	1	15	34	0	12	11	0	3	1	0	0	15	8	0	12	1
chr1_2080022_2080897	0	8	20	1	10	3	20	43	4	1	23	37	6	35	0	15	28	6	1	1	14	26	6	19	2	13	0	13	7	18	23	0	2	0	5	24	1	13	5	2	3	7	0	0	9	3	2	6	0
chr1_2082066_2083258	0	4	18	5	6	1	8	23	7	0	15	13	10	6	1	8	30	9	5	2	4	13	22	8	5	7	10	4	11	34	9	2	0	2	10	11	8	7	5	11	3	7	4	1	5	3	8	1	2
chr1_2088185_2088523	4	3	0	0	0	0	1	6	0	2	1	2	0	2	0	1	1	0	0	0	1	2	0	0	0	7	0	2	0	0	0	0	0	0	0	0	1	0	2	0	0	1	0	2	0	0	0	0	0
chr1_2091695_2093148	13	13	11	0	16	15	7	23	6	6	16	22	1	13	1	8	24	3	0	0	10	12	0	3	3	3	7	1	3	2	0	0	0	0	6	11	4	2	3	0	3	3	2	0	0	5	0	5	3
chr1_2094441_2094871	4	0	10	2	0	0	4	16	2	0	4	1	0	3	1	2	8	0	0	0	1	4	4	5	1	0	0	0	0	0	0	0	0	1	0	13	0	4	0	0	0	1	0	1	0	0	0	0	0
chr1_2100650_2101064	0	0	9	0	2	0	3	2	3	0	0	0	2	4	0	0	0	6	0	0	0	0	5	0	2	1	0	0	0	0	0	1	1	0	0	0	1	0	0	0	0	1	0	0	0	1	0	1	0
chr1_2111626_2112579	2	4	7	1	7	7	8	6	2	1	2	5	3	3	0	6	0	0	0	0	1	2	5	2	1	2	0	3	1	15	0	0	0	1	2	3	11	2	1	3	1	1	1	0	0	1	3	1	0
chr1_2120740_2121472	6	22	3	4	12	8	11	28	1	9	15	20	7	9	2	5	29	13	8	3	7	25	8	12	11	8	15	22	26	14	17	3	0	5	27	22	1	37	6	0	4	3	7	3	20	11	5	14	8
chr1_2125327_2127198	76	94	109	1	37	78	96	160	19	79	145	166	21	99	14	38	125	88	42	47	68	152	17	96	68	82	81	168	105	58	93	23	17	43	115	162	12	116	93	6	89	95	58	47	93	27	5	78	35
chr1_2130121_2131199	61	78	97	1	62	45	87	97	11	57	113	154	18	91	10	31	72	37	34	12	52	94	7	65	65	38	37	135	65	10	83	13	10	18	45	63	5	72	52	8	35	39	23	7	53	25	0	51	12
chr1_2134667_2137238	62	73	35	3	33	33	45	47	1	47	64	76	57	40	4	41	43	30	20	15	17	56	8	30	25	35	26	77	32	19	32	5	5	18	40	60	4	37	17	2	30	33	11	14	44	11	7	27	16
chr1_2143975_2144856	6	17	6	1	7	5	11	17	5	6	11	4	5	5	2	4	6	14	3	2	1	7	3	5	3	7	8	6	3	22	4	0	1	1	4	6	6	7	4	24	0	2	14	3	1	4	2	0	8
chr1_2145898_2147491	7	21	5	5	3	10	10	32	6	5	8	16	10	7	2	5	15	11	3	1	1	7	2	0	7	5	2	5	6	8	3	0	0	7	5	14	4	8	10	4	4	9	4	5	3	8	4	7	1
chr1_2156050_2156448	0	4	14	0	18	8	10	3	3	13	11	11	6	4	4	5	12	1	3	1	3	4	1	9	4	0	2	10	1	3	2	0	0	7	6	7	0	7	5	1	0	5	9	0	4	0	0	4	0
chr1_2158810_2159416	8	16	13	2	12	10	15	19	2	13	24	11	4	9	8	12	11	31	9	8	6	28	0	9	8	5	6	55	33	50	17	1	16	7	35	27	6	25	14	0	16	20	20	2	4	1	1	7	8
chr1_2160618_2166464	162	179	216	27	142	188	235	431	61	250	399	390	70	421	29	126	316	96	102	44	152	267	20	200	173	109	98	424	259	83	318	59	94	47	259	474	34	330	184	53	128	121	53	71	222	99	6	212	57
chr1_2168574_2169374	9	38	19	0	11	21	40	70	25	14	37	32	9	58	0	11	38	5	15	3	18	19	3	37	25	9	5	48	4	17	53	1	6	2	29	33	2	55	13	7	6	16	3	4	15	5	1	26	3
chr1_2171415_2172605	8	20	16	4	13	15	45	37	13	9	31	19	3	24	0	12	45	14	17	4	13	17	3	13	10	7	3	39	3	10	16	2	2	3	21	34	3	22	5	3	2	9	9	4	27	5	0	33	6
chr1_2177439_2178457	15	2	2	6	7	27	22	22	12	38	8	12	11	10	10	7	12	26	1	12	0	6	6	10	11	6	5	3	0	34	2	2	3	13	10	9	13	10	10	12	4	5	10	7	4	4	0	10	11
chr1_2180637_2181040	5	13	4	6	2	11	16	8	2	15	4	7	4	19	0	0	4	2	0	2	2	4	0	5	3	4	2	7	3	1	6	0	5	2	2	7	1	3	8	1	1	7	0	3	7	2	0	5	0
chr1_2186260_2188318	52	63	76	6	33	40	61	51	16	82	88	100	150	72	3	47	104	47	23	19	32	78	14	41	30	54	73	114	64	42	65	7	9	23	47	63	15	64	48	14	31	35	16	22	22	10	12	25	5
chr1_2199168_2200267	11	14	13	0	9	15	19	9	2	20	5	7	7	11	4	11	11	5	13	4	0	7	4	10	18	12	11	7	7	3	4	1	0	3	8	16	4	19	10	4	3	2	2	5	12	0	2	5	0
chr1_2202152_2202516	4	7	0	2	7	10	9	7	1	7	13	7	3	12	0	4	13	3	2	1	9	6	3	14	10	7	2	12	2	3	1	0	0	2	5	9	1	5	5	1	1	4	0	2	13	4	0	4	2
chr1_2206402_2208115	43	32	14	2	28	29	32	35	10	12	34	21	1	26	9	40	48	15	12	8	13	11	3	8	23	12	18	9	3	5	10	4	1	10	26	23	4	27	20	1	0	8	0	12	29	10	0	37	4
chr1_2209422_2211108	17	32	22	8	14	21	35	31	8	21	11	16	8	20	8	19	30	1	12	9	19	10	4	12	12	11	7	6	6	0	9	0	0	4	12	14	5	21	12	3	5	0	3	0	32	21	3	22	4
chr1_2214535_2216016	6	22	9	0	8	12	17	24	13	7	11	16	4	16	1	2	13	10	3	5	11	10	3	3	22	8	1	3	0	4	11	2	2	2	12	14	4	19	9	4	5	6	2	0	6	7	1	18	3
chr1_2221291_2224063	54	112	93	7	81	45	70	64	25	41	84	53	17	75	9	59	64	21	42	11	57	63	18	53	96	54	30	104	40	18	76	20	15	9	93	71	8	96	78	17	24	36	12	19	54	17	1	89	16
chr1_2230439_2233346	350	237	182	8	209	170	183	246	34	225	252	246	38	187	68	104	267	96	112	94	139	274	30	188	205	168	247	474	271	86	308	40	40	99	251	319	25	331	220	25	138	190	28	107	206	83	9	219	53
chr1_2242518_2247060	337	184	247	15	147	280	199	311	52	430	233	296	22	214	74	107	265	84	79	122	153	192	17	176	115	143	229	202	125	15	144	21	13	86	170	291	11	210	90	6	122	66	17	101	146	92	5	123	57
chr1_2255400_2256325	13	16	5	0	1	13	19	11	0	15	7	9	0	3	1	2	3	2	0	3	1	2	2	7	0	4	0	1	0	0	1	0	0	3	2	3	0	12	4	0	0	0	1	1	1	2	1	0	7
chr1_2261141_2261563	1	6	1	0	0	4	6	0	0	1	12	3	2	2	0	1	10	7	0	1	0	3	0	0	5	4	0	0	0	1	1	0	0	1	1	0	0	1	2	0	0	1	0	2	1	0	0	0	0
chr1_2268441_2268780	7	5	2	0	11	3	4	2	0	0	5	3	3	0	0	0	5	0	0	0	0	2	1	2	0	1	1	0	0	0	0	0	0	0	0	3	0	0	0	0	2	2	0	0	0	0	0	0	0
chr1_2312908_2314113	34	16	4	2	5	34	16	21	2	17	6	10	6	18	8	14	12	14	1	10	8	8	2	5	5	9	23	10	5	6	6	0	1	7	14	8	1	9	3	3	2	8	8	10	1	8	0	4	19
chr1_2322554_2325053	39	65	93	0	18	49	41	59	13	29	44	65	60	24	6	17	32	24	29	10	32	54	12	33	38	36	14	82	31	75	33	7	11	15	49	55	6	38	49	16	30	36	16	23	29	13	10	13	22
chr1_2331188_2331781	12	6	7	3	11	3	6	6	1	6	5	12	9	5	1	1	3	3	1	5	2	3	3	1	4	1	1	0	0	2	3	0	0	0	3	11	1	6	2	6	1	1	0	0	3	2	0	7	2
chr1_2337495_2338383	24	19	23	8	8	6	15	11	5	12	19	19	15	15	3	7	14	3	2	5	4	15	3	6	2	5	3	0	4	3	0	0	1	7	6	9	4	5	3	5	2	3	5	4	8	11	6	4	3
chr1_2341471_2341922	4	8	2	4	10	7	14	7	2	8	9	13	30	3	0	1	8	6	4	2	0	1	6	3	5	2	3	1	0	8	0	0	0	5	5	1	4	5	3	3	2	0	7	0	6	1	0	4	10
chr1_2343448_2349166	140	302	338	21	179	160	213	325	62	172	389	402	66	339	30	117	195	119	109	75	137	236	19	186	147	209	67	242	136	78	179	41	37	47	206	238	12	227	203	24	149	186	93	48	126	69	6	203	48
chr1_2359263_2359711	0	12	1	3	3	6	4	5	2	7	4	2	1	2	1	1	3	8	0	1	0	2	4	2	4	3	3	3	0	4	1	0	1	0	5	1	2	1	3	0	1	5	0	0	4	0	0	4	2
chr1_2360064_2360374	0	3	0	0	0	6	8	2	0	4	1	3	4	1	0	0	4	6	0	1	0	2	0	0	0	0	0	3	0	1	0	0	0	0	0	0	3	3	3	0	1	1	0	0	2	0	0	0	0
chr1_2366822_2367301	2	8	1	2	0	0	9	3	0	0	10	3	1	6	0	4	2	4	4	5	2	1	0	2	2	2	0	2	0	0	3	0	0	0	1	3	2	2	1	0	0	0	0	4	0	1	0	3	0
chr1_2368215_2368576	4	2	0	0	0	1	8	5	6	0	2	3	1	6	1	7	8	2	2	1	1	1	3	4	1	0	0	3	0	3	3	0	0	0	1	0	1	6	4	0	1	0	0	7	7	2	1	3	0
chr1_2378797_2379181	0	1	5	3	0	2	1	1	0	0	1	4	1	2	0	0	4	2	0	3	1	1	3	5	0	0	0	0	0	2	0	1	0	1	0	0	0	3	1	0	0	1	3	2	0	4	0	1	0
chr1_2383018_2383974	6	17	0	0	0	3	2	9	0	2	2	7	0	1	0	0	14	2	0	3	0	0	0	1	1	2	0	0	0	1	0	2	0	0	1	4	0	0	2	1	1	3	0	0	2	1	0	0	3
chr1_2389703_2390254	8	3	6	1	3	7	2	2	0	4	1	3	1	0	1	0	0	7	0	0	0	0	6	0	3	0	0	1	1	0	1	0	0	0	2	1	0	0	4	0	2	3	1	0	0	2	1	0	0
chr1_2392607_2393019	6	0	4	0	6	3	1	7	1	0	1	1	1	2	0	1	5	1	0	1	1	0	1	0	1	0	0	0	0	0	0	0	0	0	0	0	1	0	1	1	0	2	0	0	0	0	0	4	0
chr1_2405388_2406211	9	18	3	2	0	21	4	10	4	9	9	2	7	7	2	3	2	1	4	5	0	1	3	9	3	4	5	0	0	1	3	0	1	0	5	6	0	7	3	1	0	0	0	0	4	5	4	0	1
chr1_2412342_2414736	13	17	27	3	32	26	22	42	13	26	22	35	9	24	7	3	34	17	6	2	11	11	5	16	8	5	0	6	2	3	5	1	4	3	8	16	8	13	15	2	3	8	0	14	16	18	1	18	12
chr1_2425073_2429174	51	39	110	7	25	143	50	187	21	148	61	229	17	70	14	25	146	28	30	40	17	83	11	32	13	21	50	28	40	8	26	7	11	54	28	99	14	28	50	5	32	28	5	31	29	40	8	29	11
chr1_2430578_2432002	35	24	63	2	42	50	35	59	9	65	57	131	7	61	4	24	44	23	31	11	9	64	3	27	26	40	12	33	23	1	16	2	10	7	32	54	0	49	52	4	20	56	4	12	30	21	1	37	17
chr1_2437070_2439134	8	29	17	14	17	32	17	45	7	10	21	59	8	23	9	10	41	27	14	9	12	20	4	9	16	15	6	11	16	4	13	1	0	4	10	31	1	10	10	3	8	8	4	18	16	14	3	12	3
chr1_2444477_2446053	6	12	21	6	8	4	13	15	0	4	9	22	15	10	3	7	11	13	2	3	5	15	17	16	12	12	4	2	6	14	8	3	1	1	8	12	8	6	9	8	2	5	7	20	14	5	2	2	5
chr1_2454721_2458982	35	124	159	5	67	57	135	293	21	40	164	210	45	151	12	51	136	21	31	16	49	160	19	75	73	115	45	134	46	36	66	22	16	18	97	176	6	121	84	14	55	66	21	24	98	65	3	105	28
chr1_2466357_2466727	1	8	0	2	1	3	0	10	0	0	3	9	1	0	0	1	4	2	0	1	2	1	3	1	2	1	3	0	5	2	1	0	1	3	0	2	0	2	2	0	0	0	0	4	2	0	0	1	0
chr1_2477237_2480958	167	173	211	32	116	127	158	386	24	225	286	450	105	241	40	80	265	321	68	145	146	378	91	187	192	166	237	351	190	300	221	57	58	86	206	416	70	306	211	45	208	192	284	126	219	121	62	185	97
chr1_2486525_2489236	248	183	263	51	207	226	280	336	68	310	292	475	117	277	51	85	188	436	73	173	117	276	148	171	190	184	244	225	118	463	144	41	35	86	188	301	136	225	206	93	175	193	471	157	213	84	162	243	86
chr1_2493486_2495078	34	57	30	0	23	44	62	77	21	65	58	52	8	58	3	20	60	21	18	16	13	48	16	28	13	18	13	13	10	30	7	6	4	25	19	61	8	28	12	6	19	10	16	7	26	24	2	23	2
chr1_2501624_2502097	0	0	0	4	1	4	3	4	0	8	5	4	5	3	0	1	2	10	0	2	0	0	4	2	0	2	12	1	0	9	0	0	0	0	0	2	0	3	0	0	1	0	12	2	0	0	0	4	1
chr1_2506920_2510440	196	88	112	11	115	146	124	149	36	286	196	207	67	237	40	75	143	185	88	147	107	161	56	156	155	75	180	179	54	164	109	37	15	86	71	121	17	128	35	19	71	96	164	114	135	59	39	186	74
chr1_2515217_2519127	271	193	209	23	128	141	152	280	30	198	210	308	124	187	36	66	194	231	62	94	114	279	54	169	160	111	201	277	121	191	169	47	39	71	173	280	43	246	89	39	135	107	233	116	170	109	41	216	70
chr1_2534649_2535568	12	1	0	3	7	3	6	5	0	2	0	4	2	0	1	2	6	4	2	2	0	5	4	0	1	4	1	5	4	5	3	0	0	0	1	8	2	3	0	0	0	1	1	0	0	5	0	0	0
chr1_2555002_2555759	0	6	2	1	2	3	4	5	0	2	1	7	2	5	1	4	9	0	0	1	1	3	3	0	0	0	9	0	0	1	1	0	0	0	0	0	0	1	0	0	0	0	0	0	1	3	0	0	2
chr1_2559559_2560734	1	3	1	0	3	5	16	10	7	1	4	7	0	3	0	2	2	1	0	5	7	6	0	1	1	1	0	4	0	1	1	0	0	0	3	7	0	7	0	3	0	0	0	0	3	0	0	0	1
chr1_2570850_2571786	12	23	13	4	18	15	37	29	4	28	20	24	4	19	2	13	20	9	2	7	9	17	2	6	1	3	2	9	1	4	5	1	0	1	17	18	2	22	1	1	3	4	2	5	10	5	5	17	6
chr1_2572777_2574817	68	81	82	2	72	43	71	126	16	85	91	104	15	84	10	31	81	49	23	21	44	107	7	54	70	52	37	103	42	33	42	20	14	30	78	115	8	109	70	5	55	60	27	19	70	22	2	62	15
chr1_2717241_2719247	2	15	11	6	0	5	6	9	1	2	8	9	5	4	2	4	14	1	1	5	1	1	1	2	4	11	0	3	0	1	1	1	0	1	2	5	0	6	2	3	1	9	0	0	3	7	0	5	1
chr1_2726881_2728008	0	3	1	0	0	3	7	6	2	3	4	4	2	5	1	3	2	2	0	0	0	0	0	0	3	0	2	0	0	2	2	0	0	0	0	4	1	0	3	1	0	0	1	3	2	0	0	1	5
chr1_2741670_2742003	9	0	0	0	4	1	1	0	0	0	0	0	1	1	1	0	2	0	0	1	0	1	2	0	0	0	0	5	0	0	0	2	0	2	0	0	0	0	0	0	0	0	0	0	0	1	0	0	0
chr1_2743005_2743551	0	9	3	0	0	0	0	1	1	3	4	1	0	0	1	1	1	4	0	0	0	0	1	0	0	0	3	0	0	0	1	0	0	0	0	1	2	1	1	0	0	1	1	0	0	4	0	0	0
chr1_2756560_2757530	0	22	8	0	3	2	18	16	2	0	25	21	1	18	0	12	37	3	0	1	9	9	4	12	2	0	0	11	0	0	5	0	0	0	10	10	0	10	3	1	4	0	0	0	27	2	0	14	0
chr1_2780159_2780716	2	4	4	0	4	0	4	7	1	0	9	2	0	1	2	2	6	0	0	0	5	0	0	1	1	0	0	2	0	3	1	0	0	1	8	6	1	8	0	0	0	0	0	0	2	0	1	3	0
chr1_2810878_2812410	0	14	5	4	16	0	17	27	4	3	52	12	3	60	0	6	3	3	1	2	12	6	1	11	7	0	0	10	6	0	17	0	3	2	13	11	2	25	6	1	2	0	0	0	10	0	0	9	0
chr1_2824582_2824988	0	5	1	1	7	2	1	4	0	0	2	3	9	3	0	1	1	1	0	0	0	0	3	0	1	0	0	3	0	3	0	0	0	0	2	3	0	2	1	1	0	0	0	0	0	0	0	1	0
chr1_2866757_2867686	23	1	2	0	0	17	1	1	0	11	0	2	5	0	2	3	4	0	0	8	1	0	1	0	0	0	10	0	1	0	3	0	0	1	0	0	0	0	0	0	0	0	0	4	0	0	0	2	1
chr1_2868885_2870852	11	0	0	0	3	20	1	2	0	27	1	6	3	0	8	0	0	0	0	6	0	1	3	0	0	0	10	0	0	1	0	0	0	3	1	0	0	0	0	1	0	0	0	10	0	0	0	0	1
chr1_2889514_2889930	2	0	4	0	0	4	0	1	3	3	2	1	0	0	0	0	0	0	0	6	0	0	0	0	0	2	5	1	0	0	0	0	0	0	0	0	1	0	0	1	0	0	0	6	0	0	2	5	1
chr1_2935665_2936013	8	2	0	4	6	1	1	4	1	4	1	0	2	1	0	4	2	3	1	0	0	0	1	0	2	0	0	0	0	3	3	0	0	0	0	0	4	0	0	0	0	0	0	0	0	0	0	2	0
chr1_2948950_2950227	1	14	13	2	16	6	13	41	4	1	30	4	2	17	0	10	25	6	8	1	5	7	0	5	2	1	4	12	0	2	8	0	0	0	9	10	0	13	1	0	3	2	1	0	4	3	0	12	0
chr1_2987691_2988015	0	5	0	0	0	0	0	1	1	0	0	0	1	0	0	3	2	9	0	0	0	0	0	0	0	0	0	0	0	1	0	0	0	0	0	1	0	1	0	0	0	0	0	0	0	0	0	0	0
chr1_3031761_3032227	0	7	0	2	0	2	3	2	4	1	2	0	0	0	0	1	0	0	0	0	0	1	0	0	0	0	0	0	0	0	0	0	0	0	0	0	0	1	0	0	0	0	0	0	0	0	0	0	0
chr1_3103755_3104231	0	1	2	4	0	1	1	7	0	0	1	2	0	0	2	0	2	2	2	0	1	1	2	1	0	0	1	0	0	0	0	0	0	0	0	1	0	0	0	0	1	0	1	0	0	0	0	1	0
chr1_3222573_3223914	0	6	1	0	0	1	0	0	1	4	0	1	1	0	0	0	0	10	0	1	0	0	11	1	0	1	1	0	0	2	0	0	0	0	0	1	3	2	0	10	0	0	3	1	0	1	5	0	3
chr1_3229006_3230415	0	9	0	3	0	1	3	7	0	0	0	5	4	1	1	0	4	46	0	1	0	3	20	4	4	1	1	0	0	21	0	3	0	2	0	1	0	1	1	15	2	1	22	1	0	0	14	5	0
chr1_3232727_3234085	11	12	22	0	11	10	8	30	7	8	17	11	1	19	1	18	22	12	2	8	17	15	6	18	6	8	2	15	10	3	5	0	0	8	18	26	2	9	8	1	12	3	0	1	5	19	3	13	0
chr1_3239233_3239819	21	2	0	0	0	4	1	3	0	4	0	0	2	4	3	4	3	5	0	1	0	1	0	1	1	0	1	0	0	0	0	0	0	0	0	0	3	1	0	3	0	1	1	0	0	0	9	1	4
chr1_3289232_3289615	0	0	0	0	2	3	4	0	0	1	2	2	0	0	0	0	2	4	0	0	0	1	0	0	1	6	0	0	1	2	1	0	0	0	0	8	0	0	0	0	0	0	0	0	0	3	0	0	0
chr1_3298943_3299412	6	0	4	7	1	2	1	5	0	2	1	2	1	0	0	2	6	0	0	0	1	0	0	2	0	3	0	0	0	0	1	1	0	0	1	1	0	1	0	0	0	0	0	0	0	0	0	0	0
chr1_3369303_3370365	5	3	3	0	6	4	4	1	0	2	1	5	1	2	1	0	2	1	0	1	1	9	0	0	2	0	5	0	0	4	4	4	5	2	4	5	0	4	3	0	0	5	1	3	8	0	0	5	0
chr1_3398854_3399298	0	0	0	0	0	3	4	2	1	3	2	1	0	1	1	2	4	2	2	0	0	1	0	0	0	1	0	10	0	0	3	0	0	0	1	0	0	0	1	0	1	0	0	0	0	0	0	0	0
chr1_3408859_3409294	3	2	5	0	7	4	4	7	2	2	6	3	2	4	0	0	5	3	0	5	0	1	1	1	5	1	0	3	0	0	3	1	0	5	3	1	3	1	0	1	0	0	0	3	5	0	0	1	0
chr1_3411925_3412416	2	1	2	0	9	5	4	2	0	4	14	6	6	2	4	4	4	1	0	0	7	6	3	2	0	1	3	0	2	4	0	0	0	2	1	5	0	4	1	2	2	6	0	4	1	0	0	1	0
chr1_3412701_3413140	0	0	7	2	0	2	1	5	4	8	5	2	3	2	0	1	2	3	3	5	4	2	1	7	0	0	2	2	0	3	4	0	0	2	2	0	0	2	3	2	0	3	2	0	6	0	0	2	0
chr1_3420465_3421213	5	3	10	5	7	5	2	3	4	4	4	4	4	6	2	8	8	10	4	1	2	5	6	7	1	4	9	5	2	3	4	1	0	3	1	6	3	2	1	8	0	3	8	0	2	0	3	5	0
chr1_3425962_3426566	1	2	7	8	2	4	7	5	1	5	7	6	6	9	0	7	11	4	0	1	2	2	0	3	1	3	5	4	1	1	1	0	0	4	0	2	2	2	0	0	0	2	0	0	2	2	6	8	0
chr1_3446887_3449679	26	57	38	3	50	56	121	147	17	41	129	61	20	90	5	34	93	19	38	13	45	66	4	81	24	13	16	81	20	8	79	7	0	10	77	85	2	84	25	3	15	3	3	16	45	13	0	32	8
chr1_3454869_3455291	1	7	4	0	2	4	3	12	3	4	5	2	2	4	3	3	6	2	4	2	3	6	0	1	0	1	4	0	0	6	1	0	1	3	3	7	0	1	1	2	0	0	0	0	7	2	0	1	3
chr1_3459413_3459750	7	5	3	0	4	8	4	4	0	2	5	8	0	1	0	2	4	3	4	2	4	3	3	2	0	0	0	2	2	1	0	0	0	2	0	3	0	0	2	1	0	3	0	0	0	0	0	3	0
chr1_3465116_3465649	0	1	0	0	0	0	1	9	0	2	2	7	7	0	0	0	2	5	0	3	3	0	1	0	2	0	1	2	0	1	0	4	0	1	0	4	0	2	0	2	0	0	0	0	0	1	3	0	0
chr1_3467207_3468154	12	5	0	0	0	2	0	9	0	3	2	1	1	0	0	3	5	7	0	0	1	2	3	1	3	2	2	9	1	7	0	0	0	0	4	2	4	8	1	3	3	0	0	0	0	0	2	3	1
chr1_3484809_3485547	6	14	2	0	0	6	9	3	2	2	6	4	6	0	0	2	18	2	0	0	0	1	3	0	0	3	2	1	4	5	0	3	0	1	3	3	2	2	1	2	4	1	1	5	0	2	1	0	3
chr1_3501194_3501500	3	0	3	0	1	6	3	5	0	0	2	5	4	1	3	4	3	4	0	1	4	1	0	1	0	0	5	1	0	0	0	0	0	0	0	5	2	0	0	0	0	0	0	2	0	1	0	1	1
chr1_3507029_3507426	0	2	3	0	0	1	4	4	0	1	1	3	0	2	0	0	8	3	0	0	0	2	1	0	0	0	4	0	0	2	1	0	0	0	1	4	7	0	2	0	2	1	0	0	0	0	3	0	1
chr1_3511788_3514640	11	24	51	9	13	13	40	100	4	21	39	66	12	21	6	11	71	19	12	15	18	68	7	34	5	9	5	18	16	1	1	3	0	5	30	54	1	32	8	0	19	6	2	2	24	13	0	16	4
chr1_3519465_3519970	6	0	7	4	7	1	4	12	1	2	2	2	5	1	0	2	6	1	0	0	0	1	2	0	1	1	0	0	0	4	1	0	0	0	4	0	0	2	2	2	0	3	4	0	0	0	3	4	0
chr1_3527935_3528312	3	8	1	0	4	3	1	5	1	5	5	0	9	2	0	4	2	0	0	0	0	4	1	1	2	0	2	0	0	3	3	0	0	0	4	3	0	3	0	0	2	0	2	0	10	4	0	0	0
chr1_3540743_3542314	30	48	55	9	11	31	53	80	7	44	50	92	32	49	9	28	35	33	29	16	34	85	9	24	19	33	21	92	49	29	64	7	13	16	57	61	5	36	32	4	56	40	21	12	19	6	5	21	6
chr1_3546623_3548737	16	21	2	2	4	23	20	13	1	29	7	15	17	14	6	4	17	11	5	4	7	8	8	5	14	2	11	2	4	8	1	2	0	4	4	11	7	15	9	3	4	4	2	4	11	15	3	2	3
chr1_3565783_3566734	7	2	13	0	10	6	6	9	2	7	5	5	3	4	2	2	4	6	4	3	3	6	0	2	7	7	2	5	2	2	5	0	0	0	8	4	3	5	5	1	3	8	2	5	6	1	0	2	1
chr1_3568388_3568769	9	0	0	0	1	1	0	1	0	4	0	0	3	1	0	0	3	0	6	1	0	7	0	0	8	5	7	0	1	0	0	0	0	0	0	5	0	1	2	0	3	5	0	1	0	0	0	2	2
chr1_3582719_3583899	17	0	6	3	3	30	0	4	1	27	1	0	1	2	12	0	0	9	0	21	1	0	3	0	3	0	13	1	0	2	0	1	0	3	2	3	0	2	5	1	2	11	3	3	1	3	0	0	10
chr1_3589976_3590622	12	1	9	4	7	15	2	5	2	17	3	4	1	0	3	4	1	3	2	6	0	1	1	0	13	14	5	8	2	3	0	0	2	5	0	3	8	4	14	3	7	63	5	2	0	2	1	0	3
chr1_3593005_3595681	37	1	21	11	1	58	9	17	1	56	6	11	19	12	12	2	11	7	1	25	3	10	12	11	35	15	35	3	2	39	3	5	1	12	10	9	6	11	16	15	11	85	7	20	0	0	0	2	11
chr1_3600732_3601315	6	2	9	0	0	5	1	5	0	0	1	4	3	0	0	0	4	2	0	0	0	0	3	1	3	2	0	0	1	4	0	0	0	2	0	0	1	0	4	0	0	1	1	3	1	0	0	0	0
chr1_3604017_3604427	2	4	0	0	0	7	7	0	1	3	2	2	1	2	1	2	1	2	0	1	0	0	1	0	8	3	0	0	0	2	0	0	0	0	3	0	0	0	0	0	0	8	4	0	0	0	0	0	3
chr1_3627750_3628068	0	1	3	0	2	4	3	1	0	0	3	0	1	0	0	0	1	0	4	1	0	1	1	0	1	2	4	0	0	5	0	1	0	1	2	0	0	0	1	0	0	0	0	1	0	0	0	1	0
chr1_3636064_3638246	7	17	65	9	5	7	17	9	5	4	18	41	3	20	0	9	20	11	11	5	6	28	4	18	11	8	8	17	32	4	5	2	0	0	8	27	3	7	5	2	11	3	2	2	14	1	0	17	0
chr1_3661480_3664093	36	30	16	3	24	33	38	59	10	24	35	30	12	31	6	12	47	28	17	22	18	23	3	23	4	6	11	34	10	13	14	1	4	7	20	45	8	24	3	5	21	8	4	10	32	6	2	12	9
chr1_3688407_3689991	33	31	41	3	4	27	44	32	2	17	38	32	19	25	2	17	24	21	7	10	24	46	1	22	15	8	19	37	16	15	27	10	0	8	29	47	0	37	12	2	20	9	5	14	39	9	0	37	4
chr1_3692467_3693032	1	11	9	3	7	13	12	10	1	13	10	18	5	12	3	7	16	5	3	1	4	24	3	12	8	0	4	10	3	1	4	0	0	4	7	26	1	9	0	0	1	1	3	2	12	6	0	12	3
chr1_3693951_3694737	4	13	16	1	4	5	27	13	2	7	2	18	6	7	0	6	21	6	1	3	3	10	6	6	8	8	2	2	5	7	2	4	1	1	13	16	6	8	4	1	2	5	0	4	10	4	0	9	3
chr1_3703487_3705928	10	19	35	0	17	8	12	27	4	13	17	94	16	14	2	2	20	13	3	7	9	87	5	13	16	45	6	14	72	6	15	1	10	2	12	80	3	28	64	11	46	31	3	5	11	12	0	16	9
chr1_3706888_3707222	2	3	8	0	2	6	1	4	0	1	9	11	6	4	1	7	3	3	1	0	4	5	0	3	1	2	4	4	0	5	0	0	0	2	3	12	1	2	1	6	8	1	7	4	1	0	3	4	0
chr1_3712345_3713568	18	31	47	5	15	26	28	50	4	22	18	37	5	17	6	12	27	41	5	6	24	57	1	29	21	20	9	35	24	14	20	4	6	3	26	59	4	25	31	2	27	30	25	6	10	17	3	8	9
chr1_3726336_3727985	5	0	20	3	1	5	1	5	2	2	3	11	5	6	2	1	0	7	1	0	0	6	0	0	3	8	3	5	10	5	0	0	2	0	0	15	1	4	3	2	22	2	0	0	0	0	1	5	3
chr1_3744215_3744545	2	0	1	0	6	9	3	2	1	2	3	1	2	1	0	0	8	4	0	3	0	1	5	0	0	1	2	0	0	3	0	0	0	2	2	0	0	2	0	1	0	0	0	0	1	0	0	0	1
chr1_3773302_3774736	95	63	82	11	42	43	51	123	7	44	58	99	12	57	16	35	56	81	35	40	37	106	8	51	47	41	37	95	60	85	63	14	10	24	89	109	11	98	49	7	60	55	91	23	42	34	4	58	32
chr1_3784317_3786433	5	12	13	1	8	30	13	22	4	7	14	10	5	13	0	7	17	7	5	4	4	15	2	6	7	8	6	8	3	4	3	0	0	2	6	18	2	5	11	0	6	4	2	4	7	5	0	7	0
chr1_3797353_3798039	0	9	5	0	4	3	3	17	0	1	5	21	2	3	0	5	9	13	1	0	9	11	1	4	4	4	2	5	1	4	6	0	0	2	1	5	0	1	1	0	6	3	2	2	10	5	3	4	0
chr1_3799964_3800646	1	0	23	2	2	8	2	3	1	1	5	22	1	7	0	4	7	8	0	4	1	9	2	0	2	3	0	13	23	0	5	0	5	1	1	4	0	3	7	2	2	5	0	0	1	0	0	3	0
chr1_3803286_3803625	5	5	12	0	10	2	6	3	1	3	8	9	0	2	0	1	15	9	0	2	4	4	2	0	3	2	3	1	2	7	2	0	0	0	0	3	2	4	0	1	0	2	2	0	0	0	0	11	0
chr1_3806588_3808166	9	8	24	1	6	9	7	13	3	6	17	43	12	9	3	1	3	53	0	3	7	18	5	8	9	20	1	18	29	19	7	4	2	2	2	11	3	11	14	13	10	11	6	7	0	1	8	10	4
chr1_3816209_3820296	66	102	155	23	131	64	123	151	12	87	143	182	66	119	31	66	87	115	40	40	75	138	23	116	130	79	54	160	69	101	118	21	20	26	119	164	19	184	85	33	49	81	103	44	158	54	10	140	48
chr1_3827106_3827541	3	0	9	0	6	4	0	7	0	5	4	1	4	1	0	3	11	0	0	2	2	1	3	0	4	1	8	4	1	5	1	0	0	0	1	0	3	2	1	2	0	4	4	3	4	1	0	2	0
chr1_4066377_4066827	10	0	0	0	5	8	0	0	0	8	0	0	3	0	2	0	3	0	0	1	1	0	0	0	0	2	1	0	0	0	0	0	0	2	0	2	1	0	2	0	0	0	0	4	0	0	0	0	0
chr1_4066883_4068087	19	0	0	0	0	3	0	1	1	12	0	0	1	0	1	0	2	5	0	3	1	0	0	0	0	0	14	0	0	7	0	0	0	6	0	0	3	0	0	1	0	0	0	8	1	0	0	0	0
chr1_4080157_4081782	2	1	4	0	11	20	0	3	3	12	2	5	1	5	4	1	0	5	0	4	0	0	7	1	2	0	4	7	1	0	0	6	0	0	0	1	6	1	0	1	0	1	0	2	0	0	0	0	0
chr1_4087252_4088284	28	2	4	3	0	15	1	5	2	16	2	0	2	0	11	4	1	1	0	12	0	0	0	0	0	0	14	0	0	0	0	0	0	9	0	2	0	0	0	1	0	0	0	1	0	3	0	0	0
chr1_4094005_4094836	4	0	2	0	2	8	1	1	1	6	0	0	0	1	2	0	0	3	0	0	0	0	0	0	0	2	0	0	0	0	0	0	0	0	0	0	0	0	0	0	0	0	0	4	0	0	0	1	0
chr1_4105079_4107371	10	8	1	0	0	21	2	4	0	25	1	10	0	2	8	0	9	1	1	3	1	1	0	0	0	2	18	1	0	0	0	0	2	10	3	3	0	0	0	4	1	4	0	9	0	6	0	0	0
chr1_4122277_4123938	17	0	1	0	0	11	3	1	0	7	2	3	4	0	4	0	2	0	0	3	0	0	1	0	0	0	6	0	0	3	0	2	0	1	0	2	1	2	0	0	2	2	0	3	0	1	5	1	0
chr1_4200403_4200898	0	0	0	1	0	1	3	0	0	0	3	0	5	0	0	0	1	3	0	0	0	0	2	1	0	0	0	0	0	0	0	0	2	0	1	0	2	0	0	0	0	0	0	0	0	0	0	0	0
chr1_4230037_4230490	9	0	0	0	0	3	0	4	0	3	2	0	0	0	0	0	1	3	0	0	0	0	1	0	0	2	1	0	0	0	2	0	0	0	0	1	0	0	0	1	0	0	0	0	0	0	0	0	0
chr1_4236725_4237122	0	3	0	0	0	0	5	2	1	0	1	0	0	0	0	2	3	0	0	0	0	0	0	0	2	1	0	0	2	0	0	0	0	0	0	0	0	0	0	0	0	0	0	2	6	0	0	6	0
chr1_4322736_4323119	0	0	5	0	0	0	0	0	1	0	1	4	0	0	0	0	0	0	0	0	0	0	0	0	1	8	0	0	3	0	0	0	0	0	0	0	0	0	4	1	0	0	0	0	0	0	0	0	0
chr1_4327620_4329189	2	2	4	0	0	4	1	7	0	0	7	26	3	5	2	1	4	2	0	0	0	2	1	0	4	27	0	0	7	0	0	0	6	0	0	5	0	0	15	1	1	1	0	0	0	0	0	2	1
chr1_4439584_4440020	4	0	3	0	0	0	2	1	0	0	1	14	1	1	0	2	0	0	0	0	2	3	0	1	2	2	0	0	0	0	0	0	5	0	0	0	1	0	4	1	2	0	2	0	0	0	0	2	0
chr1_4546947_4547479	0	0	0	0	0	0	0	0	0	0	0	1	5	0	0	0	0	2	0	0	0	0	0	0	0	0	0	0	0	0	0	0	0	0	0	0	0	0	0	0	0	0	0	0	0	0	0	0	0
chr1_4769143_4771455	5	8	11	6	11	8	15	41	1	1	7	10	2	2	3	3	45	6	3	0	0	1	1	0	1	5	2	2	0	2	0	0	0	1	0	8	0	2	0	3	0	1	0	1	9	2	1	6	0
chr1_4855411_4857542	71	6	1	0	1	42	1	6	0	52	4	0	1	1	19	1	7	4	0	16	0	3	0	3	0	0	13	2	1	2	1	0	0	0	0	0	0	0	0	0	0	1	0	6	0	0	4	0	5
chr1_5173134_5174019	0	4	1	0	7	0	2	7	0	1	3	2	2	5	0	1	21	1	0	0	0	0	1	0	1	0	0	0	2	0	0	0	0	0	2	10	0	1	0	0	1	0	0	0	2	0	0	3	0
chr1_5371584_5372401	3	0	3	0	6	0	1	11	1	0	2	4	0	2	0	3	5	3	2	0	0	3	1	0	1	0	0	1	0	0	0	0	0	0	2	0	0	1	0	0	1	0	0	1	3	1	1	2	0
chr1_5389129_5391238	2	50	81	0	72	3	84	84	24	1	91	103	1	91	0	62	158	13	53	2	33	28	3	33	34	9	0	63	15	0	32	4	9	0	25	51	1	56	18	1	21	2	0	0	53	37	3	71	1
chr1_5398058_5398588	0	3	1	0	5	0	3	10	5	0	1	4	0	9	0	1	6	2	0	0	0	0	4	2	0	0	0	0	0	0	2	0	0	0	2	5	0	4	0	0	5	0	0	0	3	0	0	4	0
chr1_5401709_5402365	0	0	4	0	3	2	10	12	3	0	5	11	1	3	2	9	14	1	2	0	2	3	0	0	0	0	0	1	4	0	0	0	0	0	1	5	0	2	2	0	1	0	0	0	0	0	0	2	0
chr1_5430199_5430851	0	5	1	0	3	0	3	11	5	0	15	1	1	14	0	2	6	0	2	0	0	1	0	2	7	1	0	3	1	0	0	0	0	0	2	5	1	8	0	0	0	0	0	0	2	3	0	1	2
chr1_5436875_5438064	1	5	9	0	3	0	12	5	1	1	12	4	4	2	0	0	4	0	1	0	0	2	1	0	2	0	1	1	1	0	0	1	0	0	10	2	0	1	0	1	0	2	0	0	2	2	1	0	0
chr1_5448534_5450229	0	15	20	3	14	7	22	46	11	0	24	32	0	44	1	16	13	2	14	0	5	14	2	1	5	11	3	11	6	0	7	0	0	3	12	16	1	16	6	0	2	2	0	0	11	6	0	13	6
chr1_5463813_5464596	2	4	1	0	0	1	3	8	1	2	6	6	2	6	1	1	8	3	3	0	0	1	1	0	0	0	0	5	0	1	0	0	0	0	2	1	3	3	1	1	0	1	0	0	0	0	2	1	0
chr1_5470706_5471854	1	2	26	2	1	0	0	8	4	2	4	22	5	2	1	4	14	6	2	0	0	2	0	1	1	2	1	3	2	4	0	0	2	0	0	2	0	4	2	0	4	0	0	0	0	0	0	0	0
chr1_5482098_5483951	8	5	6	1	16	3	19	13	6	3	11	9	4	11	0	2	19	4	5	0	0	6	3	5	2	4	1	7	2	0	2	1	1	1	1	3	1	4	2	1	0	2	0	1	10	1	1	6	0
chr1_5541586_5542381	0	4	0	0	0	1	2	11	2	0	1	2	0	5	3	0	3	0	1	0	0	1	2	0	2	2	0	1	0	0	0	0	5	0	0	2	0	0	0	1	2	1	2	0	6	2	0	0	0
chr1_5706377_5706845	0	0	2	0	0	5	0	3	0	0	2	7	1	1	2	0	7	2	0	0	0	0	0	0	1	1	0	0	1	0	0	0	0	0	0	0	1	1	0	0	0	0	0	1	0	0	0	0	0
chr1_5710734_5711194	1	1	0	0	5	2	8	4	0	0	2	4	0	0	0	2	3	3	0	0	0	0	3	0	1	1	0	0	1	0	0	0	0	0	0	1	0	0	0	0	0	0	0	0	6	0	0	0	0
chr1_5722746_5723054	4	0	0	0	4	3	6	2	0	0	10	7	1	2	0	1	3	1	0	1	0	0	1	0	3	2	2	0	1	1	0	0	0	0	0	0	0	2	0	2	0	0	0	0	0	1	0	0	0
chr1_5727166_5727842	2	0	8	0	5	0	4	13	2	0	9	13	0	9	0	4	8	0	0	0	2	7	1	5	2	3	0	3	0	0	1	0	0	0	0	1	0	3	3	0	0	0	0	0	1	0	0	1	1
chr1_5752493_5752927	0	0	0	0	4	9	5	3	1	1	5	1	0	0	0	0	5	0	0	0	0	1	2	0	0	2	0	2	0	0	0	2	0	2	1	0	0	0	3	0	0	0	0	0	3	0	0	0	0
chr1_5772821_5773481	3	3	0	0	3	3	7	17	1	1	0	3	1	0	1	2	13	1	4	1	0	0	2	0	0	0	0	0	0	0	0	0	0	0	0	0	0	0	1	0	0	2	0	4	2	0	0	3	0
chr1_5969951_5970469	0	0	5	0	3	3	4	0	0	0	0	0	1	0	0	0	1	4	0	0	1	0	3	0	4	6	2	0	0	0	0	0	0	0	0	1	4	2	2	2	0	0	0	0	0	0	3	0	0
chr1_5975067_5975983	0	3	7	3	5	2	7	1	4	2	1	5	2	4	0	7	3	6	6	0	0	2	3	4	7	3	1	3	1	4	5	0	0	1	2	4	3	9	2	5	2	5	0	0	3	0	0	1	0
chr1_6020294_6020671	0	3	0	0	0	0	4	7	3	2	5	0	4	5	0	0	8	1	1	0	1	1	2	0	1	2	0	6	0	2	0	0	2	1	0	0	2	1	1	10	2	5	0	2	0	0	1	5	0
chr1_6026658_6027295	0	2	3	0	0	1	3	7	0	0	1	4	2	1	1	1	3	3	0	1	0	0	4	1	1	3	0	2	0	3	0	0	0	4	0	0	5	3	3	2	0	6	0	0	0	0	0	0	0
chr1_6035407_6037332	0	16	10	6	14	2	7	5	2	1	16	8	10	2	0	6	9	18	1	3	2	12	2	6	6	8	5	5	0	9	2	1	0	3	7	6	1	9	4	4	4	7	4	1	2	4	6	5	0
chr1_6039964_6040871	6	2	4	4	0	6	13	8	5	5	4	3	1	1	6	1	5	1	2	2	0	3	1	2	8	3	1	0	6	4	0	2	0	1	2	4	1	8	0	3	1	8	7	1	0	1	3	3	8
chr1_6051596_6055116	148	253	269	31	111	81	101	184	31	87	185	222	48	163	39	71	148	181	72	54	118	220	25	117	206	150	85	240	138	179	148	45	40	42	140	194	35	226	237	36	137	176	171	57	119	48	32	193	64
chr1_6060014_6062745	23	48	40	15	34	31	44	38	13	14	32	44	13	31	10	18	40	26	18	5	10	25	14	16	27	29	15	17	12	11	8	3	3	1	26	37	4	24	29	10	9	17	8	7	21	8	4	27	9
chr1_6065650_6068358	5	16	13	5	6	10	12	18	3	4	19	14	4	8	2	3	15	5	2	0	5	13	11	6	11	14	7	7	6	9	5	3	3	2	3	13	7	10	21	0	7	16	0	3	9	5	3	15	2
chr1_6069030_6069644	11	2	14	0	1	7	1	8	0	8	4	8	5	7	1	4	10	2	3	1	0	8	1	2	8	5	4	2	7	5	2	1	0	0	2	2	2	2	5	2	2	14	5	0	1	1	1	6	0
chr1_6072896_6073840	4	7	28	5	2	15	10	7	1	9	5	19	5	9	0	4	2	23	0	4	2	11	8	7	12	16	6	4	8	9	0	3	3	3	5	15	1	4	9	4	8	4	0	0	5	0	2	2	1
chr1_6085673_6088841	176	249	392	45	217	162	225	386	42	222	332	415	84	333	36	112	248	419	104	117	168	430	117	203	278	192	151	327	213	389	228	63	84	79	204	418	137	322	296	106	149	241	441	64	211	86	79	217	75
chr1_6094547_6095919	1	8	12	9	8	16	25	26	1	12	10	47	15	15	5	5	18	25	0	4	10	14	20	12	20	21	2	6	1	8	4	5	0	4	4	13	5	12	16	6	1	7	8	0	8	9	3	12	4
chr1_6096950_6097697	4	8	15	2	9	7	8	13	2	7	8	8	5	9	2	1	12	17	1	2	3	8	3	8	10	21	1	3	12	8	2	3	1	1	8	7	2	7	20	11	6	8	11	0	4	5	3	20	2
chr1_6107553_6108773	4	0	5	8	5	7	6	11	4	4	7	19	10	9	1	5	19	15	4	4	3	10	8	1	12	14	3	2	6	16	1	1	0	1	1	7	3	6	16	8	6	11	13	4	13	5	0	2	0
chr1_6109210_6109675	1	2	5	4	5	0	9	7	2	3	5	7	2	7	1	0	3	6	3	1	1	2	7	4	6	8	3	2	4	2	0	1	0	0	0	4	1	3	17	2	3	7	3	3	2	0	0	6	0
chr1_6116096_6117296	3	10	5	8	4	7	6	8	4	5	5	5	22	3	3	3	10	96	6	0	1	11	16	1	8	7	1	0	2	56	3	2	2	2	4	3	23	1	6	40	2	8	108	2	8	0	8	13	1
chr1_6118547_6120106	5	7	5	0	12	2	15	18	10	12	11	17	10	19	0	7	26	26	1	1	5	3	13	3	10	9	5	3	0	28	5	0	2	1	7	11	10	10	10	9	3	21	25	2	10	7	3	7	8
chr1_6123728_6124905	5	3	0	4	0	1	9	13	2	1	4	8	4	4	0	6	15	31	2	1	0	6	4	5	9	16	2	1	0	23	1	0	0	1	1	4	8	1	6	31	6	7	52	0	1	0	12	3	3
chr1_6128564_6129511	3	1	6	7	21	5	2	20	1	5	6	18	9	5	0	4	6	26	1	1	6	7	7	6	9	15	2	1	5	10	2	0	0	3	3	11	2	5	17	12	3	8	10	1	5	3	1	9	3
chr1_6130052_6130458	0	0	2	0	7	3	4	0	2	0	1	3	7	4	0	2	2	3	0	2	0	2	4	4	9	6	1	0	0	4	3	0	2	3	2	3	6	5	1	6	2	1	2	0	3	0	0	3	0
chr1_6145514_6146928	4	7	2	1	13	11	15	13	1	4	11	7	6	7	0	0	8	10	3	2	6	5	8	1	9	5	2	10	2	8	2	1	2	0	5	4	4	4	9	7	1	8	3	1	10	0	2	3	6
chr1_6154561_6155879	3	2	5	1	10	9	14	16	3	7	3	11	6	8	1	8	13	10	0	3	2	12	2	8	7	13	1	4	2	5	2	0	0	0	7	8	6	2	5	7	3	6	4	1	10	4	2	7	0
chr1_6187629_6187954	0	2	7	0	0	0	1	1	1	0	4	1	2	0	0	3	0	2	0	0	0	0	1	0	0	1	0	0	0	0	2	0	0	0	0	2	1	0	0	0	0	0	0	0	1	0	0	0	0
chr1_6211454_6212001	8	0	2	1	3	2	1	12	0	1	1	7	0	4	0	0	0	4	0	2	0	3	0	0	0	1	0	1	0	0	1	0	0	0	1	6	1	0	1	1	0	2	1	2	1	0	0	0	2
chr1_6215657_6216318	2	0	0	0	4	0	1	3	0	2	2	2	3	4	0	0	1	0	0	3	3	2	3	0	1	2	0	2	0	1	2	2	0	0	6	8	0	4	2	1	0	2	0	5	7	0	0	4	1
chr1_6259009_6260303	18	33	32	7	15	35	58	84	4	30	44	69	7	49	7	23	30	36	9	14	35	59	5	35	52	24	23	58	21	43	38	6	8	16	49	66	9	66	30	12	31	23	36	17	57	13	9	31	21
chr1_6265811_6267559	10	19	18	4	7	7	14	11	5	9	16	10	4	19	1	6	5	26	1	4	2	9	1	4	29	8	10	4	0	5	19	3	0	5	6	5	4	3	12	1	2	7	2	2	2	4	0	9	6
chr1_6277486_6278412	6	7	0	9	1	2	2	0	0	2	1	1	6	3	1	2	0	7	2	0	0	2	0	0	5	4	0	0	1	1	0	0	0	0	1	3	0	1	2	1	1	0	0	2	0	2	0	1	0
chr1_6285330_6285829	0	3	3	0	1	1	0	5	0	1	1	4	1	1	0	2	11	4	0	1	2	4	0	1	6	3	0	3	0	0	0	0	0	0	1	2	0	2	3	1	0	2	0	0	0	0	0	0	0
chr1_6294840_6296422	7	11	14	0	7	17	14	10	0	15	6	6	13	4	1	7	9	8	4	2	9	16	2	2	8	14	2	22	14	4	9	0	2	5	24	16	0	10	11	1	10	16	11	2	3	1	0	1	1
chr1_6301337_6301914	1	0	1	0	0	2	1	1	1	0	0	1	5	0	0	0	7	4	0	2	0	1	0	0	1	0	0	2	1	4	0	0	0	0	1	1	2	3	0	0	1	0	3	0	3	0	0	0	1
chr1_6320175_6321375	12	7	5	0	0	3	0	6	0	0	0	1	1	0	4	0	4	7	0	0	0	12	0	1	4	1	2	4	6	2	0	1	0	1	5	2	0	2	2	0	1	3	3	0	1	1	1	0	3
chr1_6324512_6324847	3	1	3	0	4	7	1	7	0	4	0	4	0	0	0	3	5	1	0	0	0	2	0	0	1	1	0	0	0	0	0	0	4	0	0	2	3	0	0	0	0	0	1	0	0	0	0	0	0
chr1_6339717_6341037	8	3	0	7	4	1	4	5	6	4	3	5	6	4	3	1	3	6	0	2	0	3	3	5	6	9	2	3	8	9	0	0	0	2	0	3	3	4	11	4	0	15	5	2	0	0	0	1	4
chr1_6348504_6349042	5	7	9	2	3	2	1	5	0	4	1	17	0	2	1	2	4	3	0	0	2	9	4	0	1	2	0	1	4	1	0	0	0	0	0	2	1	0	3	3	6	2	0	0	0	0	1	0	2
chr1_6350499_6352012	4	10	47	3	2	4	6	9	2	1	2	16	2	1	1	1	2	17	0	7	2	13	3	1	8	19	4	3	12	3	0	2	0	3	4	13	1	8	38	2	14	13	1	1	0	9	0	1	24
chr1_6353998_6355195	1	7	87	6	3	7	2	5	2	2	6	40	1	0	0	3	11	24	0	1	1	20	2	2	2	17	4	4	10	4	2	1	2	0	4	5	2	6	23	0	13	15	1	0	5	9	1	0	7
chr1_6361570_6362106	0	0	0	0	0	0	0	0	0	0	0	0	0	1	0	0	5	3	0	0	1	2	1	0	0	4	0	0	0	0	0	0	0	1	0	1	0	0	2	3	0	3	3	0	0	0	1	2	1
chr1_6396700_6397059	0	1	3	0	1	1	0	0	1	2	1	4	1	1	0	0	2	3	0	0	0	0	3	0	2	3	0	0	3	4	0	0	0	0	1	1	0	2	0	0	1	0	0	0	0	0	1	3	1
chr1_6408131_6410024	10	69	173	5	34	14	53	97	11	6	103	170	3	95	2	41	88	72	30	4	43	90	7	47	58	74	4	44	37	9	44	20	7	9	54	92	7	94	69	9	42	103	10	5	68	18	2	41	6
chr1_6417800_6420520	23	48	72	9	41	31	88	73	32	30	120	145	13	136	16	30	58	84	17	26	31	63	9	58	137	136	15	87	40	11	36	11	26	17	81	79	3	93	112	15	82	129	36	8	70	22	0	75	25
chr1_6425120_6425715	2	4	2	0	0	0	7	7	1	0	8	8	0	1	0	10	15	2	1	1	4	3	1	8	6	11	0	3	11	0	6	1	0	1	12	6	0	8	6	0	4	2	0	0	7	1	0	7	0
chr1_6434548_6434895	0	2	0	0	4	2	2	2	0	0	0	1	1	0	0	0	1	0	0	0	0	0	2	2	0	4	1	0	0	0	1	0	3	3	0	0	0	2	2	0	1	6	0	0	3	1	0	0	4
chr1_6445115_6445728	6	0	8	0	0	0	6	10	1	1	1	2	2	0	0	0	7	1	0	0	0	3	3	0	0	6	1	3	4	2	0	0	0	0	1	3	0	1	3	2	1	1	1	1	1	0	1	0	0
chr1_6453089_6454493	46	52	41	3	20	34	61	82	10	30	87	58	16	54	7	34	27	70	15	20	19	68	12	37	25	30	34	83	36	63	71	9	8	11	76	78	5	64	38	12	47	65	74	16	37	12	3	17	17
chr1_6509280_6510098	0	2	2	0	0	1	5	7	0	4	6	10	1	5	0	1	6	2	3	1	3	2	0	2	4	0	1	6	0	0	5	0	3	2	1	3	1	2	0	0	0	2	0	0	5	0	0	3	0
chr1_6519780_6521095	3	55	44	0	67	14	155	179	32	5	286	108	2	257	3	31	92	14	26	2	104	135	2	168	168	22	8	253	67	0	143	20	0	2	111	137	0	196	3	5	27	42	3	1	114	73	0	183	17
chr1_6524389_6526687	18	124	77	1	72	17	215	246	29	4	318	142	3	269	2	47	144	23	48	3	134	117	10	147	171	30	1	175	27	6	165	49	11	0	125	137	3	202	21	6	37	64	2	2	196	70	0	253	15
chr1_6535497_6536183	3	7	6	5	8	3	5	10	2	3	17	9	0	10	0	1	12	1	0	2	8	2	1	10	1	5	5	3	0	0	0	0	0	1	6	4	2	9	2	0	1	2	0	2	3	1	0	4	0
chr1_6550143_6553239	18	34	23	4	35	21	49	52	7	24	101	53	9	89	10	21	27	16	25	4	20	19	6	30	16	6	8	60	10	2	42	12	4	6	51	52	2	62	21	1	12	49	0	5	32	5	6	23	6
chr1_6554969_6558577	22	21	10	4	23	10	26	37	17	10	48	44	5	58	2	20	33	3	8	4	17	26	6	24	19	9	3	54	8	0	22	4	2	2	39	29	0	38	5	4	9	2	0	0	24	7	1	22	4
chr1_6572129_6572449	6	0	0	0	0	2	6	7	0	2	3	4	0	5	1	0	1	4	0	0	0	1	0	0	1	0	0	1	0	0	0	0	1	0	1	3	0	1	0	0	0	0	0	0	3	0	0	1	0
chr1_6579126_6581087	16	15	1	1	0	4	3	5	6	4	14	8	3	9	0	1	10	7	1	1	6	2	2	7	1	6	4	2	1	1	3	0	0	0	7	10	0	10	7	2	1	2	1	0	11	1	0	10	0
chr1_6594233_6594536	0	2	0	0	0	2	6	2	0	0	6	3	2	2	0	3	2	6	0	0	0	1	2	4	0	4	2	1	0	0	0	2	0	0	3	0	1	0	0	1	0	4	0	0	0	2	0	6	0
chr1_6604459_6607236	8	9	7	2	27	21	41	45	8	19	73	41	6	90	5	13	41	10	12	1	18	4	3	23	13	3	5	41	2	4	13	6	0	2	36	56	1	47	10	4	5	7	5	3	17	15	1	19	1
chr1_6613647_6615299	34	40	40	12	11	21	27	56	8	29	41	43	4	30	5	16	34	17	14	12	30	49	1	32	27	40	22	49	18	13	30	16	12	7	28	75	3	54	20	3	28	28	12	8	43	17	6	15	16
chr1_6639379_6642493	146	107	112	16	59	70	88	82	25	103	108	118	88	121	27	72	61	154	23	39	59	94	65	63	56	81	69	138	53	182	61	22	16	27	75	103	53	108	64	47	43	78	185	31	80	33	50	75	50
chr1_6646410_6647572	9	9	12	6	12	14	29	28	5	22	35	50	6	29	1	14	23	12	13	8	17	19	6	18	8	17	2	11	8	7	10	3	0	3	25	36	2	30	4	1	8	24	5	0	19	5	6	10	3
chr1_6651098_6652102	23	25	33	4	15	18	29	40	21	26	28	44	8	30	8	15	28	34	0	8	10	19	11	16	18	27	9	6	0	16	13	0	1	9	11	36	8	22	11	11	16	8	11	0	45	11	1	29	4
chr1_6659398_6664182	212	193	327	21	128	128	233	458	31	162	325	427	110	320	43	80	197	369	59	113	145	459	131	213	260	241	166	303	217	467	192	51	57	73	231	518	114	355	349	149	226	270	368	60	271	107	79	270	101
chr1_6672859_6675338	65	72	87	20	29	35	74	149	8	62	109	105	29	86	9	20	72	69	21	42	71	118	13	83	71	42	39	117	93	109	84	14	21	24	122	143	21	108	65	10	54	28	76	18	78	20	6	57	38
chr1_6684719_6686039	43	41	54	4	19	19	33	63	6	27	35	35	8	21	8	10	36	40	8	8	20	57	7	26	14	43	39	78	28	43	24	8	9	14	41	71	4	35	32	2	25	35	44	4	24	20	2	43	33
chr1_6694588_6697607	18	10	15	12	13	34	31	39	4	33	28	25	11	17	9	8	30	20	6	19	23	15	6	16	16	7	8	13	3	10	6	2	0	5	12	27	14	16	6	8	4	12	4	6	7	1	7	9	5
chr1_6716959_6717739	5	4	1	2	4	2	4	8	1	3	1	3	3	1	4	3	28	8	0	3	3	1	1	2	2	3	0	5	1	1	0	0	0	0	3	7	1	1	1	1	3	0	5	0	0	3	0	9	0
chr1_6760994_6762399	62	22	48	11	12	35	29	46	3	38	35	32	12	31	5	11	19	62	5	12	14	36	5	20	26	23	17	27	25	32	13	8	0	14	29	32	10	35	26	8	24	25	39	6	20	6	2	21	15
chr1_6803378_6804170	2	2	0	1	2	7	2	5	0	5	2	1	9	2	7	4	3	39	1	0	2	2	8	0	0	4	3	0	0	37	0	0	0	1	0	6	9	1	0	18	3	4	42	0	0	0	13	0	2
chr1_6813491_6814162	0	1	4	0	0	1	0	2	0	0	0	0	1	0	0	1	0	2	0	0	0	0	5	0	0	0	0	1	0	5	0	0	0	0	0	0	1	0	0	2	0	0	7	0	1	0	0	0	0
chr1_6844172_6846698	101	76	31	10	21	45	51	96	7	73	55	69	43	46	12	16	61	112	12	33	26	115	31	41	41	66	65	104	66	178	60	21	11	34	60	97	28	79	39	20	40	66	91	20	35	29	33	29	40
chr1_7023360_7025177	0	4	12	0	1	3	6	18	1	0	6	4	2	3	1	13	10	1	3	0	3	4	1	4	12	4	5	13	2	1	2	1	0	2	6	5	4	7	5	0	1	0	2	0	4	6	0	3	2
chr1_7355105_7355447	0	0	0	1	0	0	2	0	0	0	1	0	4	0	0	5	3	4	0	1	0	0	0	0	1	0	0	0	0	0	0	0	0	0	0	1	0	0	0	2	0	2	2	0	1	0	0	1	0
chr1_7609291_7610137	0	5	1	1	0	1	5	0	0	0	3	0	1	0	0	2	1	0	0	1	1	0	0	0	20	2	0	3	0	0	0	8	0	0	1	0	2	0	6	1	0	5	1	0	1	1	1	0	0
chr1_7693183_7693586	0	0	2	0	3	0	0	1	3	4	2	1	1	2	0	0	0	0	0	0	0	0	0	0	0	1	0	0	0	0	0	0	0	0	3	1	2	0	0	0	0	0	0	0	0	1	0	0	0
chr1_7705539_7705859	2	1	0	4	0	1	1	3	0	0	5	2	0	0	0	0	8	0	0	0	0	0	0	0	0	0	0	0	0	2	0	0	0	2	0	2	0	0	0	0	0	0	0	0	2	0	0	3	0
chr1_7729480_7730283	0	8	6	4	5	8	3	12	2	2	7	8	5	10	0	5	5	6	13	0	2	2	0	1	2	0	4	0	0	2	2	0	0	1	1	4	0	7	3	7	5	7	3	0	2	2	0	13	3
chr1_7732398_7733559	0	13	1	0	0	2	3	7	10	2	7	11	4	17	3	3	4	7	4	2	2	1	0	3	2	11	3	2	0	0	3	0	0	0	1	10	0	3	7	3	0	5	0	1	3	0	1	1	0
chr1_7740082_7741016	19	3	11	1	1	1	10	15	2	0	10	6	2	17	0	6	12	4	8	0	2	7	0	5	3	1	0	11	2	1	6	0	0	1	1	4	0	15	2	1	3	0	1	1	5	3	0	2	0
chr1_7764748_7765772	8	2	1	0	8	4	1	4	5	4	9	3	6	12	7	4	5	12	1	1	1	4	0	5	3	2	1	10	6	6	8	0	4	4	6	1	0	2	1	0	3	0	3	2	3	0	0	0	1
chr1_7830768_7832331	20	21	28	13	10	18	14	31	12	16	25	27	31	9	10	13	11	97	20	7	6	19	33	12	18	12	19	18	19	157	15	0	2	3	16	21	44	12	16	42	10	20	139	4	7	2	15	4	4
chr1_7843406_7844563	38	53	43	10	46	38	47	64	14	17	44	46	16	29	4	25	44	73	15	7	32	64	8	24	24	40	17	89	26	38	66	2	3	10	85	59	4	93	47	4	54	29	50	10	21	11	8	34	16
chr1_7870440_7872031	0	0	7	0	0	0	0	1	0	0	3	1	2	0	1	0	0	14	4	1	1	0	18	0	0	0	0	0	0	26	0	0	0	2	0	0	17	0	0	5	0	0	27	0	0	0	27	0	1
chr1_7887218_7888015	0	9	5	0	3	14	11	14	0	1	7	10	0	5	3	4	16	6	4	1	1	1	2	0	2	1	2	6	7	6	6	0	7	0	4	4	0	1	1	2	3	15	4	3	4	1	0	0	0
chr1_7936083_7936577	0	2	2	0	3	0	0	0	0	1	4	2	1	0	0	0	1	0	0	0	0	4	1	0	0	11	0	0	0	1	0	1	0	0	0	0	1	0	5	0	0	0	0	0	0	0	0	0	1
chr1_7945806_7946135	0	3	1	0	0	0	0	1	0	4	2	6	1	0	0	0	0	0	0	0	0	0	1	0	1	4	1	0	0	1	1	0	0	0	0	0	0	1	0	0	1	0	1	0	0	0	0	4	0
chr1_7952049_7952637	1	2	8	0	0	0	2	2	0	0	7	7	0	4	0	0	3	0	4	0	0	4	0	3	1	3	3	0	0	1	0	0	0	0	6	2	0	1	2	1	3	5	0	1	1	3	0	0	1
chr1_7972378_7973547	18	10	36	3	40	1	7	5	5	13	36	49	2	45	1	5	2	4	8	4	4	21	5	13	7	25	9	23	20	3	16	18	13	1	3	19	1	11	30	7	11	41	12	6	21	6	2	20	3
chr1_7989921_7991682	2	1	31	0	12	1	3	5	11	3	12	15	0	25	0	4	6	25	6	5	0	16	6	5	11	41	1	6	17	0	13	15	15	1	2	7	1	16	64	2	16	43	1	0	11	6	0	4	2
chr1_7997057_7997609	0	0	6	0	0	1	1	8	0	0	0	6	1	3	0	1	7	2	0	0	0	8	2	0	3	25	0	1	2	3	5	2	3	1	0	0	0	1	6	0	0	21	1	1	3	0	0	1	0
chr1_7999344_8003096	3	12	25	13	8	14	7	13	2	8	13	16	31	17	3	3	8	23	12	2	4	15	43	2	13	32	3	3	15	45	1	9	3	2	5	16	12	11	63	24	4	45	74	4	4	4	22	4	23
chr1_8004972_8005497	9	1	4	0	3	5	1	2	1	5	2	4	4	0	2	1	3	3	0	0	2	2	6	2	0	0	3	3	0	3	0	2	0	1	2	3	1	0	2	1	0	0	2	0	0	0	3	1	0
chr1_8008837_8009601	3	3	12	4	7	2	4	2	3	1	4	7	2	10	0	1	3	2	8	2	1	11	8	1	8	22	2	10	8	3	12	1	1	0	4	5	1	4	29	5	10	28	0	0	1	0	0	4	0
chr1_8013834_8014901	58	42	53	5	49	50	23	60	10	46	39	65	17	37	12	27	57	78	17	21	22	62	10	35	35	60	51	45	26	40	24	3	13	8	22	50	6	26	58	15	39	92	73	12	16	11	16	32	15
chr1_8021118_8022241	126	174	139	7	65	67	160	269	19	88	184	237	30	180	33	69	144	212	78	76	114	288	21	141	177	194	158	289	160	238	188	64	61	59	160	265	31	262	283	31	128	238	236	55	123	52	21	161	34
chr1_8040762_8041186	5	7	2	0	0	5	1	5	2	3	2	5	0	0	2	0	3	1	9	4	1	4	0	6	4	2	4	1	0	0	2	0	0	0	2	0	0	2	0	0	0	2	0	6	1	4	1	6	2
chr1_8049837_8050273	10	1	2	0	0	3	4	2	2	1	3	3	2	1	2	3	6	8	2	2	1	2	2	0	0	2	0	2	1	5	1	0	0	2	0	7	0	1	0	0	1	0	0	0	6	0	1	2	0
chr1_8053656_8054434	4	0	5	0	0	0	2	0	0	0	0	1	1	0	0	1	1	3	0	1	0	1	5	0	0	3	0	0	0	5	0	0	0	0	0	0	2	1	0	2	0	0	3	0	0	0	4	0	9
chr1_8064816_8065743	0	0	0	2	3	4	1	1	0	3	2	2	2	3	2	0	5	12	0	0	0	6	15	0	1	0	1	0	0	26	1	2	0	1	0	1	9	0	0	11	0	0	21	0	2	0	15	2	0
chr1_8085582_8086954	15	6	8	1	4	9	11	6	0	8	3	17	4	4	1	4	4	14	3	11	3	18	5	5	3	1	2	21	6	12	10	0	2	2	5	14	1	6	4	1	5	3	9	6	4	16	0	7	2
chr1_8154641_8155180	0	0	0	0	0	0	0	1	1	0	0	0	2	0	0	0	5	1	0	1	0	0	6	0	0	1	2	0	0	10	0	2	0	0	0	0	2	0	0	13	0	0	3	1	0	0	6	0	0
chr1_8156919_8158119	0	0	2	0	9	3	0	0	0	0	0	2	4	3	1	1	0	11	1	1	0	2	15	0	2	0	0	0	0	20	1	0	0	0	0	0	5	2	0	21	1	2	16	0	0	0	4	0	4
chr1_8164641_8165194	0	3	0	5	6	0	0	0	1	3	0	0	3	1	2	1	0	9	0	0	0	0	4	0	3	1	1	0	0	22	0	1	0	2	0	0	6	4	0	1	0	0	20	3	0	3	2	0	3
chr1_8166704_8167364	0	0	0	2	0	1	0	0	1	0	0	0	1	0	0	0	0	21	0	0	0	0	9	0	0	0	0	1	0	13	1	0	0	0	0	0	6	0	0	20	0	0	21	0	0	0	5	0	1
chr1_8173073_8174251	3	4	24	1	7	0	5	0	6	0	1	7	1	8	1	4	5	28	17	0	5	5	1	6	3	0	1	5	21	0	16	2	1	0	1	6	0	11	0	2	2	3	3	0	3	3	0	6	0
chr1_8186881_8187816	8	1	0	6	1	5	1	1	1	0	0	4	6	0	0	0	0	28	1	0	0	0	8	0	0	0	1	0	0	21	0	0	0	3	0	1	7	0	0	24	0	1	42	2	0	1	5	0	0
chr1_8212157_8213645	1	10	47	0	31	0	19	36	13	0	26	42	0	48	0	8	44	13	13	1	14	27	5	23	25	31	0	67	42	0	26	2	16	0	34	40	1	43	34	2	16	31	0	0	11	17	0	33	1
chr1_8229309_8230735	19	14	77	5	36	6	35	31	11	3	48	58	4	63	1	15	29	15	29	0	13	13	5	7	24	20	2	23	26	2	22	3	7	3	9	15	0	26	25	1	26	22	2	0	11	5	3	14	10
chr1_8242142_8243667	0	12	22	1	24	0	18	1	10	0	29	22	3	43	0	5	2	14	2	0	9	0	2	4	19	3	2	28	5	0	19	1	0	0	6	7	4	10	7	1	16	5	5	0	0	1	0	17	0
chr1_8272534_8272985	1	2	0	1	0	2	0	0	0	0	1	1	6	0	0	2	1	1	1	0	0	0	0	0	1	0	1	0	2	0	0	0	0	0	0	0	1	0	1	2	0	0	0	0	0	0	0	2	3
chr1_8276962_8277338	0	0	2	0	0	0	2	1	1	0	3	2	0	1	0	1	0	2	2	2	0	0	0	0	0	0	0	0	0	3	0	0	0	2	0	2	2	1	2	1	0	0	0	1	0	0	0	2	0
chr1_8277361_8278032	6	4	12	0	0	0	2	0	1	0	0	12	0	0	0	0	0	3	1	1	1	3	0	0	0	0	4	0	2	2	0	0	0	1	2	3	0	0	0	0	1	1	0	0	0	0	1	0	0
chr1_8342657_8343735	3	0	5	0	0	4	0	0	0	1	0	0	1	1	3	2	0	8	0	0	0	1	1	1	3	0	2	1	0	1	0	0	0	0	0	0	0	1	3	2	1	0	10	0	0	0	2	2	2
chr1_8377806_8378734	10	0	1	0	2	7	5	9	1	3	2	8	0	1	0	0	1	5	0	0	0	5	0	1	1	1	0	7	4	4	3	0	0	0	5	5	0	3	5	0	2	3	2	4	0	1	0	2	0
chr1_8389895_8390388	0	4	0	7	0	3	1	1	1	1	2	0	4	0	0	0	0	3	0	0	3	2	0	0	0	0	1	0	0	3	1	0	0	0	0	0	0	1	0	0	2	0	0	0	0	0	0	0	0
chr1_8409280_8412329	28	28	24	0	16	21	21	30	3	36	15	19	2	19	13	9	16	23	7	14	11	11	4	10	3	10	12	11	3	10	5	1	0	2	5	5	3	16	2	7	3	2	4	5	9	5	0	13	2
chr1_8417327_8420331	19	22	11	3	17	32	28	34	14	64	20	35	17	21	5	21	21	25	7	10	12	28	18	13	27	17	11	11	4	10	5	2	0	17	25	34	3	27	7	7	3	19	12	17	25	16	4	23	5
chr1_8424836_8426491	15	8	10	6	16	20	5	12	2	21	12	15	1	10	1	5	6	6	0	6	9	1	6	0	0	8	3	1	0	3	0	1	3	0	10	2	3	14	8	4	3	2	3	9	14	2	3	8	8
chr1_8431551_8432142	10	18	4	4	6	4	14	3	3	5	7	10	2	11	1	7	6	5	0	1	3	2	2	2	7	3	1	5	5	0	0	0	0	3	6	0	0	5	6	0	3	1	1	3	9	0	2	7	2
chr1_8434190_8435014	4	3	2	4	9	17	16	8	5	11	15	2	2	10	1	11	2	9	10	0	6	10	0	5	8	3	7	6	3	0	6	0	0	6	9	5	0	12	7	4	3	4	4	5	9	2	0	19	3
chr1_8438589_8439925	23	30	14	7	12	29	20	8	12	24	9	7	7	15	1	11	1	10	2	6	13	6	4	12	6	6	14	5	5	7	10	11	2	2	6	6	1	9	10	7	1	0	8	6	10	6	5	15	1
chr1_8442892_8445034	33	14	19	0	13	18	41	24	11	40	18	16	6	18	4	17	16	7	1	11	10	7	2	20	12	4	21	12	3	9	10	1	0	2	13	18	5	27	6	10	3	4	9	10	26	2	1	53	1
chr1_8450125_8451428	12	4	4	0	14	20	10	6	5	9	12	12	2	7	1	11	3	0	5	5	5	6	1	3	5	4	5	6	1	1	6	2	0	0	4	8	1	11	0	1	2	0	4	1	6	0	0	11	4
chr1_8455342_8458485	64	33	26	7	41	50	42	18	7	68	29	30	6	44	21	17	32	34	24	21	10	15	17	17	22	24	28	23	13	16	12	6	6	7	19	39	10	27	27	25	9	17	32	20	57	7	6	59	13
chr1_8467181_8470319	16	3	6	0	20	25	20	11	12	14	16	17	6	30	1	7	20	10	6	8	7	5	6	19	14	4	6	11	1	5	12	0	0	8	16	12	5	26	5	3	4	3	8	5	26	7	2	39	6
chr1_8482692_8485050	90	101	86	21	114	99	109	143	36	130	170	130	24	149	35	58	75	71	36	52	67	101	26	112	82	77	81	143	32	58	113	42	25	29	87	88	2	132	79	24	45	52	102	38	147	26	20	157	31
chr1_8487464_8488216	86	12	10	9	7	12	13	8	1	16	14	11	4	12	15	12	12	47	21	19	5	5	8	17	11	11	27	3	1	12	3	1	0	8	4	5	2	11	16	12	6	4	34	18	21	2	8	8	9
chr1_8490683_8491385	17	9	3	1	9	22	26	14	6	20	24	12	11	25	15	10	15	6	17	5	12	3	2	7	8	16	5	19	1	1	12	1	2	10	12	10	0	16	5	4	7	7	5	10	22	2	1	26	1
chr1_8499123_8500325	14	0	0	2	8	16	1	5	4	19	3	2	3	4	12	2	2	7	0	10	1	0	2	4	0	0	16	2	0	5	0	0	0	14	1	2	1	1	0	1	0	2	3	8	1	2	2	3	2
chr1_8518251_8518602	4	0	0	1	0	4	0	1	0	3	0	0	1	0	3	0	0	0	0	0	0	0	0	0	0	0	0	0	0	1	0	0	0	0	0	0	0	0	0	1	0	0	1	0	0	0	0	0	2
chr1_8522484_8524871	9	26	4	4	19	29	19	17	8	16	19	6	2	17	7	22	24	13	5	6	9	10	0	10	0	0	3	4	0	1	2	0	0	11	3	3	3	12	1	3	4	0	10	13	32	7	1	33	1
chr1_8536233_8537470	10	0	0	2	1	9	9	1	3	5	2	3	4	3	4	2	1	10	0	0	2	1	2	2	0	1	5	1	1	2	2	0	0	3	0	1	4	0	0	2	1	3	10	3	0	6	1	0	0
chr1_8538490_8538897	5	0	2	1	5	5	12	5	1	2	5	1	1	1	6	3	2	0	1	0	0	0	0	0	0	0	1	3	1	3	0	0	0	0	2	2	1	5	0	2	0	0	1	0	3	1	0	5	0
chr1_8556151_8558168	34	6	11	1	10	48	7	8	6	52	7	31	3	3	17	0	16	4	2	27	2	9	6	3	4	21	41	0	33	6	3	5	15	8	3	19	2	5	27	5	22	54	8	14	7	5	0	2	32
chr1_8569740_8570903	11	12	12	0	13	21	21	31	3	23	17	9	3	10	9	9	29	6	3	7	13	6	0	8	11	4	21	15	2	0	18	3	6	7	13	35	0	23	1	2	6	5	1	2	26	6	2	33	6
chr1_8576989_8578541	17	12	7	9	1	28	16	15	7	13	10	7	0	3	3	9	13	5	5	7	4	10	3	4	1	5	4	10	3	1	2	0	7	4	2	19	4	5	5	9	8	0	2	3	3	8	0	7	2
chr1_8583692_8586441	119	59	65	18	92	72	84	155	14	95	89	45	13	78	64	66	136	69	27	59	45	70	12	79	24	10	63	151	33	39	59	12	15	47	67	100	19	94	15	35	44	5	108	59	173	30	11	116	26
chr1_8592938_8593787	18	6	0	0	3	22	9	8	1	22	5	3	0	3	7	4	5	5	0	17	0	3	0	3	4	0	7	4	2	0	2	5	0	7	7	4	0	0	0	1	4	0	0	6	6	7	1	9	10
chr1_8600514_8600920	0	0	0	0	0	4	1	1	1	1	0	0	0	0	0	0	0	0	0	1	1	1	0	1	5	0	4	0	0	2	0	1	0	1	1	0	1	1	0	5	0	0	19	0	0	0	1	0	3
chr1_8611157_8611510	0	1	0	0	6	1	1	0	0	2	0	2	0	1	1	0	3	1	1	1	0	0	0	0	0	0	5	0	0	0	0	0	0	2	0	0	2	1	0	1	0	0	0	1	0	0	0	0	0
chr1_8620818_8621283	16	0	0	1	3	4	1	0	0	9	0	1	1	3	5	1	8	0	0	1	0	1	0	1	2	1	9	0	0	0	1	0	0	5	1	2	0	1	2	0	0	2	2	9	3	0	0	1	5
chr1_8622645_8624090	8	6	1	0	2	38	4	6	3	24	4	7	1	4	19	3	6	4	4	8	3	2	2	1	0	0	13	2	0	5	3	0	0	4	4	3	0	1	2	2	0	0	0	13	0	0	0	3	0
chr1_8658633_8659133	5	0	3	5	6	15	1	7	2	3	4	1	0	1	1	0	3	3	1	1	2	0	0	3	0	0	1	0	0	2	0	2	0	2	2	0	1	3	0	0	0	0	1	0	1	0	0	0	2
chr1_8663074_8664613	9	12	5	2	17	13	7	5	5	10	1	12	0	10	10	6	10	5	5	11	3	1	1	3	9	4	6	8	2	2	7	0	3	5	2	3	3	5	1	0	0	5	1	6	10	0	0	20	6
chr1_8689246_8690401	90	3	3	3	9	58	8	2	6	87	0	1	7	7	29	1	6	19	0	24	3	1	2	3	1	0	33	4	0	13	5	0	0	27	5	1	2	6	0	2	0	1	9	32	6	0	1	5	24
chr1_8703565_8703978	16	0	4	0	0	5	1	0	0	16	0	0	0	0	6	0	0	0	0	6	0	0	0	0	0	0	3	3	0	0	1	0	0	5	0	1	0	0	0	0	0	0	1	2	0	0	0	0	2
chr1_8711227_8712982	7	7	6	1	5	34	2	3	5	16	3	0	1	3	10	3	5	7	6	14	1	3	1	3	0	3	11	0	0	2	0	2	0	8	1	2	0	6	2	2	1	5	1	6	6	0	2	5	7
chr1_8720395_8721765	46	0	11	1	4	54	5	2	3	62	6	2	1	1	13	4	8	12	0	13	0	2	1	0	0	0	9	4	0	4	6	0	0	13	4	1	3	11	0	2	0	0	3	27	0	2	0	5	7
chr1_8723912_8725101	47	1	0	7	8	35	8	6	1	54	5	0	2	2	11	2	7	14	0	7	2	1	0	5	0	1	24	3	0	9	8	3	1	6	3	1	2	6	0	5	0	0	3	25	7	0	2	7	10
chr1_8726541_8727092	27	3	6	1	4	10	4	5	2	17	2	1	0	0	14	3	2	3	1	5	0	0	0	0	0	0	6	0	0	0	0	0	0	3	0	0	1	0	0	0	0	0	1	2	2	0	0	4	6
chr1_8761168_8761652	12	1	0	1	2	13	2	1	1	18	0	0	2	1	9	2	1	7	0	4	2	2	0	2	5	0	5	11	1	2	7	2	0	2	0	1	0	3	0	0	0	6	0	2	3	0	0	0	0
chr1_8762101_8763794	36	0	0	5	6	24	5	7	0	44	1	1	0	0	4	0	4	25	0	6	1	3	2	0	1	0	11	6	1	11	1	1	0	8	2	0	4	0	0	2	1	3	13	16	4	1	0	1	7
chr1_8772501_8773086	35	0	0	0	8	26	2	3	1	19	4	3	0	1	10	1	0	4	3	5	2	2	1	1	2	2	10	2	0	0	2	0	0	5	1	0	1	3	2	5	0	1	3	8	3	0	0	0	2
chr1_8876778_8878469	94	49	52	15	34	44	33	98	9	67	24	70	20	41	19	21	47	51	10	29	35	43	14	29	21	23	38	71	43	28	43	13	10	21	46	63	3	40	30	10	46	37	57	26	29	20	6	40	13
chr1_8889205_8890032	5	8	2	0	0	2	8	10	0	5	2	2	3	1	1	3	7	0	0	2	0	3	2	5	0	0	0	1	3	3	0	0	0	2	1	1	0	2	0	0	0	2	2	1	1	0	0	2	3
chr1_8922506_8923365	13	28	15	0	17	16	13	24	3	9	18	18	17	11	6	6	18	10	7	10	18	15	6	13	15	17	5	11	8	6	4	3	0	6	11	21	9	11	10	11	4	12	6	1	14	6	4	11	3
chr1_8933511_8934085	5	1	10	6	19	10	12	16	5	12	7	18	16	15	1	3	3	30	7	8	11	17	13	18	19	24	5	14	20	24	4	0	1	2	8	36	14	13	35	23	5	15	34	10	8	16	8	23	14
chr1_8937808_8939559	138	181	129	18	42	59	119	191	22	84	158	166	43	137	24	49	80	199	41	53	102	216	56	131	132	112	90	211	87	162	158	36	39	29	185	301	56	205	179	69	80	110	229	41	107	54	37	128	59
chr1_8949619_8950325	4	2	0	3	2	1	0	2	0	1	1	0	8	0	0	4	3	2	1	0	2	0	2	3	0	0	2	1	0	11	0	0	0	0	0	0	2	2	1	1	0	0	13	0	0	0	0	0	4
chr1_8959677_8960470	2	24	18	0	13	3	5	21	6	0	10	5	2	13	2	9	5	0	6	1	16	20	0	15	11	3	3	31	1	0	15	2	2	0	38	55	1	47	6	1	2	6	2	3	10	15	1	43	16
chr1_8965664_8965985	4	3	3	1	0	0	4	8	0	3	2	4	0	0	0	6	3	2	2	0	0	3	0	0	0	0	0	0	1	0	2	0	0	2	1	6	2	0	0	0	0	0	1	0	0	2	0	2	2
chr1_8970879_8971273	0	0	4	0	0	1	0	18	0	0	0	9	0	0	1	4	16	0	0	0	3	4	2	0	0	0	0	0	0	0	0	0	0	0	0	10	0	2	0	0	0	0	0	1	0	4	0	0	0
chr1_8973316_8974127	1	0	7	0	2	0	2	21	0	3	1	9	0	1	2	0	23	3	0	0	2	5	1	1	2	0	2	3	1	4	0	0	0	1	4	22	3	2	0	3	1	1	1	4	0	2	0	1	0
chr1_8980764_8981867	0	7	31	1	14	3	15	92	0	2	4	33	1	11	0	9	76	3	3	0	17	65	0	17	6	9	2	16	13	0	6	0	0	4	16	144	2	20	6	4	18	14	2	4	12	33	1	8	2
chr1_8984452_8987869	1	55	106	4	22	12	34	377	8	8	14	125	2	2	3	30	385	12	4	2	41	172	5	38	0	6	4	47	67	11	35	2	0	1	58	419	2	77	9	2	70	9	0	5	28	126	0	28	5
chr1_8997832_8998880	0	11	4	1	1	0	1	22	0	0	2	11	0	7	1	0	53	1	0	0	4	16	0	7	1	0	1	7	0	5	0	0	0	0	4	40	0	7	0	3	3	0	0	2	7	17	0	4	0
chr1_9003436_9003818	7	0	14	0	2	2	8	35	0	0	2	11	0	1	1	5	23	0	6	0	8	7	3	4	0	1	1	2	0	0	4	0	0	0	2	19	1	4	0	0	6	0	0	0	3	13	0	3	0
chr1_9005342_9007822	2	23	32	1	20	11	33	82	8	4	18	59	1	23	3	12	81	3	7	3	12	41	1	29	9	4	0	35	11	1	24	0	0	0	35	87	3	51	3	1	22	0	0	0	21	45	2	41	1
chr1_9008135_9008507	0	0	9	3	0	1	0	9	0	2	3	8	1	3	2	0	11	5	0	0	0	4	0	5	3	0	1	4	0	0	0	0	0	0	1	6	1	7	0	0	1	1	0	0	1	2	0	0	0
chr1_9009263_9009645	2	0	2	0	2	1	3	47	0	0	0	16	1	4	2	6	32	0	0	0	3	7	1	4	0	4	2	5	0	2	9	0	0	0	4	16	0	9	1	1	6	0	3	0	10	6	0	13	0
chr1_9016696_9017462	0	9	15	0	5	4	14	48	2	1	5	23	1	0	1	7	45	0	0	1	6	17	6	10	0	0	2	9	3	1	7	1	0	0	12	37	0	13	0	1	12	3	4	0	5	22	0	2	0
chr1_9022540_9025284	9	27	75	5	6	6	43	208	5	2	15	75	2	5	3	21	134	5	2	0	18	68	1	19	3	1	0	15	8	2	8	1	0	3	23	177	1	32	9	5	19	0	0	1	32	34	3	15	0
chr1_9027625_9028247	14	6	20	0	11	6	29	100	1	2	11	39	3	4	0	9	58	0	2	0	13	44	0	23	2	0	0	12	1	0	12	0	0	0	22	79	0	20	0	1	9	0	0	0	28	18	0	24	0
chr1_9030066_9031902	0	59	27	3	52	12	62	127	8	7	49	53	0	26	4	35	101	6	13	1	46	43	2	47	8	2	4	52	8	0	39	0	5	0	56	117	0	76	15	0	15	2	0	1	48	34	2	56	4
chr1_9043655_9048658	7	26	63	0	19	10	54	141	5	8	25	68	1	9	1	37	101	14	13	2	34	47	3	33	6	2	7	19	8	4	20	0	0	9	52	104	1	74	5	2	20	9	0	1	53	58	1	20	2
chr1_9064306_9065377	1	14	12	0	0	5	5	28	1	1	1	13	1	0	3	1	26	1	1	0	3	5	2	3	2	0	0	4	2	2	3	0	0	0	6	24	0	0	1	0	5	0	0	0	12	18	3	1	4
chr1_9067960_9068477	7	2	0	0	0	2	0	2	0	6	2	2	2	1	0	0	1	5	0	1	2	0	6	0	0	0	1	1	0	0	0	0	0	1	0	1	0	0	0	2	0	0	0	1	3	0	0	0	6
chr1_9097121_9099195	32	10	3	4	5	41	11	8	0	56	3	6	3	7	11	3	2	6	0	19	0	4	7	2	0	0	43	0	0	1	3	0	0	30	1	2	0	0	2	1	2	0	2	24	0	0	2	2	3
chr1_9100799_9101634	13	0	5	3	1	17	0	2	2	29	1	8	5	1	3	2	1	3	0	4	0	1	1	0	4	0	13	3	0	1	1	0	0	3	0	1	0	1	0	0	0	0	0	3	0	0	0	0	2
chr1_9116614_9118308	14	0	0	1	4	16	3	4	0	22	2	4	3	3	15	1	1	3	0	8	0	0	4	0	2	0	9	2	0	4	0	0	0	5	1	2	0	0	1	2	1	0	1	0	0	1	0	2	0
chr1_9129328_9130191	39	1	5	0	0	18	1	3	0	22	4	0	4	0	5	2	2	9	0	13	2	0	2	0	1	0	30	0	2	13	1	0	0	6	0	0	4	0	0	3	0	0	10	11	1	0	1	0	6
chr1_9134886_9136782	27	1	1	0	1	21	1	1	1	40	2	1	2	1	18	0	4	0	0	20	0	2	1	0	1	2	23	0	0	5	0	0	0	10	1	0	0	0	0	0	0	0	1	13	0	0	0	0	3
chr1_9158201_9158568	0	1	0	0	0	9	3	2	5	6	0	0	0	0	1	0	1	1	0	1	0	1	0	1	0	1	0	0	1	0	0	0	0	0	1	0	0	1	0	0	0	0	0	2	0	1	0	0	0
chr1_9171150_9173119	13	6	0	4	11	21	1	14	1	8	1	3	0	4	7	0	5	6	0	3	1	4	6	2	1	3	5	1	0	7	0	0	0	2	4	2	3	8	1	2	2	1	8	5	0	0	2	0	5
chr1_9179632_9182398	20	13	13	0	3	21	13	13	7	21	2	8	4	10	6	5	13	34	4	7	1	3	9	6	2	2	4	0	2	19	5	2	1	6	1	9	4	5	6	9	0	0	27	0	0	4	6	14	24
chr1_9188208_9190004	18	20	49	6	21	25	38	44	6	42	34	28	33	24	8	23	41	55	14	9	24	41	11	40	26	6	35	53	24	58	21	0	3	24	43	27	6	40	13	6	8	1	31	31	16	9	6	17	18
chr1_9195432_9195750	1	0	0	0	0	0	2	0	1	1	0	1	1	0	3	0	0	2	0	4	0	1	0	1	0	0	3	0	0	7	0	0	0	1	2	0	1	0	0	3	0	0	1	8	0	0	0	0	4
chr1_9202461_9203752	1	1	4	1	0	4	4	4	1	4	0	1	2	0	0	1	1	19	0	0	1	2	13	0	0	1	2	1	0	8	0	0	0	0	0	3	7	0	0	9	0	1	21	1	0	0	10	0	0
chr1_9222587_9224592	19	8	6	31	4	29	11	6	1	30	2	5	39	6	3	4	7	272	4	17	0	3	115	0	7	2	16	8	1	194	1	3	0	4	3	6	103	2	5	134	0	1	287	14	0	3	120	4	50
chr1_9234049_9234607	2	1	2	0	3	5	4	2	0	7	1	0	1	0	3	0	2	23	0	0	1	3	18	0	0	1	0	0	0	23	0	0	0	2	0	0	9	2	0	5	0	0	32	0	0	0	7	3	4
chr1_9238834_9240948	2	1	0	11	2	12	2	1	3	1	0	0	2	1	0	2	2	108	0	1	0	0	35	0	0	0	5	0	0	38	2	0	0	0	0	2	39	0	0	36	2	0	132	0	0	0	37	3	5
chr1_9242405_9243501	14	0	0	0	5	17	3	7	1	13	0	0	4	4	2	0	4	39	0	1	1	3	8	0	3	1	9	0	0	16	3	0	2	1	3	4	10	5	2	1	0	0	48	0	0	0	6	6	4
chr1_9255908_9257015	7	7	0	0	4	5	0	1	0	0	2	0	2	2	1	1	1	14	0	0	0	3	2	0	0	0	8	1	2	7	0	0	0	1	0	0	1	1	1	9	0	1	11	1	0	0	0	0	4
chr1_9294130_9295509	28	26	25	7	16	16	41	54	6	35	50	66	33	32	7	16	55	146	12	19	20	61	21	35	24	44	26	75	43	145	48	5	8	18	54	59	13	40	29	34	56	37	105	6	21	10	6	20	21
chr1_9299927_9300265	13	9	3	0	0	6	2	9	4	5	6	6	5	13	3	0	3	5	0	1	6	1	4	9	9	1	3	4	2	5	3	2	0	5	10	5	5	8	2	4	0	2	10	1	1	2	0	7	3
chr1_9302902_9303322	8	1	0	13	1	4	6	7	0	3	7	3	7	8	3	0	0	5	0	1	0	1	2	2	1	1	4	0	0	6	2	0	0	0	1	0	1	0	2	0	0	0	3	0	0	0	0	0	2
chr1_9307735_9308253	4	3	4	3	1	11	2	1	4	7	3	4	5	1	0	1	8	2	3	5	0	0	4	0	0	4	7	2	0	3	0	1	0	1	7	4	1	2	1	2	0	1	2	0	0	0	1	0	2
chr1_9309499_9310407	4	2	12	7	9	9	5	6	0	3	4	9	3	8	0	2	2	8	0	1	2	3	1	3	10	3	6	3	4	3	0	1	1	1	2	4	0	5	1	1	2	0	4	2	3	4	1	6	1
chr1_9317633_9318333	0	0	0	0	0	8	9	14	3	10	11	10	5	12	11	2	15	12	4	1	3	1	2	5	2	3	5	0	0	1	0	0	0	3	1	3	3	1	3	5	0	2	1	1	1	3	3	6	0
chr1_9322392_9323365	0	6	8	5	2	4	11	12	4	3	1	12	4	1	0	1	3	13	1	4	0	3	2	2	2	9	6	1	0	9	0	0	0	3	3	5	3	3	6	2	0	4	1	0	5	0	1	1	0
chr1_9331909_9332554	6	8	1	1	3	12	7	4	0	8	11	6	1	6	4	4	2	6	2	2	1	1	6	1	1	1	0	3	0	2	0	0	0	0	0	5	0	0	2	2	1	2	2	0	0	1	0	0	0
chr1_9335386_9336223	12	1	15	7	5	6	14	8	7	11	11	22	6	8	1	1	3	10	3	1	0	7	6	2	23	7	2	0	8	16	2	7	1	0	7	4	8	9	22	1	1	3	8	0	0	7	0	2	5
chr1_9340811_9341264	1	2	1	0	0	2	3	4	2	3	7	6	1	3	0	2	0	0	0	0	0	0	2	1	4	2	2	2	2	1	0	0	0	1	5	3	1	2	3	2	0	3	3	0	0	0	0	1	3
chr1_9341756_9344280	3	5	11	0	17	8	17	12	8	5	13	25	2	27	7	2	10	14	11	1	3	6	4	4	21	16	5	10	2	3	6	8	7	3	13	8	6	11	16	3	8	26	1	7	12	0	1	4	4
chr1_9349843_9350834	12	3	3	0	2	4	7	10	1	5	7	4	4	5	6	6	6	19	0	0	6	1	34	4	5	3	1	7	2	34	7	0	0	3	1	5	17	8	3	16	0	0	17	1	7	0	14	11	2
chr1_9352677_9355442	18	13	7	3	10	25	33	28	5	31	33	38	15	29	6	20	20	32	19	6	20	32	25	25	24	19	12	69	16	42	42	5	5	6	40	18	4	58	25	6	16	28	18	3	20	5	2	31	12
chr1_9360551_9361047	3	4	0	0	1	5	1	0	1	9	4	1	2	7	1	0	2	4	1	2	0	2	2	0	2	2	3	4	0	2	3	0	0	0	3	7	0	1	1	2	2	0	4	4	2	0	5	1	0
chr1_9375188_9376457	1	8	3	0	12	16	6	4	7	8	7	17	1	12	0	1	4	8	3	2	6	3	3	2	12	1	3	15	0	1	3	9	0	6	3	7	1	9	6	0	0	5	0	6	2	5	0	3	2
chr1_9385040_9385389	1	0	0	0	4	0	3	6	0	1	3	1	0	2	2	3	2	6	0	0	0	0	0	2	1	0	2	0	0	4	0	0	0	0	0	0	0	0	0	4	0	1	1	0	0	0	0	0	0
chr1_9385606_9386568	3	1	7	2	2	4	3	4	0	10	3	4	3	7	0	1	4	4	3	7	0	0	3	2	4	3	5	0	0	0	1	0	0	0	1	0	0	6	0	0	1	0	2	0	2	1	0	1	4
chr1_9392563_9393245	10	11	1	0	5	7	4	5	2	3	2	4	0	4	2	3	7	2	6	4	2	1	0	10	11	0	6	8	0	1	9	2	0	2	3	6	0	15	8	0	5	1	2	1	5	0	0	3	3
chr1_9398094_9398442	1	0	3	1	1	2	11	2	0	4	6	0	0	3	0	1	0	6	0	0	1	0	0	0	1	0	0	0	0	1	1	0	1	5	2	2	0	0	0	1	0	1	0	2	0	2	0	0	0
chr1_9410624_9410937	6	1	0	0	3	3	6	7	1	4	2	2	3	2	0	4	2	2	0	1	2	1	6	1	2	1	0	3	0	1	3	0	0	0	2	2	2	1	3	2	1	0	0	0	0	0	0	0	0
chr1_9411707_9412196	9	2	2	0	3	6	5	0	1	7	5	3	4	0	0	2	5	4	0	0	1	1	0	4	4	0	2	5	0	0	4	2	0	0	2	2	0	2	1	0	0	1	0	0	6	2	0	0	3
chr1_9422193_9423297	13	4	0	4	6	15	0	6	3	9	12	3	2	10	2	0	3	3	0	8	1	3	2	8	0	5	4	2	0	2	0	1	0	5	3	0	1	5	1	3	0	2	2	7	1	0	1	0	0
chr1_9458195_9458566	1	1	1	6	0	3	0	7	6	4	2	6	0	3	0	1	3	0	1	0	1	0	0	0	0	0	1	1	0	4	1	0	1	1	2	1	0	0	0	0	1	0	0	0	0	0	0	0	0
chr1_9459993_9461157	16	11	14	0	7	17	20	18	4	23	23	4	3	17	2	3	8	4	10	1	2	5	0	6	10	0	7	15	6	1	10	3	0	4	12	9	0	15	0	0	1	4	1	17	6	3	0	6	0
chr1_9472943_9474038	30	3	13	6	6	40	18	6	9	45	25	20	5	15	4	7	3	1	7	17	5	9	3	11	24	5	51	26	4	2	30	3	0	12	10	7	0	37	2	0	3	3	2	27	7	10	0	10	12
chr1_9476489_9478114	2	13	2	0	6	29	27	12	3	13	22	15	2	48	3	9	7	7	8	5	7	5	1	17	11	2	11	31	4	0	30	4	0	5	13	4	0	23	2	2	1	3	0	6	6	3	0	16	4
chr1_9478827_9479187	9	2	0	0	0	14	5	2	0	9	3	3	1	7	2	1	3	4	2	0	1	1	1	3	1	1	0	5	0	3	2	0	0	3	1	1	1	7	0	1	0	0	0	1	3	1	0	6	1
chr1_9485906_9487043	87	16	3	0	9	45	22	28	6	84	60	28	1	42	3	11	9	2	4	30	25	28	0	42	3	2	97	89	24	1	80	5	2	30	53	30	2	74	4	0	17	8	3	24	18	12	0	27	11
chr1_9488573_9489543	43	44	24	0	12	14	29	20	6	36	43	16	7	33	10	16	15	8	3	13	18	18	2	16	17	7	22	81	2	24	56	8	2	15	41	40	3	82	19	4	16	9	5	10	24	9	2	22	5
chr1_9516032_9516362	0	0	0	0	0	1	1	1	0	2	1	0	1	0	0	1	0	1	0	0	0	1	1	0	0	0	0	1	0	0	0	0	0	0	0	2	0	3	0	0	0	2	0	0	0	2	4	0	0
chr1_9542999_9543960	2	3	5	0	2	2	1	7	0	3	2	3	2	4	2	2	5	1	0	0	0	0	3	0	0	0	5	0	0	0	0	0	0	0	0	0	1	0	0	2	0	0	0	0	0	0	0	0	1
chr1_9598970_9600486	50	23	36	8	20	25	18	57	3	47	24	18	26	12	17	9	27	71	10	21	9	48	7	23	12	16	44	36	23	79	18	5	5	19	36	37	19	24	15	9	16	14	49	13	12	6	6	13	14
chr1_9617925_9620135	4	17	4	0	8	16	21	52	4	1	12	21	6	18	3	11	43	6	2	0	6	20	3	8	2	5	1	5	8	0	2	0	1	0	8	23	2	8	5	1	6	3	1	0	10	2	0	17	0
chr1_9621407_9621957	0	1	2	0	3	3	2	8	1	0	2	0	0	2	0	0	4	5	0	0	0	2	0	1	0	0	0	1	5	4	0	0	0	0	0	8	1	1	0	4	2	0	3	0	1	0	0	0	0
chr1_9638985_9639370	0	0	2	2	1	1	4	0	5	1	1	2	1	1	2	3	4	3	1	0	0	1	0	0	0	0	0	0	0	2	0	0	0	0	0	1	0	1	2	1	0	1	0	0	1	0	0	1	0
chr1_9648627_9651164	19	12	12	4	26	19	21	35	1	16	24	27	16	17	4	1	16	27	4	8	6	25	7	16	17	21	13	39	10	12	7	7	5	5	21	32	3	24	12	3	18	31	8	10	30	4	1	26	9
chr1_9653258_9655208	27	21	16	4	23	15	23	20	11	27	21	10	11	17	3	7	15	17	9	7	13	19	10	18	18	19	8	9	4	6	7	3	1	5	13	11	6	15	12	12	8	22	7	13	18	0	6	14	2
chr1_9661219_9662985	25	16	20	18	6	27	23	14	7	18	10	16	11	9	3	9	11	18	5	9	5	8	9	4	6	15	6	7	3	16	9	4	0	0	12	14	2	5	7	7	2	15	8	3	12	0	0	3	4
chr1_9667529_9667921	2	5	7	3	3	10	2	3	5	3	9	8	3	9	0	0	2	7	3	5	1	3	4	3	4	5	3	1	1	0	1	0	0	0	3	3	1	4	5	0	0	11	0	1	3	0	0	3	3
chr1_9672460_9674122	3	10	11	0	2	22	8	11	3	8	9	11	15	15	4	12	21	5	0	5	2	6	10	1	8	10	2	3	2	14	1	5	5	15	14	9	7	4	9	1	2	12	2	1	10	2	4	10	3
chr1_9686112_9686455	74	3	22	0	7	28	9	4	0	36	4	7	1	3	7	3	12	2	0	18	1	8	1	5	0	0	15	0	2	2	0	0	0	8	1	7	0	1	4	0	0	11	0	18	6	4	3	1	15
chr1_9687334_9691339	296	260	349	6	200	228	335	509	73	351	483	633	20	427	69	108	289	123	102	137	150	500	17	258	154	211	188	305	239	29	198	27	87	84	208	552	14	369	319	9	208	306	26	149	270	106	6	313	80
chr1_9699416_9699746	0	1	2	0	4	11	13	33	7	2	17	14	1	12	0	2	20	4	1	2	4	11	1	0	0	2	2	2	4	3	5	0	1	1	8	22	0	9	0	2	5	0	2	0	15	21	1	7	0
chr1_9700699_9701564	2	13	22	6	15	13	35	30	7	7	11	27	9	21	1	11	41	10	5	5	10	6	0	20	6	8	3	3	0	0	6	0	0	3	12	17	0	11	5	1	1	6	0	4	11	15	0	20	2
chr1_9703815_9705355	11	18	27	4	15	13	43	42	7	10	30	49	7	36	5	15	43	6	10	6	7	29	9	20	3	7	4	13	10	15	7	1	0	1	6	27	1	19	18	7	9	10	17	6	29	17	1	31	10
chr1_9711719_9715721	213	105	180	6	61	125	150	175	23	184	153	314	30	164	39	34	127	73	39	83	70	220	29	129	165	133	127	126	131	52	85	30	23	52	104	244	8	145	150	24	121	151	59	85	123	52	3	157	43
chr1_9717709_9718326	14	17	24	3	7	41	16	37	19	33	15	27	2	22	4	11	41	8	6	15	13	15	3	11	11	16	20	11	4	0	4	4	2	4	6	22	4	20	14	0	11	27	3	11	16	10	0	34	5
chr1_9722987_9723361	13	9	10	2	9	14	9	25	2	34	4	9	1	9	4	3	16	4	4	5	7	13	3	6	3	7	2	4	2	0	0	0	0	3	7	14	1	6	7	1	3	5	1	12	6	0	0	8	10
chr1_9724851_9725558	24	1	6	0	8	28	10	21	3	21	11	15	4	16	2	4	27	8	1	7	6	9	2	11	6	6	5	5	3	3	3	2	2	7	6	13	1	17	8	0	6	4	3	8	20	8	0	12	5
chr1_9731356_9732125	14	1	10	2	8	25	27	36	7	37	18	16	5	6	9	4	16	5	1	7	19	20	8	9	6	9	8	5	5	4	5	0	1	2	7	30	0	9	8	1	1	10	2	3	23	10	0	27	17
chr1_9736348_9737245	9	11	12	14	13	47	43	51	10	23	21	35	13	15	3	6	47	8	10	15	13	25	5	19	8	13	13	6	7	6	5	6	5	16	8	31	2	8	16	3	12	15	0	18	20	10	1	15	4
chr1_9740810_9742035	44	11	25	2	2	38	21	57	17	61	17	30	2	14	10	11	27	10	2	33	10	22	9	8	10	6	16	5	3	13	4	0	3	14	5	15	0	13	10	4	7	14	2	8	34	3	2	21	3
chr1_9743834_9744547	10	18	37	3	13	29	25	36	14	22	14	33	4	9	7	1	31	9	0	25	5	20	4	7	4	7	11	1	1	3	1	1	1	7	5	9	0	19	8	1	2	2	3	19	14	8	0	17	3
chr1_9747129_9750196	98	75	101	5	25	75	73	128	14	92	60	117	26	45	12	18	89	44	11	55	40	170	16	61	46	58	36	44	34	62	26	4	13	47	50	127	10	80	101	7	53	49	12	27	55	25	14	67	24
chr1_9763124_9764995	29	8	39	4	20	33	35	43	19	49	33	28	7	25	2	16	41	11	9	15	10	21	9	22	10	25	18	12	17	9	12	0	0	5	11	32	1	12	27	4	12	23	2	16	25	10	3	22	12
chr1_9775418_9780285	159	122	214	13	137	243	289	405	46	424	490	562	20	446	39	66	192	101	73	107	132	383	49	203	212	185	111	177	129	61	108	43	40	88	162	403	22	277	191	40	146	298	31	96	232	156	8	259	78
chr1_9781470_9781939	14	3	32	2	5	30	27	53	7	43	30	51	1	37	6	8	25	6	5	14	14	44	3	14	15	16	17	12	8	5	9	1	3	4	19	39	2	29	11	1	12	23	4	11	18	4	0	31	0
chr1_9784584_9785271	35	28	36	1	29	26	33	62	6	61	64	59	6	47	5	21	27	13	8	24	17	42	7	23	18	25	25	29	18	15	12	2	0	10	22	23	10	26	23	6	19	29	8	6	38	11	2	30	4
chr1_9788139_9791620	32	42	42	8	54	62	74	115	26	69	83	119	24	82	9	15	50	41	22	31	30	67	26	41	39	47	28	36	20	63	36	18	7	8	24	85	18	41	16	7	31	34	11	18	39	21	8	96	14
chr1_9792655_9793056	6	1	5	0	3	26	6	11	3	18	6	13	6	9	4	3	10	2	9	6	4	8	5	11	9	5	3	2	3	2	2	3	1	3	4	9	0	2	4	3	6	2	1	6	2	0	2	9	2
chr1_9798207_9798769	3	1	7	0	3	9	8	4	4	9	7	14	2	10	5	0	12	7	1	3	2	6	5	9	4	6	6	3	2	1	2	1	0	1	5	4	1	5	10	3	3	2	0	2	2	1	0	5	1
chr1_9804403_9804787	0	1	0	0	0	2	6	6	2	1	8	7	3	4	3	3	3	2	0	0	2	0	3	1	1	1	0	3	0	1	0	0	0	0	1	1	0	3	1	0	0	2	2	0	0	0	0	0	0
chr1_9813230_9813843	8	4	2	0	0	8	3	13	1	7	9	9	1	4	0	1	5	4	1	5	0	4	4	7	1	2	4	2	2	0	0	0	0	4	2	1	2	6	2	1	6	2	0	1	4	0	1	3	5
chr1_9823615_9824513	1	12	3	0	5	5	6	10	2	4	8	8	1	8	6	2	6	7	5	3	3	2	5	6	4	2	8	3	2	3	1	0	1	3	2	2	1	3	2	0	0	1	1	4	0	1	1	4	1
chr1_9835559_9835980	0	0	0	7	0	4	3	2	2	1	5	0	3	4	5	0	2	4	0	0	0	0	1	0	1	0	1	0	0	0	0	0	0	1	1	0	0	0	1	1	0	0	0	0	1	0	1	0	0
chr1_9846493_9848305	28	22	16	0	18	41	11	13	10	47	14	24	3	27	26	15	39	13	16	20	9	24	3	22	12	24	21	37	28	6	16	12	6	12	8	22	4	25	14	2	12	16	1	23	17	6	1	36	24
chr1_9859506_9859818	0	5	1	0	3	5	6	3	0	0	9	5	1	1	1	0	1	5	0	0	0	0	1	0	0	1	1	0	0	0	0	0	0	2	1	1	0	0	0	0	0	0	0	0	0	0	0	0	0
chr1_9859920_9860578	1	0	5	0	3	0	6	3	0	3	0	3	0	3	0	1	1	0	0	0	0	1	0	1	3	9	0	5	0	0	0	0	1	0	7	3	0	0	3	0	0	6	0	1	0	7	0	0	0
chr1_9861883_9862624	4	3	8	2	2	14	9	0	8	8	6	10	3	12	1	4	12	11	1	9	1	3	4	13	5	2	3	14	1	2	0	0	0	0	7	2	0	7	4	0	2	0	0	4	3	1	0	8	0
chr1_9868817_9870354	29	8	14	4	19	17	9	5	7	18	15	9	5	18	9	3	15	8	5	5	1	6	5	5	3	3	4	5	6	1	7	1	1	2	2	11	0	7	3	1	2	4	2	2	7	0	0	3	0
chr1_9883053_9886070	58	63	85	1	40	41	65	86	13	50	86	90	8	75	13	40	62	38	20	23	44	82	12	59	33	44	34	87	37	20	53	16	6	30	65	71	1	65	49	3	49	22	13	16	66	37	1	66	12
chr1_9903582_9904087	4	4	5	0	2	6	2	2	0	3	3	4	1	3	2	0	1	5	1	2	3	0	1	6	2	4	3	2	0	2	4	1	0	2	3	1	1	4	0	1	0	0	1	0	9	1	0	6	3
chr1_9908681_9911041	82	9	7	6	2	46	7	14	0	51	10	10	1	4	19	5	7	4	5	14	6	4	2	3	3	3	18	1	3	10	6	0	0	15	7	14	1	5	1	2	1	1	3	32	0	7	0	0	11
chr1_9927183_9928010	9	6	13	3	1	4	3	10	6	7	5	6	6	5	2	0	6	4	4	3	1	3	1	1	5	4	1	7	1	1	3	1	0	6	2	9	4	6	8	2	6	3	1	0	3	0	0	14	0
chr1_9932789_9933137	1	0	8	0	0	3	0	12	0	1	1	3	4	0	3	1	2	1	0	0	1	0	2	0	0	2	1	2	0	1	0	1	0	1	1	3	1	0	3	1	0	0	2	0	0	0	0	1	0
chr1_9941873_9944462	15	18	122	5	1	13	12	62	8	14	43	148	5	29	2	6	49	48	5	1	5	58	14	4	16	66	8	12	37	10	5	2	3	5	15	58	5	9	89	15	18	50	3	0	7	10	4	10	7
chr1_9949656_9950210	3	0	2	0	0	3	1	4	1	7	2	6	1	1	0	3	3	6	1	0	1	0	3	0	0	0	12	2	0	3	0	0	0	1	1	2	0	1	2	2	0	5	0	4	0	1	0	2	0
chr1_9950302_9953596	12	0	10	12	12	16	7	6	8	12	11	8	9	2	7	0	6	26	0	7	1	2	19	1	1	3	8	5	1	23	0	0	0	7	6	2	5	2	4	12	0	6	35	1	1	0	13	4	2
chr1_9960256_9962107	37	8	5	12	1	35	9	18	7	27	5	9	11	6	4	9	11	22	2	14	2	6	11	7	0	1	8	3	6	41	0	0	0	9	6	14	11	2	1	3	5	1	44	6	11	3	14	3	4
chr1_9969500_9971337	76	40	46	2	24	36	21	65	7	61	61	57	33	48	10	10	28	93	18	15	32	62	7	24	40	32	30	95	37	48	52	16	3	13	35	73	9	66	52	6	33	42	56	21	38	17	2	38	7
chr1_10002579_10004060	60	30	43	9	16	31	35	37	5	50	46	33	14	31	18	23	40	76	12	25	20	51	15	31	24	25	39	47	33	52	33	19	5	19	27	63	13	32	22	14	12	37	54	22	31	21	7	39	15
chr1_10010282_10011620	65	2	5	4	11	30	16	22	6	73	19	21	13	6	27	6	6	60	4	13	7	6	16	5	7	2	33	3	4	38	6	3	0	15	9	8	18	15	1	22	5	2	69	23	14	10	1	16	15
chr1_10020844_10021917	25	4	0	0	2	34	4	3	4	18	2	0	2	1	6	7	0	8	3	6	0	1	0	1	0	0	10	1	0	1	0	0	0	1	0	0	0	3	1	1	1	1	0	7	0	0	0	4	4
chr1_10037850_10038898	2	0	0	16	0	5	2	2	1	1	2	2	9	4	1	3	2	6	1	0	0	0	5	1	0	0	4	0	0	4	0	0	0	1	0	0	3	0	2	2	0	0	7	0	0	2	0	3	1
chr1_10050054_10051640	4	0	4	2	1	7	5	0	11	3	2	7	13	3	0	0	7	10	0	3	0	1	10	0	2	1	10	3	1	22	0	0	0	4	0	1	3	0	1	1	0	1	10	0	0	0	2	0	0
chr1_10092676_10093903	103	64	80	6	60	38	69	120	15	62	92	114	38	80	19	17	41	90	28	29	68	120	21	64	65	65	49	106	71	92	86	18	7	16	66	103	22	122	48	29	65	69	60	28	73	43	15	69	56
chr1_10115753_10116058	0	1	1	1	0	0	0	1	3	1	2	0	2	0	0	0	5	4	0	1	0	1	3	1	1	5	3	0	0	8	0	0	0	0	0	0	2	0	1	4	0	0	9	2	2	0	0	0	7
chr1_10133598_10134043	3	1	0	0	4	8	0	0	0	1	2	1	2	2	0	0	0	3	4	1	0	0	1	1	0	0	1	2	0	1	0	0	0	0	0	2	0	1	0	3	1	0	0	2	1	0	0	1	0
chr1_10213197_10213652	0	0	0	0	2	6	1	0	4	1	3	0	1	0	1	2	4	0	2	3	0	0	1	0	1	2	9	1	0	1	0	0	0	1	0	2	0	0	0	0	0	0	1	0	4	0	0	0	0
chr1_10215411_10215993	6	2	2	0	1	3	3	15	5	1	3	4	2	1	0	0	5	3	0	6	0	0	6	0	4	4	1	0	2	2	1	2	3	2	3	2	0	2	0	3	0	2	0	0	0	2	0	5	1
chr1_10220643_10221106	2	0	7	2	0	0	1	5	0	2	6	5	0	1	1	0	1	4	0	0	0	2	1	0	1	3	0	4	0	0	2	3	0	1	0	0	0	0	2	1	0	0	0	2	2	0	0	0	0
chr1_10229351_10230552	0	2	2	0	2	10	4	12	4	8	6	10	0	10	0	6	21	6	0	6	5	5	0	6	8	22	4	4	0	1	9	0	0	1	3	7	2	4	17	2	1	19	3	2	9	3	0	5	11
chr1_10268922_10271538	22	24	28	25	19	23	24	29	0	35	33	18	36	23	5	13	14	198	5	10	11	33	73	14	13	23	21	54	8	295	22	14	4	16	24	28	69	37	16	68	26	42	259	9	18	6	37	9	15
chr1_10276301_10278337	2	1	12	1	8	0	1	11	0	2	1	5	3	1	1	1	2	14	0	2	1	1	4	0	5	15	2	1	1	1	0	0	2	2	2	6	1	0	6	11	4	1	21	0	3	5	0	6	4
chr1_10311514_10314309	10	3	5	1	0	4	3	3	8	0	0	2	7	2	0	3	11	74	0	1	0	0	25	0	8	0	1	0	0	21	1	1	0	0	0	4	27	1	3	25	0	4	48	1	8	1	20	1	1
chr1_10367926_10368433	0	3	7	0	4	4	0	0	0	0	6	2	0	2	0	1	1	4	0	1	0	2	1	1	1	0	0	7	2	0	5	2	4	0	1	1	1	1	1	0	7	1	0	0	1	0	0	0	0
chr1_10437694_10438800	2	3	1	0	0	7	1	2	3	5	3	0	11	0	0	0	1	42	0	0	0	1	10	0	2	1	4	0	0	28	0	0	1	0	0	1	13	0	0	6	2	0	22	0	0	1	4	2	1
chr1_10447814_10449209	1	5	0	2	4	5	2	5	2	2	2	0	5	1	1	3	3	23	0	0	0	0	10	1	1	0	6	5	0	13	4	3	0	0	0	2	4	1	1	14	0	0	22	0	0	0	0	1	2
chr1_10458429_10460300	80	78	85	10	26	51	53	74	12	41	61	70	58	46	19	4	22	138	16	24	18	63	45	32	38	28	36	60	39	117	46	4	10	22	48	80	35	96	32	41	28	26	100	17	36	23	30	36	31
chr1_10463630_10464613	0	0	0	0	0	1	0	0	2	0	2	2	4	2	2	0	0	22	1	1	0	1	13	2	3	0	1	0	1	13	0	0	0	0	0	5	7	1	1	19	0	0	8	1	2	0	1	1	9
chr1_10474895_10475747	6	1	1	9	2	13	12	10	4	15	6	5	18	10	1	3	7	79	2	3	2	0	50	2	4	8	15	4	3	67	0	0	0	1	5	8	36	1	1	48	1	0	151	0	6	0	31	10	18
chr1_10489997_10491322	50	51	45	6	26	14	15	35	2	30	18	31	8	26	8	22	16	14	14	25	11	20	8	16	25	19	20	30	6	23	46	9	4	18	21	56	3	27	26	7	25	25	18	18	22	9	5	33	21
chr1_10516914_10517777	2	2	4	2	9	6	8	3	1	2	2	3	2	5	3	2	10	16	7	2	2	2	1	0	0	3	0	6	0	3	1	0	2	0	4	2	0	5	5	2	2	2	0	2	6	0	0	2	0
chr1_10532037_10532733	32	11	13	0	13	20	15	58	2	24	6	18	9	11	7	7	8	8	3	9	12	25	3	13	22	11	12	11	4	6	4	2	2	0	7	15	2	13	18	2	5	17	7	4	2	9	0	7	2
chr1_10534751_10535760	57	46	38	14	9	29	34	63	6	50	43	73	21	27	7	6	25	23	24	18	29	37	9	21	31	27	20	27	25	39	25	15	10	5	32	64	12	43	24	15	34	42	29	23	27	22	6	34	4
chr1_10543953_10545145	2	1	0	13	0	8	3	1	3	4	7	1	11	1	1	2	4	5	0	0	0	0	6	2	1	1	0	1	0	17	0	0	0	0	0	0	5	2	1	16	0	6	19	0	2	0	2	1	0
chr1_10554823_10556711	13	32	48	1	8	24	45	73	9	23	31	78	11	31	7	55	40	21	18	11	19	41	6	28	26	47	9	19	15	4	12	9	5	6	15	61	2	37	39	7	44	95	2	16	36	14	0	22	12
chr1_10558210_10558641	3	0	2	0	3	8	1	3	2	1	5	27	1	3	0	1	2	8	3	0	1	4	0	3	1	11	1	0	10	0	2	1	0	1	0	6	0	1	12	1	17	83	3	1	1	0	0	4	2
chr1_10570515_10572022	8	36	56	1	56	6	30	59	19	11	61	84	1	90	3	24	26	33	21	9	27	43	13	23	43	71	4	45	71	4	29	11	26	2	40	74	3	49	82	12	33	150	4	2	38	15	3	87	12
chr1_10573259_10574651	2	9	46	1	17	7	22	19	8	2	32	58	4	42	1	1	16	20	6	0	6	23	2	7	18	48	1	15	11	1	16	3	10	0	11	13	7	13	66	6	12	49	1	1	25	2	0	18	3
chr1_10575862_10576223	0	4	0	0	6	2	9	7	5	0	8	12	0	20	1	3	10	5	0	2	3	3	2	7	4	9	0	2	1	1	7	0	2	3	4	11	0	10	4	3	1	6	5	0	1	2	0	11	2
chr1_10577038_10577341	1	2	6	0	1	3	4	9	2	1	18	8	0	16	1	3	2	0	0	0	1	4	5	6	1	5	0	1	1	0	3	1	0	0	4	3	0	9	1	2	2	3	0	3	1	0	0	7	0
chr1_10579397_10579820	2	1	1	1	4	5	4	4	0	0	2	3	2	3	0	0	6	11	0	0	0	2	0	0	3	1	0	1	0	2	0	1	0	2	1	0	0	1	2	1	0	1	3	2	0	0	0	2	0
chr1_10584794_10585827	2	2	12	3	3	1	1	5	4	0	5	16	0	0	0	3	8	17	0	0	2	34	4	2	3	34	0	7	38	1	1	1	12	1	0	10	0	3	18	2	27	50	0	0	3	2	0	4	1
chr1_10615864_10616677	2	6	8	0	2	8	12	6	4	6	8	1	3	6	3	1	9	0	0	0	1	3	2	3	2	6	0	1	6	1	0	0	2	0	1	5	1	2	5	1	0	4	2	0	5	1	0	1	0
chr1_10664446_10665460	1	0	1	2	0	5	2	2	4	3	0	6	3	0	0	0	1	5	0	0	0	0	1	0	1	0	0	0	0	0	0	0	2	0	1	3	0	0	0	2	0	1	0	2	1	3	0	0	0
chr1_10676358_10677870	3	6	4	5	0	6	10	15	5	1	7	12	6	2	1	3	10	2	1	2	1	5	5	5	0	8	2	4	4	4	2	0	1	2	4	2	6	6	6	4	1	8	0	1	0	3	7	0	0
chr1_10678442_10678775	0	0	1	0	0	2	0	4	0	1	3	2	1	1	0	0	3	3	0	2	0	2	3	2	3	4	0	0	1	3	2	0	0	0	1	4	0	1	1	0	0	0	0	0	0	2	0	3	0
chr1_10688824_10689177	0	0	10	1	0	3	1	1	4	2	7	3	3	2	1	0	5	1	0	2	0	2	0	0	2	13	3	0	6	1	0	0	1	0	0	7	1	1	3	3	2	5	0	0	0	0	1	4	0
chr1_10691655_10692085	6	3	2	8	0	5	4	5	0	0	2	11	5	1	0	0	0	9	1	6	2	5	7	0	2	4	1	0	11	0	0	0	0	0	4	4	0	3	1	0	2	5	1	5	4	0	0	1	2
chr1_10700393_10701886	13	9	15	1	18	7	10	7	5	17	7	13	6	13	5	3	13	5	2	5	3	12	1	6	5	21	7	5	6	2	3	1	0	3	5	12	4	6	16	3	3	21	1	0	0	5	1	7	1
chr1_10702877_10703851	9	2	15	4	0	4	1	12	3	5	7	11	5	10	1	1	9	5	0	1	0	6	4	4	0	5	4	6	0	1	0	2	0	3	2	4	1	10	7	0	0	6	1	3	0	0	0	2	1
chr1_10716749_10717113	2	2	0	0	2	1	9	5	0	4	4	0	2	1	0	1	4	0	0	0	3	6	1	0	1	2	1	0	4	0	1	0	2	2	2	6	1	3	4	0	0	3	1	0	1	6	0	1	0
chr1_10719110_10719403	6	5	4	8	0	5	2	8	2	9	4	7	1	5	0	3	4	2	0	0	0	8	4	6	4	6	3	1	0	4	1	0	0	2	0	6	1	4	2	0	0	2	2	0	0	0	0	2	2
chr1_10730146_10730719	2	11	3	0	5	9	4	10	1	1	5	7	1	3	0	8	15	0	0	1	4	4	1	1	1	5	7	1	0	0	3	0	0	2	4	8	6	2	2	0	2	9	2	1	6	0	0	0	0
chr1_10737600_10737959	3	0	4	0	1	8	3	3	0	3	3	5	2	3	2	2	2	2	0	0	1	2	4	0	0	3	0	1	0	5	0	6	0	1	0	3	1	2	1	2	1	1	0	0	0	0	1	0	0
chr1_10750100_10750498	0	10	12	11	5	3	1	13	0	5	2	8	3	2	1	2	9	6	0	2	0	3	0	0	9	4	5	0	4	4	2	1	1	0	0	2	0	1	5	0	2	2	2	4	0	0	2	2	0
chr1_10752056_10755572	31	25	25	0	16	40	29	33	8	36	29	39	10	16	9	16	23	24	5	25	8	45	5	24	15	67	22	54	29	11	14	4	12	14	29	37	1	18	52	6	36	77	9	18	14	10	5	12	8
chr1_10811874_10812295	0	1	3	0	3	2	2	6	1	3	2	1	1	0	0	1	2	1	0	2	0	1	2	0	0	4	0	0	0	1	0	0	0	0	4	1	0	0	0	2	0	1	0	0	0	0	0	1	0
chr1_10816199_10816570	6	0	0	3	1	0	2	0	0	1	1	0	0	8	0	0	2	2	0	0	1	0	1	1	0	1	3	0	0	0	1	0	0	3	1	2	2	2	0	0	0	0	0	0	0	0	0	0	0
chr1_10898755_10900201	2	2	2	0	5	7	1	0	9	5	3	1	1	2	0	0	0	0	2	0	1	0	1	1	0	2	2	4	2	0	0	0	0	2	0	2	2	1	0	1	2	0	0	0	0	0	0	0	0
chr1_10916267_10916680	3	0	0	0	0	2	0	4	0	1	0	4	0	0	1	0	6	0	0	1	0	0	0	2	0	0	0	0	0	3	0	0	0	0	1	0	0	0	0	0	1	0	0	0	0	1	0	1	0
chr1_10926294_10927587	2	5	0	0	5	1	7	6	1	4	4	5	1	0	0	2	2	2	0	2	2	2	1	1	6	2	5	0	2	0	2	0	0	2	2	1	0	3	3	0	3	6	0	2	2	1	0	0	0
chr1_10934332_10934724	0	1	6	0	6	4	2	3	1	7	0	3	0	1	0	0	3	4	0	0	1	0	0	0	0	1	0	0	0	0	0	0	0	0	1	0	0	0	0	0	1	2	0	0	0	0	0	1	1
chr1_10957878_10958195	0	0	0	0	0	0	8	3	0	0	2	2	2	1	0	2	4	1	0	0	0	1	1	0	0	0	2	1	1	0	1	0	0	0	0	0	3	0	0	1	0	1	0	0	0	0	0	0	0
chr1_10963558_10966218	7	16	32	1	8	12	44	42	20	1	38	64	1	45	4	20	46	24	7	3	24	34	8	15	21	14	3	15	7	2	11	2	5	2	14	30	6	20	35	6	9	23	0	0	31	14	6	41	2
chr1_10970099_10971458	7	1	7	0	0	4	2	7	1	3	8	19	2	4	0	6	9	5	0	3	4	4	3	0	7	3	0	1	2	0	0	0	0	3	3	10	2	3	5	2	3	12	1	3	5	0	0	7	1
chr1_10977657_10978659	2	1	9	0	0	1	9	13	4	0	8	11	0	5	2	3	8	2	0	0	3	5	2	1	1	4	4	2	2	3	1	0	0	2	3	11	0	0	5	0	7	9	1	1	1	3	0	5	0
chr1_10999893_11001083	8	10	13	0	20	5	12	16	4	0	6	10	2	7	2	0	12	2	7	0	8	3	1	6	9	9	8	6	3	1	1	4	3	1	2	13	2	13	1	0	3	8	0	0	3	0	0	2	4
chr1_11020623_11021285	2	14	7	3	0	3	1	1	1	0	5	2	8	2	0	1	3	6	0	0	0	1	1	3	0	0	2	2	0	0	1	0	0	0	1	0	2	3	0	1	3	1	0	3	0	0	4	0	0
chr1_11024950_11027327	7	2	0	7	4	2	4	2	0	4	2	3	12	1	2	2	5	19	0	0	3	2	2	0	0	6	10	1	0	25	0	1	0	2	0	1	3	3	2	8	1	0	48	7	3	0	11	3	0
chr1_11072184_11073382	152	138	189	31	84	88	113	201	21	132	145	192	38	108	61	71	158	260	53	90	125	250	44	124	160	168	125	176	100	187	118	43	47	77	151	264	43	180	147	64	80	150	192	53	195	61	42	202	96
chr1_11091927_11092344	2	0	5	5	1	1	1	8	2	1	1	2	0	0	1	3	4	5	0	0	0	0	0	0	0	0	1	0	2	0	2	0	0	0	2	0	0	2	0	1	0	1	2	0	0	0	0	2	0
chr1_11097905_11098246	4	2	10	0	3	8	2	2	0	1	4	5	2	0	1	1	1	0	0	0	1	1	0	0	1	0	0	4	0	0	1	0	0	0	4	2	0	3	1	0	0	3	0	0	0	0	0	0	1
chr1_11102946_11103903	3	8	5	0	5	4	4	3	2	4	10	11	2	1	1	7	3	3	4	2	3	2	4	2	1	0	4	0	0	1	1	2	1	4	1	4	0	4	3	0	1	1	2	1	4	1	0	3	2
chr1_11105511_11105925	6	0	0	0	2	3	0	2	3	4	1	7	2	2	0	0	2	0	2	1	0	4	2	2	1	0	0	0	0	1	2	0	0	0	0	3	4	1	1	4	0	0	2	1	2	8	0	0	4
chr1_11112948_11113312	6	3	0	2	0	6	1	3	2	0	2	6	0	3	4	0	4	1	0	3	0	5	2	7	0	0	3	0	1	0	1	0	0	0	0	2	0	4	0	1	1	0	1	0	0	0	1	0	0
chr1_11113364_11113774	0	0	5	4	0	3	1	1	0	1	1	2	1	2	3	2	3	1	0	5	2	0	0	1	1	2	1	2	1	0	0	0	0	0	2	1	0	7	1	3	0	0	0	3	0	1	0	0	0
chr1_11118964_11121570	56	45	71	4	31	35	35	90	9	24	40	114	30	36	6	20	53	32	11	16	26	129	8	29	31	69	21	47	62	10	33	16	20	3	48	121	5	46	53	3	73	53	22	11	48	21	4	17	15
chr1_11123091_11123484	2	10	14	0	1	11	6	9	1	5	11	44	0	2	0	7	11	1	1	4	5	29	0	4	9	16	2	1	10	0	1	3	4	0	3	12	2	9	11	1	21	12	0	3	1	2	2	0	5
chr1_11129191_11129871	17	24	0	6	5	8	6	7	2	3	2	10	4	6	2	0	3	3	2	4	7	3	4	1	4	2	4	4	5	10	1	0	1	1	1	2	3	3	0	1	0	9	3	1	0	2	0	4	4
chr1_11130835_11131846	5	7	19	1	5	8	4	21	5	5	10	7	2	4	2	6	8	7	1	3	3	4	4	8	4	5	2	1	4	5	0	0	1	1	3	11	2	4	3	1	2	4	0	2	0	4	3	0	0
chr1_11136626_11136994	1	4	4	0	0	9	5	7	2	0	4	4	2	3	0	6	2	4	0	0	0	1	1	1	2	2	2	1	0	3	0	0	1	1	0	1	2	1	1	0	5	2	0	0	0	4	0	0	0
chr1_11142849_11143165	2	2	0	4	3	1	0	0	0	0	3	2	4	4	2	0	2	5	0	0	0	0	0	0	1	1	0	1	0	1	0	0	1	1	1	0	1	1	0	0	1	0	1	0	0	0	0	0	0
chr1_11159196_11160202	22	42	18	4	14	31	31	42	5	46	34	42	3	28	14	17	33	26	8	9	11	33	6	23	28	22	10	32	19	14	23	3	8	9	31	39	3	32	32	3	15	18	18	4	17	8	3	18	11
chr1_11174027_11175613	9	8	12	1	4	4	1	9	1	4	8	4	3	4	1	4	10	5	1	8	0	4	6	3	7	3	2	0	1	3	0	0	0	0	0	5	0	1	3	3	0	3	1	0	2	5	2	6	3
chr1_11193668_11194418	2	3	5	0	0	10	1	10	3	5	4	7	3	0	1	3	14	5	2	2	2	0	2	1	4	2	3	2	1	0	0	0	0	0	4	0	3	4	0	0	0	1	0	2	2	0	1	3	0
chr1_11199234_11200279	4	2	6	0	0	1	9	1	5	0	6	5	2	2	0	3	3	1	0	3	1	4	3	2	1	4	2	2	0	0	0	0	0	0	0	2	1	2	1	3	1	1	0	0	1	0	2	1	0
chr1_11204145_11204635	0	0	1	3	5	2	0	1	0	0	1	2	0	0	2	4	0	5	0	1	3	0	0	1	3	1	0	3	0	0	0	3	0	0	1	0	0	0	0	0	0	11	0	0	7	0	0	0	0
chr1_11217301_11218259	1	2	6	3	4	13	2	9	5	10	2	4	0	1	7	4	8	1	0	4	0	1	4	0	2	1	4	4	2	2	0	0	0	1	5	0	0	5	0	3	0	0	1	4	1	0	0	2	2
chr1_11221019_11221426	6	12	3	0	0	0	3	0	0	3	9	0	1	1	0	7	1	3	1	0	1	1	0	3	3	0	0	0	0	0	0	1	0	1	0	5	1	2	0	0	0	2	1	1	2	0	0	0	0
chr1_11228470_11228818	8	0	0	0	6	2	1	1	3	2	1	3	2	7	2	0	3	0	0	1	2	1	2	2	0	0	1	0	1	3	1	0	0	0	6	4	0	4	0	0	1	2	1	1	0	0	0	1	1
chr1_11247100_11247628	0	0	0	0	9	1	0	0	1	1	1	6	2	0	1	0	2	1	3	3	3	0	0	3	3	3	0	3	0	0	5	0	0	0	0	3	1	5	0	0	0	1	2	3	0	1	0	2	0
chr1_11247662_11248263	0	2	0	1	0	2	1	1	0	0	1	0	0	0	0	0	4	1	1	0	1	0	0	1	2	0	0	0	0	0	1	0	0	0	2	1	0	1	0	5	0	1	0	0	0	0	0	0	0
chr1_11249321_11249661	3	0	3	0	0	6	3	0	0	7	0	1	1	3	0	2	2	2	0	0	0	0	1	0	1	1	0	0	1	0	1	1	0	0	0	0	0	1	0	0	0	1	1	0	1	0	0	1	0
chr1_11265162_11266414	1	3	7	1	0	14	8	7	0	6	2	1	2	2	5	1	8	6	6	4	1	0	3	4	1	5	8	5	7	1	1	0	1	2	0	2	0	1	7	1	0	2	1	1	2	0	1	6	0
chr1_11287399_11289831	58	6	6	5	7	74	11	29	13	52	4	13	2	5	17	10	15	14	4	19	1	4	7	4	7	2	36	3	3	0	1	0	1	10	7	12	4	10	4	4	1	10	1	19	9	9	3	17	2
chr1_11291074_11291534	6	0	0	0	8	7	6	3	0	6	4	5	4	2	1	1	4	0	0	3	1	4	0	4	1	2	2	1	1	1	0	0	0	0	1	2	1	6	4	2	0	3	0	3	0	0	0	3	0
chr1_11306177_11307180	4	9	19	0	9	16	13	8	4	3	27	45	5	20	2	7	15	5	8	4	2	7	1	10	17	4	3	11	9	0	18	4	3	3	6	6	0	13	4	4	3	6	1	0	12	2	0	7	0
chr1_11322036_11322988	45	25	35	3	27	26	19	73	5	31	35	61	24	20	1	8	18	30	15	20	16	42	4	25	25	43	30	52	20	35	25	2	10	19	43	53	2	35	37	5	11	23	15	26	28	5	3	43	25
chr1_11333094_11334098	80	80	83	3	25	39	76	118	11	63	58	60	33	58	26	19	64	84	16	36	54	93	8	42	43	60	55	96	45	72	59	21	9	19	81	105	13	59	47	14	51	70	73	29	55	18	3	37	44
chr1_11339902_11341425	40	33	25	3	40	60	46	88	15	55	63	44	9	41	19	37	88	19	22	32	22	27	7	22	12	11	20	22	6	9	28	3	4	5	26	50	6	46	11	5	10	4	7	14	50	23	2	40	6
chr1_11344400_11345838	15	21	26	3	30	24	49	81	19	33	55	29	1	45	5	23	62	11	12	9	30	23	2	29	3	8	5	17	13	5	11	2	0	9	26	33	3	20	8	3	9	0	2	5	58	16	1	33	7
chr1_11353064_11356999	43	36	41	10	22	22	63	85	24	28	75	33	11	61	6	35	67	22	21	10	38	36	11	40	6	11	6	34	7	4	16	4	2	10	31	31	2	37	9	6	14	8	3	4	39	27	1	65	12
chr1_11366442_11366800	0	0	0	0	0	0	0	0	2	0	0	0	1	0	0	0	2	0	0	1	0	0	0	0	0	0	0	0	0	1	0	0	0	0	0	0	0	2	0	0	0	0	0	0	0	0	0	0	3
chr1_11372151_11373024	3	9	1	0	3	0	10	2	1	4	2	1	3	2	1	1	5	0	0	0	0	4	1	2	0	1	0	0	0	0	2	4	0	2	0	4	0	2	1	1	1	2	0	2	0	0	0	3	0
chr1_11394807_11396116	10	17	63	0	4	22	3	12	0	13	1	19	3	1	11	0	9	40	1	4	2	11	2	0	2	3	6	1	15	0	4	2	2	3	2	15	1	2	1	2	5	3	0	2	1	4	2	3	3
chr1_11413114_11413633	2	1	0	0	4	0	7	9	0	0	0	3	0	0	0	6	11	8	0	0	0	0	0	0	0	0	0	0	0	1	0	0	0	2	5	1	2	3	0	0	1	0	0	4	1	0	0	4	0
chr1_11435496_11436328	9	2	0	1	4	20	0	2	0	6	0	0	2	0	11	0	3	1	0	7	0	2	1	0	2	0	0	3	0	1	0	0	0	5	2	2	0	3	1	1	0	0	0	8	1	0	0	2	0
chr1_11443610_11444550	6	2	2	0	4	1	8	2	1	6	0	3	0	1	0	0	5	2	0	3	2	1	2	2	0	0	1	0	0	0	4	0	0	2	0	4	0	3	1	1	2	0	0	0	0	0	0	6	1
chr1_11467366_11468230	0	0	0	0	2	6	4	1	8	1	1	0	0	8	3	3	3	0	8	4	2	0	0	0	1	0	2	0	0	0	2	0	2	0	2	0	0	3	0	0	0	0	0	0	0	0	0	5	0
chr1_11516950_11517517	4	12	4	0	4	5	10	5	2	7	2	3	0	2	4	5	6	1	0	1	3	0	6	7	1	0	2	1	0	3	1	0	0	1	8	5	1	6	0	0	1	0	0	0	10	2	0	1	2
chr1_11538515_11539707	1	9	14	3	2	2	3	1	0	4	6	10	3	3	3	3	12	1	0	9	1	9	3	6	0	4	9	10	7	2	5	4	0	6	2	9	0	5	4	4	7	1	0	2	2	2	0	5	0
chr1_11705975_11706801	3	4	16	5	1	6	4	9	1	5	11	19	2	9	2	6	11	6	3	8	6	11	0	7	3	3	3	7	0	0	0	0	0	3	3	6	1	5	2	1	4	0	8	7	7	0	0	5	0
chr1_11708857_11711072	28	49	59	4	30	18	31	29	9	18	31	61	10	27	4	3	29	21	14	8	7	47	2	13	6	19	4	20	21	2	18	0	7	2	31	37	0	15	37	2	15	24	1	11	14	5	0	39	6
chr1_11712736_11715461	27	58	43	7	41	27	42	58	12	25	54	45	5	29	5	22	26	15	14	14	29	44	3	29	16	38	30	55	17	2	27	5	3	5	39	50	1	30	32	3	45	53	9	14	23	15	1	23	6
chr1_11723777_11725148	20	39	41	19	19	23	26	56	3	23	27	66	8	21	9	21	33	72	12	30	38	94	5	54	30	101	12	48	52	20	19	2	10	18	47	65	1	28	63	15	37	60	45	15	44	16	7	36	18
chr1_11730579_11733682	13	22	31	20	13	32	19	35	17	26	30	47	22	20	11	12	21	64	5	19	11	26	19	16	8	19	14	16	9	24	11	3	0	6	14	19	10	28	19	26	8	16	63	4	19	4	6	17	16
chr1_11740528_11741876	53	85	86	14	47	30	46	80	6	40	64	72	27	44	6	23	48	84	21	11	23	82	8	49	55	50	24	48	27	71	43	7	10	14	47	66	7	52	54	12	38	43	55	12	46	19	20	22	27
chr1_11751282_11751636	1	0	16	0	0	1	2	2	0	0	7	8	1	2	0	3	0	3	0	0	0	1	0	0	3	1	0	1	0	2	0	0	1	2	0	4	1	1	10	0	2	0	0	2	2	0	0	0	1
chr1_11751882_11753934	1	0	50	1	3	6	7	12	2	8	6	44	1	2	2	7	14	10	2	1	3	6	2	0	12	22	1	3	8	9	2	6	1	0	3	12	2	3	51	8	8	9	5	8	4	5	1	4	0
chr1_11757569_11758071	1	2	7	0	3	1	3	10	1	2	6	6	4	0	0	0	7	0	0	0	1	3	0	0	1	0	0	0	5	1	0	0	0	0	0	7	1	2	2	3	1	2	0	0	6	0	0	0	0
chr1_11768128_11768511	0	0	4	3	0	4	4	2	2	0	2	5	1	0	0	0	2	0	0	0	1	0	0	0	0	0	3	1	2	0	1	0	0	0	0	0	2	0	1	4	0	0	3	2	2	2	0	0	0
chr1_11779193_11780128	27	40	52	3	15	33	24	49	3	26	26	50	1	35	9	12	38	20	4	16	14	59	13	30	17	30	9	36	27	37	27	4	9	9	26	50	11	33	55	3	27	47	23	2	14	12	11	23	3
chr1_11788885_11790975	20	14	25	0	20	13	14	17	1	17	22	59	16	11	3	5	5	23	7	3	3	8	28	11	9	24	8	10	8	35	3	1	0	3	3	14	8	6	30	3	18	15	11	6	7	3	5	4	8
chr1_11791644_11792234	25	4	4	10	2	6	11	6	1	7	17	16	11	10	3	12	12	28	1	5	9	19	8	16	5	9	6	2	3	22	4	0	1	3	11	18	4	18	10	10	11	15	34	2	11	5	11	8	0
chr1_11795708_11799094	46	85	80	25	54	60	61	52	17	40	101	112	95	42	10	28	36	178	13	28	23	76	195	51	50	44	38	42	52	320	29	12	5	18	31	60	94	57	51	150	26	46	256	12	42	22	71	39	14
chr1_11800626_11800973	14	5	8	0	4	18	12	22	3	15	6	6	16	4	3	8	6	14	3	2	4	3	12	8	4	10	3	7	2	13	3	2	1	1	3	5	4	2	14	10	7	11	7	5	2	11	1	5	1
chr1_11807669_11810272	33	62	23	16	23	22	44	20	11	21	39	41	25	24	3	16	22	36	6	10	29	16	35	16	7	38	14	13	17	52	10	1	2	11	12	26	18	21	28	13	8	55	21	2	19	12	14	22	5
chr1_11826774_11827378	9	0	0	2	3	5	1	4	4	6	1	4	1	1	0	2	3	1	0	1	2	0	1	0	0	4	4	2	4	0	0	0	0	0	0	2	0	2	1	4	0	0	0	0	0	0	0	4	2
chr1_11838449_11839906	11	4	8	1	9	11	4	5	2	9	6	10	4	9	0	0	6	9	2	1	3	1	2	4	2	2	3	2	0	2	2	0	0	2	0	5	3	1	1	5	1	0	4	4	0	2	0	5	0
chr1_11842077_11842502	0	3	0	0	1	1	1	0	0	1	0	0	0	0	0	0	0	1	1	0	0	0	3	0	1	0	2	0	0	2	0	0	0	0	3	4	0	0	0	1	0	0	0	2	0	0	0	3	0
chr1_11845108_11845447	8	0	5	0	3	15	3	9	0	12	6	8	2	3	4	1	8	6	1	9	4	8	0	1	3	1	8	1	2	6	0	4	0	7	0	9	0	2	4	1	2	0	4	1	9	9	1	3	5
chr1_11847810_11852472	173	24	59	57	45	191	61	87	13	222	57	60	108	24	61	22	83	156	10	65	30	42	50	37	23	28	50	27	12	171	11	5	4	46	29	48	48	35	44	75	7	15	133	44	37	16	44	41	37
chr1_11863193_11866947	342	180	191	16	94	179	115	213	24	262	192	168	115	107	57	57	106	128	36	156	103	210	42	103	137	129	235	200	114	203	132	36	30	108	115	221	55	154	206	47	66	77	161	131	96	60	35	106	97
chr1_11873303_11875803	51	0	0	5	5	45	2	3	0	54	0	5	9	2	13	0	0	16	0	15	0	1	10	0	0	1	19	1	1	23	0	0	0	15	0	3	6	1	0	8	1	0	19	14	0	0	2	0	20
chr1_11885049_11885722	3	0	4	0	0	5	1	0	1	11	1	2	7	1	0	0	8	9	1	0	1	1	3	0	2	1	2	0	1	2	2	0	0	1	1	0	0	1	1	2	0	1	2	1	3	0	0	2	0
chr1_11897189_11900045	15	10	10	5	7	16	8	5	1	31	3	7	11	10	14	1	10	19	2	7	4	8	6	3	9	8	6	8	5	7	2	7	2	6	4	11	2	9	13	3	3	7	9	1	4	4	2	6	2
chr1_11967887_11970561	97	33	89	9	26	51	38	93	18	69	70	100	17	63	48	38	85	152	36	62	51	97	35	85	96	112	65	93	55	72	86	9	15	50	68	174	41	137	126	65	34	50	78	33	31	16	13	75	26
chr1_11978750_11979113	3	0	0	3	1	8	3	2	0	7	2	5	3	5	1	1	0	3	0	2	0	2	2	0	1	1	0	1	0	0	0	0	0	0	3	3	2	2	1	4	0	2	2	0	5	2	3	5	0
chr1_11983720_11987042	25	16	29	3	17	29	22	34	4	36	14	22	17	6	1	4	5	30	9	6	2	15	18	5	14	17	17	16	7	18	16	1	5	8	8	23	2	14	17	8	9	23	26	14	12	3	13	6	9
chr1_11993544_11995401	19	4	53	3	5	23	16	27	3	29	12	33	10	8	6	4	11	42	0	9	5	14	16	6	8	13	13	15	12	19	13	1	6	10	12	12	4	9	18	7	11	19	33	4	4	14	2	9	11
chr1_11998898_11999334	2	1	0	1	0	8	5	3	0	4	1	2	5	0	2	0	5	2	0	1	2	1	2	1	1	4	2	0	0	5	1	2	2	0	1	0	1	1	0	2	1	3	3	1	7	0	0	0	5
chr1_12012229_12013160	12	12	21	3	2	5	7	1	1	12	14	47	10	5	0	1	3	28	0	0	0	7	3	0	1	9	3	0	6	5	0	2	2	2	0	14	0	3	2	3	2	1	4	0	0	0	1	3	0
chr1_12020380_12021237	0	5	2	4	0	2	3	3	3	6	14	7	7	1	0	0	0	23	0	1	2	2	16	1	1	2	4	0	0	40	0	0	0	2	0	1	3	1	2	7	0	0	26	2	3	0	5	4	5
chr1_12025520_12026305	9	8	4	2	6	4	5	3	1	5	2	11	5	3	2	10	3	11	0	1	2	6	4	0	1	7	4	3	4	4	2	0	0	7	2	7	1	4	3	2	1	6	12	1	1	1	0	3	1
chr1_12032980_12033429	0	0	1	2	1	0	3	0	0	3	0	5	1	4	0	0	0	2	0	2	0	0	2	2	4	7	2	0	0	1	3	0	0	0	0	1	0	0	2	0	2	7	0	0	3	0	1	0	0
chr1_12039816_12041237	73	111	113	22	49	47	68	83	11	65	69	66	47	52	19	31	67	100	30	19	39	78	28	40	61	71	44	101	43	129	86	16	21	16	66	79	35	90	81	17	54	54	100	14	62	15	19	68	24
chr1_12045747_12046452	0	2	0	3	1	2	0	4	0	2	0	3	16	6	0	0	0	40	0	1	0	0	10	1	1	1	7	3	3	25	2	0	0	0	0	0	3	1	2	3	0	1	4	0	0	0	2	0	1
chr1_12059456_12059786	1	2	0	0	1	4	2	0	0	0	0	1	0	0	0	0	0	2	0	1	5	0	0	1	0	0	0	0	2	0	0	0	0	0	4	0	1	1	0	4	0	0	3	6	0	0	0	2	0
chr1_12062086_12062513	4	3	6	0	0	1	10	7	2	1	4	6	7	0	1	0	8	8	0	3	3	2	3	1	3	7	0	0	1	4	0	1	0	2	2	4	0	0	3	1	0	5	0	0	1	1	0	0	3
chr1_12064551_12065470	9	1	1	0	4	9	3	2	2	10	7	7	1	4	1	2	13	5	0	6	0	7	4	3	2	4	13	3	5	11	0	1	1	2	0	2	4	3	1	3	3	3	0	2	4	2	2	3	2
chr1_12071448_12072668	15	3	11	2	6	28	8	19	2	11	18	13	8	7	8	10	13	7	1	9	2	12	3	7	4	13	5	5	0	7	0	1	0	3	5	4	1	9	1	3	4	7	0	2	9	0	4	4	1
chr1_12079143_12080598	51	57	51	14	38	37	28	53	15	50	43	39	47	41	1	26	53	63	13	26	21	44	7	17	50	37	39	38	23	74	64	19	7	14	67	61	9	39	57	28	26	32	60	7	21	8	13	21	23
chr1_12088767_12089087	0	0	0	0	4	1	1	2	0	4	2	0	2	2	0	0	1	2	0	0	0	2	2	0	0	3	0	1	0	0	0	0	0	4	0	1	0	0	3	0	2	2	0	1	4	1	0	0	0
chr1_12089123_12090557	13	6	21	4	9	32	10	11	0	25	7	11	12	3	2	2	10	8	1	7	7	1	7	4	11	12	14	1	1	18	7	0	1	1	6	2	8	7	10	9	2	5	7	1	9	2	4	7	3
chr1_12091845_12092276	7	0	7	3	1	8	4	3	3	2	7	5	3	1	1	6	1	9	2	2	0	6	3	0	1	2	0	1	0	7	1	0	0	3	2	2	2	4	8	3	0	0	0	10	0	0	0	2	5
chr1_12099818_12101519	66	0	0	3	0	44	4	2	1	67	3	0	2	3	21	1	2	3	1	33	2	2	1	2	2	3	54	0	1	1	0	0	1	9	1	3	0	5	0	0	2	0	2	26	2	0	0	5	18
chr1_12106735_12108110	16	7	18	0	23	31	13	5	13	27	8	9	5	13	4	5	11	17	5	8	5	4	2	11	15	10	14	9	1	4	4	4	0	7	5	6	2	15	12	0	6	2	2	8	3	5	2	5	5
chr1_12112020_12114462	25	9	4	0	22	26	7	10	2	25	4	12	5	14	2	2	8	3	15	11	1	7	5	2	27	23	7	3	3	6	3	17	0	5	3	4	1	2	13	6	4	4	0	3	1	0	0	9	10
chr1_12123363_12124159	8	1	3	0	3	3	9	0	2	6	3	0	0	2	0	7	5	5	1	1	0	6	0	1	17	6	4	4	0	2	4	5	0	2	0	2	1	3	2	0	2	1	0	1	1	0	0	4	15
chr1_12128033_12128981	9	8	1	0	4	6	3	3	1	7	3	2	0	12	3	0	1	9	5	4	1	0	1	3	22	15	3	1	0	2	8	5	0	3	2	2	2	13	7	1	2	0	0	1	4	0	0	10	7
chr1_12138212_12139803	15	5	8	0	6	20	6	6	14	17	15	7	1	9	1	5	2	2	3	14	1	4	3	6	18	4	20	4	3	0	4	13	0	1	5	0	0	15	4	0	0	0	0	7	0	0	0	0	8
chr1_12147577_12149406	30	40	44	2	42	36	41	33	18	61	67	69	2	72	15	22	31	19	30	19	16	27	4	35	69	40	25	49	15	2	22	21	4	10	24	32	1	35	28	2	16	12	2	9	16	8	0	38	11
chr1_12164738_12165455	0	3	1	0	1	3	6	4	0	3	2	4	0	7	0	3	1	0	3	3	0	3	0	2	4	1	3	0	2	1	0	0	0	3	2	1	0	1	3	0	0	0	0	0	1	0	0	1	0
chr1_12170041_12170472	1	0	6	0	0	4	2	3	2	9	1	1	0	4	2	0	1	2	5	0	0	2	3	3	1	2	0	1	0	0	0	3	3	0	0	1	0	4	1	1	0	0	0	0	0	0	0	0	6
chr1_12185201_12188433	40	17	23	24	30	43	39	42	33	28	37	36	30	54	7	17	27	79	55	14	24	17	24	39	51	27	26	51	16	86	79	13	5	3	32	25	14	93	13	12	12	47	25	4	25	7	11	53	18
chr1_12192189_12194386	20	21	20	16	16	30	27	22	5	16	45	25	36	59	7	10	10	53	14	5	10	18	26	15	21	5	13	33	6	64	22	5	5	3	15	28	18	28	2	19	10	16	30	11	19	3	22	40	10
chr1_12195077_12195731	8	8	2	2	5	17	13	13	3	20	19	7	4	12	2	1	5	6	6	11	3	4	2	3	5	3	0	6	7	5	3	3	0	3	2	4	3	11	3	4	1	4	1	4	4	4	2	13	0
chr1_12200427_12200982	10	9	1	2	6	22	21	8	2	19	14	8	7	9	0	5	5	8	4	5	1	7	5	9	6	5	2	6	0	3	5	2	4	2	5	11	1	8	0	0	4	1	1	5	13	0	0	5	4
chr1_12201091_12204397	41	55	35	34	60	126	67	67	39	105	85	49	78	98	28	31	45	283	39	37	30	27	169	40	20	20	42	31	8	458	47	16	5	15	37	33	114	68	27	69	8	21	281	40	50	16	148	51	49
chr1_12210297_12213830	201	135	186	68	134	131	147	208	57	155	265	346	93	293	53	87	167	350	114	86	84	144	180	109	159	180	166	174	113	404	114	42	32	36	83	155	77	164	154	80	98	237	217	61	129	54	96	199	81
chr1_12217651_12217995	25	9	4	1	2	9	3	6	0	11	4	4	6	5	3	2	1	12	2	7	6	5	13	8	40	5	7	6	3	28	3	6	0	3	4	3	5	6	18	7	2	13	7	8	4	0	4	20	2
chr1_12218553_12219073	4	0	2	0	25	5	19	6	2	3	7	4	13	28	1	7	4	3	22	6	2	6	6	17	17	7	5	21	4	3	28	4	4	3	2	8	4	32	2	4	1	19	3	4	12	2	7	30	3
chr1_12221264_12222630	74	33	102	9	69	53	41	49	21	54	112	184	77	151	13	16	23	160	35	21	29	81	111	51	150	112	39	88	70	220	57	25	33	12	44	65	45	67	165	33	46	182	87	14	58	18	68	91	24
chr1_12226805_12228856	155	203	227	21	125	91	157	134	51	101	233	317	71	246	23	98	118	304	73	60	118	233	104	173	140	207	115	315	175	256	244	68	83	38	179	198	51	220	276	83	147	300	187	41	143	38	68	205	71
chr1_12231754_12234150	54	157	237	37	186	65	106	90	28	65	157	196	59	150	19	118	166	281	88	17	147	254	139	178	291	276	39	433	281	222	262	59	129	8	234	196	70	228	370	101	199	531	107	24	92	55	89	196	41
chr1_12237662_12240974	40	171	249	50	111	46	141	166	42	35	236	222	41	199	15	96	109	455	88	18	166	331	179	301	297	301	24	440	298	301	313	62	83	11	278	382	119	469	349	134	129	368	204	13	209	63	96	295	41
chr1_12241102_12241473	9	17	10	0	10	13	11	16	8	14	12	24	9	21	1	7	10	52	15	8	7	10	19	17	14	11	11	9	4	17	7	8	5	1	11	12	24	16	12	4	7	16	13	4	16	0	11	32	7
chr1_12244081_12248890	58	78	79	28	105	78	119	87	68	85	140	121	57	192	23	65	48	315	79	39	61	87	106	104	122	144	46	82	48	171	72	12	20	20	50	93	88	117	103	75	26	114	257	20	91	19	70	195	52
chr1_12254031_12255257	26	15	50	13	28	28	36	38	17	39	40	51	18	31	1	26	35	67	8	27	12	25	23	28	38	43	21	11	21	22	4	8	5	5	17	29	19	22	42	19	17	33	44	2	33	14	16	42	17
chr1_12256585_12257446	5	5	11	8	19	11	8	7	6	12	11	12	7	13	2	8	3	63	21	3	7	6	8	9	8	18	3	18	5	24	1	1	3	1	3	7	6	9	13	16	4	26	41	0	11	0	16	9	1
chr1_12261492_12264570	88	54	67	8	108	60	70	71	24	89	120	149	16	130	22	34	40	81	55	50	46	99	18	73	106	155	42	95	69	11	52	18	33	15	43	75	16	102	121	12	57	290	19	22	54	14	2	109	9
chr1_12268828_12271145	89	26	43	1	61	49	47	41	17	67	80	76	6	94	10	23	24	33	36	20	27	39	12	59	67	62	36	35	22	5	39	5	10	11	38	47	1	65	37	8	22	44	2	22	32	9	5	84	12
chr1_12289909_12291403	57	74	64	14	47	71	67	85	15	41	61	79	4	38	7	33	60	41	24	13	37	80	8	42	27	43	37	83	59	35	55	12	9	15	80	76	2	72	37	3	41	60	39	21	26	24	3	41	10
chr1_12332032_12332462	0	7	5	0	3	3	10	3	6	3	4	4	2	6	0	1	7	1	0	4	2	2	2	0	3	2	3	4	0	3	0	0	0	0	4	2	0	1	1	0	0	2	0	1	0	1	0	2	1
chr1_12361342_12362146	10	10	0	3	10	1	5	4	3	1	6	1	1	3	1	6	3	1	2	1	3	1	1	0	0	0	5	2	0	0	8	0	0	1	1	5	1	5	0	2	5	1	1	7	1	0	7	3	2
chr1_12372413_12372829	0	5	7	0	2	4	5	7	1	3	1	4	3	2	1	2	6	9	0	0	1	0	0	3	1	0	0	0	0	0	1	3	0	0	6	0	0	5	1	2	0	0	0	0	2	0	0	0	0
chr1_12404524_12406187	63	31	39	2	61	63	55	43	20	77	54	19	7	61	32	46	75	19	24	20	18	22	7	49	24	37	34	35	18	7	35	5	3	31	28	33	6	52	23	10	16	17	18	25	61	10	1	64	15
chr1_12417732_12418317	0	0	3	0	0	10	1	1	1	5	1	7	2	4	0	0	2	1	1	3	1	0	4	0	1	1	1	0	0	1	0	0	0	3	1	0	2	5	0	0	0	0	0	0	1	0	0	1	0
chr1_12418784_12419614	13	8	0	3	13	1	12	1	5	2	6	5	0	2	0	13	9	2	1	3	0	0	0	0	0	1	0	1	0	0	8	0	0	0	4	3	0	5	0	2	1	0	1	2	2	2	0	7	0
chr1_12444772_12447189	19	28	14	1	56	14	42	44	18	16	39	19	0	48	9	18	41	16	27	10	15	17	5	33	12	6	1	34	2	4	30	1	1	21	33	57	5	53	7	0	8	2	0	5	44	9	0	62	7
chr1_12457482_12458108	3	2	3	0	3	1	9	8	2	3	7	3	0	13	0	3	3	2	1	0	1	0	0	5	2	5	1	2	0	0	2	0	2	6	1	6	0	7	0	2	1	0	0	2	0	0	0	3	1
chr1_12460748_12461044	3	5	0	5	0	1	8	2	0	0	5	2	0	1	2	3	3	1	1	0	0	2	0	2	0	0	0	2	0	0	1	0	0	1	1	0	0	0	0	0	0	0	0	0	0	0	0	1	0
chr1_12493960_12496462	24	35	92	1	25	19	25	37	7	31	56	66	10	42	10	26	33	59	8	8	13	39	5	16	12	46	26	41	30	5	19	12	10	10	27	51	2	38	60	4	23	25	0	17	20	11	1	26	18
chr1_12498371_12499190	7	15	18	0	4	22	13	19	6	8	22	36	0	14	1	5	13	26	2	5	4	11	0	9	5	29	7	7	15	0	6	0	4	1	6	19	1	9	33	1	12	11	2	0	1	7	0	5	5
chr1_12509012_12510454	6	16	25	4	20	7	27	32	9	4	28	27	1	26	2	9	33	14	11	3	7	20	1	13	12	16	6	14	13	1	25	3	1	0	27	39	1	47	12	1	12	15	1	0	40	9	0	52	7
chr1_12513518_12514191	5	0	8	0	12	7	16	22	3	1	13	9	5	8	1	6	14	3	8	1	2	4	1	5	0	1	0	5	1	3	10	3	2	2	6	13	0	22	0	0	6	0	0	0	10	13	0	17	1
chr1_12518586_12518978	2	4	0	6	0	1	10	11	1	1	5	3	1	9	1	3	2	0	0	0	1	3	0	1	0	1	0	0	2	0	0	0	0	0	0	7	0	1	1	1	2	1	0	0	3	3	0	0	0
chr1_12532262_12533847	63	32	76	0	34	50	58	86	17	65	65	84	3	78	29	35	90	24	24	34	36	40	1	34	13	31	57	53	30	0	29	5	9	32	38	45	1	55	32	4	28	19	1	27	33	41	0	42	15
chr1_12537035_12541513	100	104	47	8	93	141	155	164	41	132	152	117	8	135	29	62	192	41	44	29	47	50	7	32	8	29	57	68	29	7	56	0	10	54	59	107	6	84	35	7	36	19	5	36	103	29	6	78	9
chr1_12555965_12557039	14	3	1	3	7	16	8	9	1	32	12	9	2	5	10	10	4	2	3	10	7	3	0	0	2	1	11	9	0	1	1	0	1	6	4	11	0	2	1	0	1	1	0	2	2	3	0	11	2
chr1_12562087_12562991	0	0	7	6	3	6	16	10	2	0	7	3	6	9	0	2	20	4	3	1	1	3	4	2	1	0	2	1	0	1	0	0	0	2	2	2	1	3	3	7	0	6	1	1	5	0	0	0	0
chr1_12564537_12564898	2	2	11	0	6	2	3	9	2	2	1	6	1	3	1	4	3	4	0	1	0	0	1	0	1	0	0	0	0	4	1	0	0	2	0	2	1	1	0	1	2	0	0	0	1	1	0	1	0
chr1_12570433_12571691	4	42	45	1	34	16	81	93	21	8	59	63	3	53	5	41	80	21	33	8	46	55	2	64	19	20	1	65	29	4	23	12	9	3	46	89	0	64	35	2	31	38	7	1	51	19	8	58	9
chr1_12579330_12580202	3	4	3	0	1	1	9	11	3	2	5	6	2	10	1	5	6	6	3	0	5	1	0	7	2	0	0	2	4	0	0	0	0	0	1	4	0	6	0	2	4	5	0	1	6	0	0	3	0
chr1_12585698_12586039	0	0	3	1	2	1	5	5	1	0	2	0	3	0	0	2	1	3	0	3	0	2	0	2	0	3	1	1	1	0	4	0	0	0	2	1	1	3	0	0	2	2	0	2	4	0	0	1	0
chr1_12608153_12608834	0	1	2	7	0	2	7	9	0	1	5	3	0	0	1	0	4	2	1	2	1	1	1	1	0	3	0	2	2	1	0	1	0	5	3	3	1	1	4	0	1	3	0	0	1	0	0	2	9
chr1_12619944_12620357	0	2	5	0	0	0	2	9	0	1	2	3	0	4	0	1	2	2	0	0	0	2	0	1	0	0	0	0	0	0	0	0	0	1	0	0	0	0	2	1	0	0	2	0	0	0	4	2	0
chr1_12626582_12627697	2	8	10	2	12	3	17	23	2	1	2	7	0	12	1	2	11	11	9	2	3	6	2	2	0	1	0	2	1	1	1	0	0	1	3	7	0	4	2	0	0	4	0	0	0	3	0	9	0
chr1_12632962_12633383	0	2	10	0	4	1	6	6	2	2	8	11	2	12	0	1	3	7	1	1	2	5	0	6	1	1	0	1	0	3	4	0	1	0	1	4	1	7	2	0	1	2	1	0	7	0	0	0	0
chr1_12638314_12639430	0	5	8	5	3	6	12	12	0	5	5	8	3	4	1	13	9	8	1	0	2	2	0	4	1	2	0	1	3	0	0	0	0	0	2	12	0	7	0	1	1	2	2	0	4	0	1	5	0
chr1_12644133_12646587	10	1	12	5	0	12	26	28	2	3	22	10	5	22	0	7	9	14	4	1	11	6	2	6	3	5	3	3	9	3	8	0	1	4	9	11	3	13	1	0	1	2	3	2	3	4	1	5	1
chr1_12646922_12648484	0	0	3	1	6	0	15	8	8	3	3	5	0	18	0	2	3	5	3	0	3	3	3	4	0	0	0	4	1	0	5	0	0	0	3	1	0	1	1	0	0	0	0	0	10	1	0	9	0
chr1_12654990_12657336	36	22	35	0	29	24	34	74	5	14	16	51	4	4	6	30	52	21	3	5	13	41	1	9	4	5	3	9	13	8	6	0	2	11	9	52	3	17	8	2	17	4	15	2	16	25	1	18	0
chr1_12663119_12665022	9	14	36	6	19	15	56	73	17	3	43	29	0	37	8	33	40	17	11	1	16	18	1	9	8	15	2	39	21	8	16	1	5	1	14	37	1	12	13	7	11	8	3	2	17	19	2	31	3
chr1_12669182_12669989	2	8	10	2	5	2	18	31	8	0	15	24	0	22	0	11	26	8	6	0	1	7	4	13	0	6	0	10	4	4	2	2	1	0	5	15	0	5	0	0	5	0	0	0	15	10	0	15	0
chr1_12675319_12679613	15	89	165	10	62	10	138	257	19	10	152	147	14	120	3	46	109	81	37	1	53	111	5	98	23	36	5	127	55	9	75	10	12	1	70	197	10	137	53	13	49	34	72	2	107	45	2	147	25
chr1_12679633_12679998	1	1	1	0	9	2	8	8	0	0	12	17	2	14	0	1	6	3	0	1	3	6	0	3	2	5	0	2	2	1	0	0	0	1	5	7	2	3	8	0	3	0	2	11	5	2	0	3	5
chr1_12690592_12691006	3	6	2	0	3	0	6	4	0	0	3	1	0	0	0	0	1	2	0	0	0	0	0	0	0	0	1	0	0	0	0	0	0	0	0	0	1	1	0	0	1	0	0	0	0	0	0	0	0
chr1_13910172_13911708	0	0	0	12	0	3	2	0	0	1	0	0	2	1	0	0	1	4	0	4	0	1	6	1	0	0	0	0	0	7	0	0	0	0	0	0	9	0	0	6	0	0	12	1	0	0	1	0	0
chr1_13919916_13920908	1	0	0	7	0	2	0	0	0	2	0	0	6	0	1	2	5	41	0	0	0	0	42	0	0	0	0	0	0	70	2	0	0	0	0	0	59	1	0	35	0	0	50	0	1	0	19	1	0
chr1_13931372_13932536	0	0	0	0	0	1	3	3	0	3	1	0	2	0	0	0	1	12	0	0	0	0	12	0	0	0	1	0	0	10	0	0	0	0	0	0	22	1	0	6	0	0	14	0	1	0	5	0	0
chr1_13948936_13950729	2	0	0	17	7	6	1	4	1	3	0	2	2	2	1	1	6	34	0	0	0	1	10	0	1	0	1	0	0	16	0	0	0	3	0	0	13	0	0	16	0	0	32	1	0	2	20	0	1
chr1_13968981_13969311	10	0	4	0	0	9	0	0	0	4	0	0	0	0	10	0	1	4	0	5	0	0	1	0	1	0	1	0	1	0	0	0	0	2	0	0	1	0	0	0	0	0	1	6	0	0	0	0	0
chr1_13973432_13973772	0	0	3	2	0	3	0	1	0	0	0	0	0	0	0	0	2	0	0	0	0	0	2	0	0	0	0	0	0	0	0	0	0	1	0	0	1	0	0	0	0	0	2	2	2	0	0	1	0
chr1_13988283_13988652	0	1	1	2	0	1	0	0	0	1	0	1	0	0	0	3	0	0	0	0	0	0	1	0	0	0	0	0	2	0	0	0	1	0	0	2	1	0	0	0	0	0	2	0	0	0	2	0	0
chr1_13992111_13994865	50	1	6	0	7	33	4	6	3	61	2	4	5	0	17	3	7	3	1	23	0	1	2	0	2	2	37	3	1	5	5	0	3	11	2	7	1	4	2	2	0	0	3	32	1	0	4	2	13
chr1_14000634_14001073	5	0	0	0	0	10	1	0	0	14	1	0	0	2	1	0	1	0	0	2	1	2	0	0	1	0	1	0	0	2	0	1	0	0	0	0	2	0	1	0	0	0	1	1	3	0	0	0	1
chr1_14026062_14030013	214	38	103	7	59	136	82	142	12	253	65	109	9	62	91	56	185	89	52	155	66	139	22	100	89	71	308	185	55	46	137	29	28	103	89	219	11	135	90	36	85	73	58	121	93	37	1	90	84
chr1_14039131_14040642	70	2	5	0	12	47	9	13	4	55	1	6	3	7	25	9	8	3	1	8	4	2	2	2	1	0	67	1	0	6	1	1	0	9	0	5	1	5	0	2	0	0	0	37	2	3	0	0	7
chr1_14049407_14050761	36	12	12	8	31	59	35	39	16	75	12	23	7	16	22	25	46	18	14	13	12	13	9	8	11	5	25	20	1	33	15	6	0	24	13	24	6	13	4	7	3	1	17	34	28	6	0	30	7
chr1_14052255_14052636	39	10	11	2	6	33	7	21	3	37	2	18	0	11	22	1	19	2	2	22	9	10	0	16	0	1	27	6	7	1	6	0	1	21	2	21	1	7	1	4	7	1	0	13	10	5	0	1	9
chr1_14056864_14058064	92	44	56	1	37	76	53	104	8	98	76	91	2	69	45	37	96	28	26	61	42	92	4	62	90	71	155	98	67	8	83	15	13	37	60	109	4	84	60	1	52	57	2	67	67	26	0	64	40
chr1_14059616_14060097	22	2	12	0	5	13	7	34	9	12	19	16	0	14	2	5	18	4	3	9	5	13	0	6	6	3	13	9	8	0	5	1	2	7	7	47	1	13	6	0	25	5	0	12	7	8	0	13	11
chr1_14075181_14076658	28	19	18	0	7	28	33	59	3	41	46	52	12	30	9	2	24	44	21	27	26	46	11	32	28	22	35	49	21	74	40	2	13	20	38	39	10	27	24	18	50	55	38	19	14	6	7	21	18
chr1_14080219_14081432	25	12	18	3	25	30	13	14	5	28	9	16	12	9	9	7	15	11	16	6	3	9	5	3	13	22	16	12	4	9	2	2	0	7	5	10	4	9	9	12	6	15	10	10	1	1	0	1	16
chr1_14088825_14089629	9	9	22	2	3	8	11	9	2	16	7	10	4	2	5	3	17	9	1	2	1	3	0	0	2	3	1	0	1	2	4	1	0	0	2	11	0	10	0	4	2	4	0	6	2	2	0	5	0
chr1_14103651_14104246	9	4	0	0	8	3	3	4	5	4	0	5	2	2	2	0	4	5	1	0	0	3	1	2	5	7	2	1	0	0	3	0	0	2	2	5	0	3	2	1	1	1	3	1	3	3	1	2	0
chr1_14108681_14110195	7	5	3	2	3	3	11	6	4	5	2	4	6	2	2	1	10	11	7	0	6	2	2	1	0	6	1	2	0	4	0	2	0	0	2	2	5	7	4	12	1	2	34	4	3	2	3	0	6
chr1_14116876_14117548	0	3	1	9	10	3	5	14	5	6	4	9	1	4	5	2	6	3	8	1	0	5	0	0	3	7	2	3	0	2	0	1	0	1	2	4	0	1	4	2	2	1	0	3	1	5	0	4	3
chr1_14122412_14122885	5	0	11	3	3	8	4	7	3	8	3	4	1	0	1	4	7	3	1	2	0	1	4	0	1	3	2	2	1	0	2	0	0	0	0	2	0	0	0	0	0	0	0	1	0	0	0	2	0
chr1_14137726_14138621	7	6	0	2	9	11	14	6	2	21	9	6	1	7	2	4	13	10	0	5	3	5	3	4	2	1	2	4	4	8	2	1	0	12	4	8	0	7	5	2	1	0	5	5	7	5	0	10	0
chr1_14145271_14145758	0	4	0	0	0	1	3	1	1	2	0	0	1	1	0	2	3	0	0	1	0	0	0	3	0	3	0	0	0	0	1	0	0	0	0	2	0	1	2	3	0	0	4	0	0	0	0	1	1
chr1_14155396_14155879	1	6	0	3	0	2	1	2	0	3	0	1	3	1	0	1	1	3	0	0	3	1	2	2	3	0	0	1	0	1	0	0	0	0	2	2	0	1	1	0	0	1	1	0	2	0	0	3	0
chr1_14659431_14659740	0	1	1	0	4	3	2	3	1	0	3	9	1	1	0	3	5	0	1	0	1	0	1	1	0	0	0	0	0	0	1	0	0	0	5	1	0	2	0	1	0	0	0	0	2	0	0	4	0
chr1_14661129_14661843	0	0	1	0	0	0	11	9	0	1	1	3	1	3	0	2	8	1	3	0	0	0	0	2	0	0	0	0	0	0	0	0	1	0	2	8	0	3	0	3	4	0	0	0	2	9	0	5	2
chr1_14869338_14869929	0	1	1	0	0	0	1	0	0	0	1	0	1	0	0	0	3	3	0	0	0	0	4	0	0	0	0	0	0	5	0	0	0	0	0	3	0	1	0	2	0	0	2	0	0	0	1	0	0
chr1_15058313_15059573	2	0	3	0	0	1	1	0	1	0	0	0	0	0	0	0	5	0	0	1	0	0	2	0	1	0	6	2	0	0	0	0	0	0	0	0	2	1	0	2	0	0	5	0	0	0	0	1	1
chr1_15068588_15069354	3	0	0	3	0	1	1	0	0	0	0	0	2	0	1	3	0	2	0	0	0	0	2	0	2	0	0	0	0	8	1	0	0	0	0	0	5	0	0	5	0	0	13	0	0	0	0	1	0
chr1_15295253_15295767	0	2	3	0	0	0	3	6	0	0	1	11	0	1	1	4	3	0	0	0	0	3	2	0	2	6	0	2	0	1	0	1	0	0	1	1	0	0	4	0	0	1	0	0	0	0	0	0	2
chr1_15322844_15323460	0	1	1	1	2	2	0	2	0	1	0	0	0	0	0	0	3	2	0	0	0	0	1	2	0	0	0	0	0	4	0	0	1	0	3	0	3	0	0	1	0	0	0	0	0	0	2	0	0
chr1_15392053_15392935	6	0	11	0	4	1	3	9	0	0	0	10	0	0	0	0	1	6	0	0	0	0	0	0	0	0	2	0	0	0	0	0	0	0	0	3	0	0	1	2	6	0	0	0	0	0	0	0	0
chr1_15399923_15400383	0	0	5	0	0	5	0	2	0	0	0	6	2	1	2	4	2	0	0	1	0	0	0	0	3	0	0	0	0	0	0	0	0	0	1	4	0	0	0	0	0	0	3	2	4	0	0	0	0
chr1_15407116_15407443	7	2	5	5	0	0	1	1	0	0	1	6	3	0	0	1	0	3	1	0	0	0	0	0	1	0	0	2	0	0	0	0	0	1	0	2	1	0	0	1	0	0	0	0	0	0	0	0	0
chr1_15421591_15421966	11	6	0	0	0	6	1	1	0	2	0	0	3	2	1	0	1	1	0	1	0	0	0	0	0	0	0	1	0	0	2	0	0	0	0	1	1	0	0	0	1	0	0	0	3	0	0	2	0
chr1_15438796_15439119	0	0	0	0	0	2	0	0	1	0	2	3	5	0	0	0	0	3	0	0	0	0	0	0	1	0	2	0	0	1	0	1	0	0	0	1	0	0	2	0	0	0	0	1	0	0	0	0	0
chr1_15464070_15464917	0	0	0	2	0	0	2	0	0	1	2	0	0	0	0	0	0	42	0	0	1	0	10	0	0	0	0	0	0	35	0	0	0	0	0	0	15	0	0	11	0	2	35	1	0	0	7	0	5
chr1_15472780_15473946	3	0	0	9	1	2	4	1	2	0	0	0	3	0	1	0	7	11	0	0	0	1	2	0	0	0	0	0	1	25	0	3	1	1	0	1	3	1	1	11	0	0	13	0	0	0	12	1	2
chr1_15479029_15481321	0	2	2	49	7	4	2	3	0	0	1	0	17	1	0	0	0	126	0	2	0	4	23	0	6	1	3	0	0	134	2	0	0	0	0	6	52	0	3	61	3	0	197	0	0	1	45	6	3
chr1_15494876_15495659	2	1	4	6	0	1	0	0	0	0	0	0	5	0	0	0	0	11	0	0	1	0	2	0	0	0	2	2	0	27	0	0	0	0	0	0	10	0	0	21	0	0	40	0	0	0	3	0	4
chr1_15503936_15506091	0	0	0	2	0	2	1	0	0	2	2	2	4	0	1	2	4	24	0	0	2	0	18	0	1	1	0	3	0	27	0	0	0	0	0	0	27	0	0	37	0	0	68	0	1	0	21	0	3
chr1_15513370_15513742	2	0	1	0	0	0	3	0	0	2	0	2	2	0	0	0	4	1	0	0	0	1	1	0	0	0	0	0	0	4	0	0	0	0	0	0	2	0	0	1	0	1	1	0	0	0	6	0	3
chr1_15516127_15516543	0	1	2	0	2	0	4	1	1	0	4	0	2	1	0	2	0	3	1	0	0	2	0	0	0	2	1	0	0	7	1	0	0	0	0	0	0	3	0	1	0	2	1	0	0	0	3	0	2
chr1_15526873_15527630	0	1	0	0	0	0	2	0	0	0	0	1	0	0	0	0	0	2	0	0	0	0	5	0	0	0	0	2	0	1	0	0	0	4	0	0	3	0	0	12	0	0	9	0	0	0	3	0	0
chr1_15539324_15540421	4	0	0	4	0	2	1	3	4	2	1	0	3	0	0	0	1	9	0	0	0	0	8	0	0	0	0	1	0	1	1	0	0	0	0	1	15	0	0	19	0	1	27	0	0	0	10	2	0
chr1_15550331_15551487	0	0	0	11	0	3	1	5	1	1	2	1	10	1	0	0	5	39	0	0	0	0	16	0	0	0	1	0	0	23	0	3	0	0	0	0	17	0	3	21	0	0	49	0	0	0	11	4	0
chr1_15557564_15558607	3	0	4	2	0	0	0	1	0	0	1	0	5	0	0	4	5	26	0	0	1	0	18	0	0	0	0	1	0	27	0	0	1	0	0	0	6	0	0	12	0	0	33	2	0	0	14	4	7
chr1_15562973_15563829	2	2	0	3	3	0	1	0	0	0	0	1	0	0	1	0	2	11	0	0	0	0	10	0	1	0	5	2	0	35	0	0	0	0	0	0	12	0	0	18	0	0	7	0	0	0	19	0	1
chr1_15572608_15575129	2	0	10	14	2	2	7	3	1	0	3	8	8	5	0	7	9	20	0	1	1	1	7	0	3	2	2	1	2	51	0	1	2	1	3	1	20	7	2	17	0	11	21	2	0	1	19	0	0
chr1_15578647_15579533	0	0	8	1	0	0	1	6	0	2	1	4	0	1	0	9	10	12	2	1	0	3	3	0	4	0	0	2	2	6	1	0	0	3	0	4	3	0	6	2	3	5	2	0	0	0	0	0	2
chr1_15584819_15588460	0	1	8	52	3	6	7	6	3	7	1	7	52	6	2	1	11	509	0	1	0	0	151	0	7	2	4	4	2	430	0	0	0	0	4	1	202	4	1	237	1	0	557	3	0	0	210	0	10
chr1_15598737_15599246	0	0	0	0	3	2	1	3	0	0	2	0	1	0	0	0	1	2	0	0	0	2	0	0	0	0	0	0	0	5	0	0	0	0	0	0	3	0	0	5	0	1	2	0	0	0	5	0	0
chr1_15602137_15603011	0	0	0	2	4	0	1	1	0	0	2	0	0	0	0	1	0	20	0	0	0	0	2	0	0	1	0	0	0	6	0	0	0	0	0	0	3	0	0	15	0	0	25	1	4	0	1	2	0
chr1_15616624_15617240	0	0	0	0	0	1	0	0	0	1	0	0	2	0	2	0	0	4	0	0	0	0	5	0	0	1	0	1	4	10	0	0	0	0	0	0	0	0	0	0	0	7	7	0	0	0	0	0	0
chr1_15649832_15650210	1	0	4	0	0	3	0	2	0	2	2	2	2	1	0	1	2	3	0	0	0	3	0	0	0	1	0	0	1	4	0	0	0	0	0	4	0	2	1	1	0	2	3	0	0	0	1	2	1
chr1_15668703_15669234	3	1	14	0	0	2	5	1	2	2	5	6	2	2	0	1	3	5	0	0	1	8	1	0	11	12	1	3	13	2	0	0	5	0	0	12	1	3	10	2	10	5	1	0	1	1	0	0	4
chr1_15671847_15672958	6	8	39	9	7	5	10	9	2	5	15	44	7	18	4	1	16	26	1	1	2	23	10	1	14	26	4	24	33	27	1	3	8	1	1	26	3	3	65	12	35	41	13	0	0	3	3	2	5
chr1_15698536_15698867	0	2	2	0	0	0	3	0	1	1	1	0	2	0	0	2	0	3	0	1	0	0	1	1	1	1	0	0	1	0	0	0	0	0	2	0	1	0	0	0	0	0	1	0	0	0	0	1	0
chr1_15709518_15711125	16	8	3	7	6	10	14	4	6	8	4	7	5	3	1	2	3	21	2	0	2	2	6	0	2	2	3	0	3	12	0	5	1	5	2	7	1	0	5	5	3	2	3	8	3	0	1	0	2
chr1_15712317_15712685	0	2	2	0	4	1	2	5	0	3	1	12	3	0	0	0	1	18	0	0	0	2	3	0	0	0	0	2	4	0	0	0	0	3	0	5	0	0	1	0	1	0	1	2	5	1	0	0	0
chr1_15726943_15727271	0	1	13	2	1	7	0	4	1	2	2	17	0	1	1	0	4	3	0	0	0	0	0	0	0	1	0	0	0	2	0	0	0	0	0	0	0	1	0	0	7	0	0	2	0	0	0	2	0
chr1_15735603_15738948	177	174	287	59	114	99	98	109	28	115	172	467	138	156	13	37	66	357	24	54	50	271	183	93	150	201	95	189	302	538	128	27	49	61	114	316	106	94	254	137	329	207	365	30	36	26	87	54	94
chr1_15742503_15744434	110	45	75	31	60	47	41	25	14	80	65	105	82	89	15	11	19	226	28	29	20	53	109	39	79	85	33	39	27	364	29	33	14	16	24	47	80	37	78	108	58	93	225	24	26	15	101	57	48
chr1_15747914_15748345	1	3	25	5	5	7	7	6	1	8	15	19	25	12	3	0	3	35	3	2	9	5	10	4	3	14	8	5	1	23	4	1	0	1	3	5	10	3	9	7	3	6	13	3	4	0	3	2	5
chr1_15753023_15754227	11	24	24	6	29	41	31	28	6	23	31	48	22	38	3	15	30	54	5	14	16	22	46	20	35	19	19	15	13	53	11	3	0	5	11	31	20	8	21	19	2	18	19	12	14	16	11	46	22
chr1_15755065_15758063	24	16	38	42	6	36	19	35	15	30	15	41	48	18	4	2	13	123	12	19	13	36	58	12	16	24	21	17	11	143	3	1	1	9	17	27	46	15	19	40	9	23	83	9	7	4	39	7	7
chr1_15771543_15771886	0	0	0	2	1	0	0	2	1	2	2	2	3	0	1	2	0	2	0	3	0	1	1	0	0	0	0	5	0	0	1	0	0	1	1	1	0	0	0	1	0	2	1	0	0	0	0	0	0
chr1_15790677_15791792	1	0	0	0	0	1	0	0	0	0	0	1	0	0	0	1	0	0	0	0	0	1	7	0	0	0	0	0	0	6	0	0	0	0	0	1	6	0	0	7	1	0	20	0	0	0	6	0	0
chr1_15829203_15830238	3	4	2	11	0	11	0	4	4	7	2	0	4	1	2	0	10	14	0	3	0	3	1	4	2	2	2	0	0	5	0	1	0	1	3	2	0	2	1	5	0	3	0	1	0	0	2	2	0
chr1_15840489_15840908	2	5	3	2	2	3	2	3	4	3	1	1	9	0	0	1	6	4	0	1	3	0	1	1	2	3	5	0	0	0	3	1	0	0	0	0	4	0	0	6	0	3	0	0	0	0	0	11	0
chr1_15850456_15853761	161	142	172	13	78	64	78	165	14	88	142	154	80	87	45	57	116	200	38	42	63	160	64	103	113	84	118	214	128	213	156	35	30	57	135	210	31	169	120	81	98	128	192	73	74	41	45	106	82
chr1_15877422_15877767	1	0	13	0	3	5	5	2	0	7	4	1	0	1	0	0	7	0	1	0	1	0	2	0	0	1	0	1	0	2	0	0	0	3	0	2	0	0	4	1	0	1	0	0	1	0	0	8	2
chr1_15883535_15884720	11	5	3	0	2	11	1	5	0	5	3	2	2	0	1	0	4	6	1	0	2	2	0	0	1	2	6	0	1	2	0	0	0	0	2	1	0	1	0	1	0	0	0	0	1	1	0	1	0
chr1_15890309_15890932	24	0	0	0	1	38	0	4	1	38	0	3	0	3	11	0	5	5	0	10	1	0	1	0	0	4	8	0	1	0	0	0	0	6	0	1	0	0	2	1	0	3	2	5	0	0	2	0	1
chr1_15893094_15893817	4	3	7	0	1	13	7	16	0	25	12	10	1	8	2	6	11	0	0	9	1	4	1	2	1	4	8	1	0	0	1	3	1	0	3	9	0	1	2	3	2	1	0	4	7	0	0	7	0
chr1_15894979_15895387	4	4	3	0	0	9	7	4	0	8	3	2	1	3	2	2	6	2	2	3	1	1	3	2	1	0	2	3	1	2	0	0	0	0	6	2	0	3	2	3	4	2	0	5	6	3	3	1	0
chr1_15904032_15906450	41	71	56	0	86	96	110	126	23	92	133	114	0	143	28	60	111	20	30	24	43	62	6	67	78	50	32	86	16	4	67	13	17	22	53	81	0	70	32	13	37	34	4	23	122	43	0	105	13
chr1_15910968_15911897	35	30	19	3	30	25	63	66	9	39	41	49	2	26	20	22	30	7	8	13	34	22	0	25	27	17	20	24	21	1	21	9	0	14	49	44	2	38	18	3	24	8	0	6	40	10	2	29	9
chr1_15929645_15930597	30	11	12	5	9	16	6	22	1	18	9	22	15	8	12	3	18	30	0	0	4	9	1	5	4	8	10	2	5	22	8	2	1	6	2	28	10	8	3	4	6	5	22	17	2	10	2	4	6
chr1_15943223_15945225	74	88	66	19	36	53	86	150	17	81	70	136	39	67	18	19	49	146	23	55	46	160	26	50	84	75	51	100	116	180	71	29	31	29	50	153	16	73	87	49	74	76	119	45	55	37	14	77	31
chr1_15972313_15972653	4	0	1	0	0	1	1	0	0	1	1	0	0	4	0	1	1	2	0	1	0	0	2	0	4	2	1	1	3	1	1	0	0	0	1	1	0	0	0	0	4	4	0	3	0	0	0	0	0
chr1_15986444_15986896	9	5	1	0	1	7	5	0	0	13	1	1	3	1	0	0	4	1	0	0	0	1	1	2	0	2	2	0	0	1	0	1	0	1	1	0	0	1	1	0	0	0	0	0	0	0	4	0	1
chr1_16000985_16001688	2	0	0	7	0	0	2	0	0	1	0	0	1	0	1	0	0	20	1	0	0	0	16	0	0	0	1	0	3	4	1	0	0	0	0	0	14	1	0	8	0	0	20	0	1	1	8	1	1
chr1_16006669_16011793	108	81	64	25	49	91	78	89	20	139	60	63	30	66	19	20	69	282	21	57	28	50	212	41	23	37	59	61	34	206	43	10	11	37	35	53	129	56	34	192	32	51	328	33	38	12	139	47	37
chr1_16023108_16024441	98	67	49	13	21	77	60	104	20	108	74	47	12	48	45	43	89	132	24	42	50	55	13	57	38	24	66	56	14	36	42	9	2	23	43	80	12	47	8	28	17	18	87	47	88	34	22	94	19
chr1_16029765_16030624	7	1	2	6	5	4	11	6	3	6	3	0	1	7	3	2	1	19	0	3	0	1	3	0	5	1	1	3	3	7	0	0	0	3	3	4	6	2	7	22	0	4	34	1	2	0	2	2	1
chr1_16033425_16033837	10	0	0	3	1	10	1	3	1	4	2	1	1	2	2	3	6	9	2	2	0	1	0	0	0	3	1	0	2	0	0	0	0	0	2	3	1	0	3	0	0	2	0	0	1	0	1	0	1
chr1_16041120_16041720	3	9	11	0	5	3	6	3	1	5	6	1	2	0	0	2	7	15	1	0	2	5	0	2	2	4	2	2	0	0	2	0	0	6	1	5	0	0	2	4	0	3	2	0	1	5	0	2	4
chr1_16044534_16044905	1	2	8	4	0	4	8	14	0	10	5	3	1	3	2	1	10	4	2	2	1	4	5	3	3	1	2	1	3	4	0	0	0	3	3	0	0	1	3	3	0	0	1	3	0	0	1	4	0
chr1_16051139_16052088	6	5	1	3	6	6	10	16	6	7	6	4	11	6	2	4	13	22	1	5	6	6	8	5	9	1	8	9	3	3	0	3	3	7	4	13	3	4	6	10	2	8	9	4	6	4	3	0	3
chr1_16059671_16060000	4	5	3	1	1	12	9	7	1	13	3	5	4	4	1	2	12	2	1	1	4	6	2	9	4	7	16	3	0	3	3	0	0	0	2	9	3	5	0	0	2	4	0	8	8	6	0	7	2
chr1_16061955_16062906	32	9	1	10	4	12	18	15	4	25	14	16	6	9	5	4	5	13	3	14	5	12	9	4	5	8	15	5	1	7	4	0	3	8	6	10	5	7	4	1	4	6	4	3	5	4	6	9	7
chr1_16063296_16064408	6	9	9	0	3	10	7	11	1	11	6	5	5	5	7	4	12	12	2	4	4	3	3	1	3	1	6	2	1	2	2	8	2	4	5	4	2	4	6	2	2	4	9	4	2	1	1	9	0
chr1_16064513_16066398	51	23	14	5	24	32	27	33	11	42	21	35	9	21	10	19	36	26	6	18	10	21	11	23	2	5	20	7	1	4	2	0	0	31	13	24	6	11	6	10	4	6	7	22	22	8	5	28	8
chr1_16084828_16085898	1	2	0	4	0	8	9	4	1	1	3	1	1	4	0	6	5	2	0	0	2	10	0	0	0	1	6	6	1	1	0	0	0	5	5	5	0	6	0	0	0	3	1	5	2	0	0	1	0
chr1_16107305_16107811	0	4	1	2	2	1	0	1	0	1	0	0	1	0	1	1	0	2	0	1	0	0	8	0	0	0	0	0	1	10	0	0	0	0	0	0	4	0	0	2	0	1	15	0	0	0	0	0	0
chr1_16115224_16115798	0	0	0	0	0	3	0	2	0	1	0	1	0	0	1	0	0	10	0	0	0	0	3	0	0	0	0	2	0	4	0	0	0	0	0	1	4	1	0	14	0	0	4	0	0	0	6	0	1
chr1_16125626_16126645	17	4	6	5	2	2	0	2	2	10	0	2	6	1	0	3	0	4	1	2	1	1	3	1	0	1	1	0	0	6	0	0	0	0	0	2	3	1	1	4	0	1	5	1	0	0	0	1	0
chr1_16151931_16152726	2	2	0	2	0	1	1	0	0	7	0	0	7	2	1	0	0	14	0	3	0	1	17	1	0	0	2	1	2	19	0	0	0	2	5	3	10	0	0	16	0	0	18	4	0	1	5	0	0
chr1_16155751_16156636	13	1	1	1	4	18	7	9	1	16	0	3	16	1	6	0	5	12	0	5	0	3	13	4	2	1	24	2	3	19	0	0	0	2	4	3	12	4	1	6	1	1	11	17	12	0	2	3	13
chr1_16160877_16164131	191	96	177	35	81	81	134	242	22	138	157	225	65	143	92	44	151	507	83	119	119	217	96	142	159	116	249	375	190	436	231	25	29	103	218	415	113	295	235	150	142	193	357	116	174	83	93	177	99
chr1_16173566_16176608	126	93	81	25	56	68	80	141	23	100	102	137	42	80	22	46	98	282	44	46	58	157	43	111	57	76	84	230	124	153	124	28	12	46	132	213	46	144	75	52	101	105	206	30	70	34	17	78	37
chr1_16184809_16185319	0	3	3	1	1	4	10	1	2	5	9	0	6	6	1	0	5	1	0	0	1	1	4	3	1	3	1	0	0	7	1	0	0	0	0	0	9	0	3	5	1	5	1	9	0	2	0	1	0
chr1_16186692_16187434	0	2	2	0	4	5	4	6	3	5	3	1	2	2	1	6	7	3	1	2	2	0	4	1	0	3	1	1	1	0	2	0	0	1	4	7	0	0	0	7	0	0	0	2	2	0	0	0	2
chr1_16190074_16190768	3	2	4	0	2	13	3	0	1	1	2	1	2	2	5	11	4	3	1	0	0	0	0	0	2	2	2	0	1	1	0	0	0	3	2	0	0	0	2	2	1	2	0	0	0	0	0	0	0
chr1_16209119_16209976	21	2	5	5	3	39	9	10	1	23	4	7	9	3	6	2	11	22	0	18	1	2	9	4	5	2	16	1	1	14	1	0	0	12	0	3	4	5	0	12	1	7	14	16	5	0	6	4	5
chr1_16212335_16213339	20	1	7	8	11	35	8	12	2	43	3	10	8	3	16	0	17	49	0	16	4	4	17	4	4	3	14	2	3	40	1	0	0	9	4	8	24	1	3	19	0	1	46	13	10	1	23	4	13
chr1_16219865_16220327	0	0	1	4	2	11	3	2	1	6	0	1	2	1	1	1	2	12	6	0	0	0	7	0	0	1	0	1	0	2	0	0	0	0	0	1	6	1	3	8	0	1	6	4	0	0	1	0	0
chr1_16237868_16238232	0	0	0	0	2	5	4	0	1	2	2	1	1	2	0	0	2	2	0	1	1	2	0	3	1	2	6	0	1	0	0	0	0	0	1	4	1	0	8	1	1	3	2	0	0	0	2	0	1
chr1_16241815_16244190	9	7	8	6	11	14	18	27	2	24	13	21	6	15	9	11	21	8	4	8	6	16	11	2	8	17	7	8	10	3	2	0	10	3	5	15	5	7	12	6	11	24	7	2	17	4	9	5	14
chr1_16261461_16266159	42	28	30	20	40	73	36	67	12	71	48	61	46	50	16	50	42	77	4	38	33	40	60	32	27	48	28	14	23	56	17	6	2	24	25	58	15	41	18	38	20	33	49	35	37	17	31	51	19
chr1_16267514_16268357	23	11	8	6	9	38	24	25	1	33	18	22	21	12	6	7	28	25	2	12	5	15	18	19	9	27	11	14	7	16	4	0	3	3	15	23	13	7	14	14	5	5	12	5	22	5	10	26	11
chr1_16274477_16279575	261	187	278	43	137	210	126	152	32	324	182	248	88	166	62	81	113	234	46	145	115	296	217	206	272	263	204	233	239	446	169	46	38	60	133	234	161	239	283	204	116	327	293	97	118	55	168	222	139
chr1_16285861_16286179	0	0	12	0	0	1	1	6	0	1	0	0	3	1	4	2	0	1	1	4	3	1	0	0	4	0	2	0	0	2	2	0	0	0	0	1	3	0	0	0	0	1	0	1	2	0	0	5	0
chr1_16290331_16293320	120	4	16	22	20	76	25	24	16	115	34	23	18	21	48	8	8	67	2	51	21	33	60	21	75	18	83	28	14	119	23	10	3	28	13	34	40	23	16	65	6	54	116	39	27	13	51	36	65
chr1_16301055_16302950	99	40	72	9	29	62	27	74	6	61	25	40	8	14	23	20	30	76	4	47	35	75	28	35	58	47	104	81	42	131	54	9	14	22	49	85	24	58	50	48	24	42	70	29	34	22	28	43	47
chr1_16312380_16312727	0	0	0	0	0	0	0	0	0	1	0	0	0	1	0	0	0	1	0	0	1	0	0	0	0	1	0	0	0	2	0	0	0	0	0	0	0	0	0	1	0	0	1	0	0	0	1	0	1
chr1_16317663_16318531	3	7	0	1	6	13	5	4	2	10	3	4	6	0	1	1	3	7	0	1	2	1	4	0	0	3	4	0	2	3	2	2	0	1	3	0	1	2	2	0	1	4	3	7	6	0	2	3	5
chr1_16320807_16321186	0	0	0	1	0	0	1	1	0	2	0	2	1	2	0	1	0	2	0	0	0	5	0	0	0	0	2	2	1	2	0	0	0	3	3	2	2	3	0	3	0	2	0	0	1	0	2	0	0
chr1_16332495_16332960	6	7	0	0	0	4	1	3	0	4	1	0	0	0	2	1	1	3	1	0	2	0	0	0	0	1	0	0	1	0	1	0	0	0	0	3	0	2	1	0	1	0	3	4	0	0	0	1	0
chr1_16339284_16343216	54	21	19	5	8	48	23	33	2	53	7	17	5	8	13	7	36	36	3	12	2	29	10	4	13	8	14	15	8	30	4	1	0	19	12	21	6	21	4	10	10	16	15	8	9	3	11	22	9
chr1_16354653_16355067	1	4	5	0	0	0	4	10	2	8	2	0	4	1	0	0	3	0	3	0	1	1	3	1	2	0	0	0	3	1	1	0	0	0	4	0	0	1	0	0	0	1	0	2	3	0	0	0	0
chr1_16358282_16358931	5	0	0	1	0	1	0	0	0	2	2	0	2	0	1	0	0	0	0	0	0	0	1	0	0	0	0	0	0	3	0	0	0	0	0	0	0	0	2	0	0	2	0	0	1	0	0	0	0
chr1_16372392_16373723	11	0	0	0	0	8	1	0	6	6	0	3	0	1	3	1	4	4	1	1	0	0	0	1	3	1	1	2	0	3	0	0	0	2	1	2	1	1	1	1	0	5	3	0	2	0	0	0	2
chr1_16399320_16400723	15	0	1	0	0	8	5	6	0	6	3	12	2	8	1	0	4	0	1	3	2	9	0	2	2	3	7	12	0	1	5	0	0	0	3	0	2	6	5	0	3	2	1	2	2	0	0	0	0
chr1_16405475_16406358	6	6	17	6	1	6	10	8	6	5	9	22	2	4	1	1	5	2	1	12	1	19	0	7	5	11	5	9	14	4	0	0	1	2	0	15	2	3	16	2	9	11	2	0	5	6	2	0	3
chr1_16415169_16415513	0	2	0	0	0	0	6	4	4	3	0	1	1	0	0	2	1	0	0	1	0	0	4	8	0	0	1	0	0	3	1	0	0	0	0	2	0	0	0	0	0	0	0	0	0	0	5	0	3
chr1_16416924_16417287	0	1	0	0	0	5	3	2	0	0	7	1	0	1	0	2	9	5	0	0	0	0	0	0	0	0	0	0	0	0	0	3	0	0	0	0	0	0	0	1	0	0	0	5	0	3	0	0	0
chr1_16438251_16439310	8	4	19	0	0	5	3	9	1	2	8	5	2	1	1	0	13	5	3	0	0	4	4	0	0	1	0	1	1	1	0	0	0	5	2	2	1	0	2	4	0	1	0	0	0	0	2	1	0
chr1_16449079_16450525	3	8	16	0	8	2	4	10	0	4	3	22	1	0	0	3	12	16	0	0	3	7	0	2	2	7	4	4	7	0	2	0	1	0	5	16	0	1	10	0	12	6	2	0	1	4	0	1	0
chr1_16484400_16485279	4	6	11	0	14	8	19	8	3	5	30	7	4	22	4	6	3	3	9	3	3	3	5	5	1	0	1	9	1	2	8	3	0	0	6	7	0	19	2	1	2	3	3	1	4	0	0	5	1
chr1_16488093_16489179	15	19	8	0	35	10	20	10	15	5	26	16	1	20	1	7	18	5	5	1	5	10	0	12	5	7	0	17	1	0	21	0	1	1	15	4	2	31	1	1	5	0	0	2	9	4	3	20	4
chr1_16490787_16491162	0	5	0	0	0	3	2	2	0	1	1	3	0	3	3	0	0	1	4	4	3	1	1	1	1	0	0	1	0	10	2	0	0	0	2	2	2	0	0	3	0	0	0	3	0	0	0	3	0
chr1_16493769_16494870	5	18	6	5	10	14	13	8	1	13	14	34	1	21	4	12	7	5	0	1	3	8	1	14	2	3	15	15	25	6	11	3	2	5	3	19	1	11	3	0	20	6	0	0	5	7	0	4	0
chr1_16499553_16500385	2	0	4	1	0	2	1	2	2	1	6	1	4	1	0	1	1	9	0	0	0	1	8	1	0	0	1	4	0	26	2	0	0	0	0	5	1	0	0	3	1	2	12	0	4	0	4	0	1
chr1_16508976_16509381	0	0	2	5	2	2	3	3	2	0	1	2	1	2	1	0	1	6	0	2	0	0	0	0	0	0	2	1	0	0	0	0	0	0	3	2	0	0	1	3	0	0	0	0	0	0	0	0	0
chr1_16510404_16510884	1	0	4	0	0	1	1	2	0	0	2	8	1	1	1	0	1	0	0	2	0	3	0	0	0	0	0	1	1	0	0	0	0	0	1	2	1	1	0	1	0	0	1	2	0	7	1	4	0
chr1_16521084_16522367	0	0	1	0	0	2	1	1	0	1	1	0	3	0	1	1	3	0	0	0	0	4	0	0	1	0	1	0	0	2	0	0	0	0	2	0	0	1	0	6	0	0	3	0	0	1	0	1	0
chr1_16524916_16526182	6	13	4	0	9	21	22	23	13	16	11	16	6	18	4	7	10	13	5	3	6	7	2	3	3	4	1	7	1	3	3	2	0	5	6	8	0	17	3	4	2	3	1	4	8	2	4	7	0
chr1_16532525_16533945	62	92	80	7	41	28	50	70	15	31	65	87	43	66	7	28	43	50	21	19	36	77	11	44	55	36	26	111	69	56	79	21	11	12	63	102	11	76	60	10	35	54	26	6	36	16	8	37	19
chr1_16542855_16546270	15	26	27	2	14	21	23	53	12	19	33	55	28	21	12	17	51	37	15	9	7	26	8	20	26	14	13	25	12	16	24	1	6	12	36	31	4	26	24	1	17	9	8	9	42	6	0	21	8
chr1_16553228_16553676	10	4	0	0	0	7	1	1	0	8	1	0	1	1	0	0	8	1	0	0	0	1	1	0	0	3	4	1	1	1	0	0	0	0	0	4	0	1	2	0	0	1	0	0	0	0	0	0	0
chr1_16562676_16564104	71	38	53	3	25	45	25	61	1	64	61	69	8	36	15	16	49	21	12	26	21	37	3	21	28	34	69	60	44	7	31	14	8	37	34	73	0	40	23	9	36	11	3	28	26	18	0	21	31
chr1_16569476_16571233	11	16	5	1	12	12	7	22	11	19	20	17	4	26	3	5	14	2	1	8	9	9	3	7	1	2	4	5	0	1	3	1	3	0	4	12	3	8	2	4	2	1	4	2	3	3	1	9	0
chr1_16576496_16578272	8	9	14	2	7	18	21	27	8	28	19	17	3	13	7	8	23	14	0	10	5	15	4	8	3	9	5	2	1	1	1	2	1	5	5	5	2	6	4	0	1	1	2	2	14	3	0	21	3
chr1_16593663_16594011	0	0	0	1	0	3	1	3	0	0	1	0	0	0	2	1	2	5	1	0	0	0	2	1	0	0	1	0	0	1	0	0	0	0	0	2	0	1	0	0	0	0	0	0	1	0	0	2	0
chr1_16620123_16620516	3	0	0	9	0	1	0	2	0	0	2	1	2	1	2	0	2	13	0	1	0	0	2	0	1	2	0	2	0	4	0	0	0	0	0	0	4	0	1	4	1	0	17	0	1	0	3	0	3
chr1_16678257_16679621	84	92	74	19	26	48	95	167	21	72	100	90	31	84	13	61	96	141	42	28	55	139	38	50	82	66	64	147	89	169	98	21	12	28	103	167	23	129	86	45	73	71	163	50	52	33	21	63	28
chr1_16693467_16694784	78	84	107	6	46	27	86	134	14	65	105	144	26	92	22	21	79	176	40	49	58	118	44	58	92	115	141	143	82	164	91	32	29	35	91	175	45	136	114	68	82	103	192	46	102	25	63	82	56
chr1_16703270_16703622	1	10	5	3	1	8	16	6	2	7	3	3	6	6	0	0	3	8	1	1	0	0	4	0	5	5	0	4	0	4	0	0	2	3	1	2	4	2	1	2	0	3	0	2	2	2	2	0	2
chr1_16711775_16714243	50	12	37	4	27	56	32	52	13	81	38	36	8	23	27	31	55	43	6	21	32	26	11	14	19	38	24	26	12	10	10	3	7	6	11	41	14	25	21	15	15	23	27	16	23	13	7	23	26
chr1_16718986_16719832	1	8	1	3	4	13	10	18	5	10	3	9	5	5	5	3	10	14	1	3	0	9	4	6	14	16	2	4	0	1	2	0	0	0	1	1	2	7	4	4	4	4	6	0	2	2	10	3	0
chr1_16724185_16727752	48	37	64	11	22	53	49	60	14	65	57	39	16	27	15	22	77	43	11	12	19	25	14	32	10	30	11	21	7	11	13	9	5	15	27	49	6	45	15	10	12	15	7	15	20	19	9	41	17
chr1_16746957_16748585	35	32	64	4	22	21	47	54	26	32	93	65	2	53	11	30	44	25	28	8	31	43	10	33	17	40	25	64	25	2	44	3	5	12	31	55	0	38	25	5	22	11	0	15	33	15	0	56	24
chr1_16766842_16768157	83	69	96	8	36	41	54	92	10	70	72	93	28	71	8	31	73	54	19	21	59	86	23	68	83	38	62	105	37	81	106	12	22	11	65	92	11	95	70	17	32	33	76	28	64	23	12	69	25
chr1_16770637_16770976	1	0	6	9	6	4	8	8	0	7	6	5	2	5	0	2	2	32	2	0	1	0	8	2	2	10	1	8	0	12	0	0	1	0	1	1	3	0	2	8	0	0	27	0	8	3	7	3	1
chr1_16775299_16775818	1	6	0	3	4	5	11	1	1	9	6	2	4	8	0	6	2	0	5	1	1	1	3	0	2	2	1	1	0	2	0	0	0	0	1	2	1	6	1	0	1	0	2	0	4	4	2	0	0
chr1_16778175_16779435	22	2	5	2	11	28	12	8	3	22	6	6	3	13	5	3	19	18	6	6	5	7	2	7	9	5	19	5	7	4	5	2	2	7	2	13	4	10	2	5	2	5	6	1	5	5	2	10	11
chr1_16788249_16790413	11	19	10	4	27	18	9	24	1	18	18	14	4	10	12	12	36	12	9	3	8	8	8	6	15	8	7	2	3	7	0	4	0	4	14	9	1	12	11	11	11	4	7	4	13	5	0	10	1
chr1_16800624_16801055	2	2	0	0	0	2	2	2	3	2	2	7	4	6	0	1	2	12	0	3	1	1	1	4	0	1	6	0	0	0	0	0	0	1	0	3	0	1	0	0	3	0	0	2	2	1	0	5	0
chr1_16802360_16803720	6	3	12	6	5	12	10	6	3	11	6	7	3	14	3	1	10	6	4	5	3	6	3	6	4	1	1	3	0	0	8	0	1	2	3	8	9	8	5	0	0	3	0	1	4	0	0	4	0
chr1_16810862_16811789	6	1	6	3	2	4	7	5	5	1	5	7	1	5	3	1	4	6	3	1	5	11	0	4	4	2	1	0	0	2	0	0	0	0	2	5	0	12	4	0	4	0	2	1	0	1	0	1	0
chr1_16824125_16826274	29	17	28	0	12	6	27	32	2	13	15	38	4	31	2	8	22	7	13	4	11	36	3	19	9	9	7	15	13	4	18	4	0	5	25	30	1	11	24	0	10	1	7	6	17	4	0	18	5
chr1_16840434_16840964	0	0	0	0	0	0	1	4	0	0	0	0	0	1	0	4	3	8	5	0	1	1	0	0	0	0	0	1	2	1	5	1	0	1	0	0	0	0	0	0	0	0	1	0	1	0	0	0	0
chr1_16919806_16921076	0	1	3	0	1	3	0	6	0	4	1	6	0	2	1	0	1	1	1	0	1	0	3	0	0	0	1	1	0	0	0	0	0	0	1	1	0	0	0	0	0	0	5	0	0	1	0	1	0
chr1_16939510_16940490	27	17	34	0	9	7	18	40	3	5	14	17	2	14	5	11	27	19	0	3	10	24	10	7	6	4	10	12	8	5	5	0	2	7	10	16	1	10	2	1	3	1	7	5	15	1	0	6	2
chr1_16947414_16947843	3	3	4	0	6	3	2	4	0	11	0	4	0	4	1	13	10	5	0	0	2	7	3	1	4	4	0	1	0	0	0	0	0	0	1	3	3	2	3	1	0	5	7	1	2	1	0	0	0
chr1_16952922_16953358	0	4	9	0	3	5	4	11	2	1	1	7	2	5	0	5	7	3	5	0	2	0	2	0	3	0	2	1	0	0	0	0	0	0	0	2	0	0	0	0	0	3	1	0	0	1	0	1	0
chr1_16956715_16957655	2	0	9	1	4	10	10	10	5	3	6	7	7	3	4	1	5	18	0	1	1	5	8	2	1	4	7	4	0	1	5	0	0	2	3	4	2	8	1	3	4	3	6	4	2	0	0	2	1
chr1_16958401_16958722	3	2	0	0	3	1	5	0	1	2	0	5	3	0	0	6	0	0	2	0	1	3	1	3	4	2	0	0	3	0	1	0	0	0	0	0	1	2	2	0	3	7	2	0	2	0	0	0	0
chr1_16963394_16963703	2	3	0	1	1	0	1	13	0	3	2	3	4	3	0	1	5	0	1	0	0	1	0	0	0	0	1	0	0	0	1	0	0	0	0	0	1	3	2	0	0	1	0	1	4	2	0	0	0
chr1_16969254_16972269	29	30	42	9	27	43	63	83	13	34	59	65	5	29	2	39	52	36	25	9	23	47	7	28	30	29	12	29	11	16	13	7	14	4	16	24	4	14	7	3	27	34	16	4	55	17	2	30	11
chr1_17026910_17027955	2	3	1	0	1	8	14	14	1	5	4	4	1	5	0	5	3	13	0	3	4	11	6	4	1	1	1	0	0	0	1	2	0	1	3	13	1	4	1	2	9	1	0	3	7	2	0	3	1
chr1_17041775_17043273	8	10	6	1	11	6	9	11	2	4	2	4	0	0	1	1	8	5	0	3	0	5	1	0	3	3	2	0	2	1	1	0	0	1	9	5	0	7	4	0	6	0	2	3	0	5	0	0	3
chr1_17045148_17045475	0	3	5	1	0	4	1	5	0	5	3	2	0	0	0	2	5	0	0	0	0	1	4	0	0	0	1	0	0	0	2	0	1	2	2	5	0	0	0	1	0	0	0	1	0	0	2	0	0
chr1_17215495_17216162	21	4	21	3	6	7	4	5	1	15	13	14	2	12	0	0	5	3	1	4	4	6	0	5	1	0	4	8	0	1	3	0	0	2	5	8	0	5	0	1	0	0	3	6	11	0	0	5	0
chr1_17221889_17223579	15	19	10	2	3	0	5	6	0	18	14	10	5	14	0	1	4	2	0	0	3	2	1	2	4	1	2	5	1	4	3	0	0	3	1	1	1	4	0	1	1	2	0	0	7	0	1	3	4
chr1_17230373_17232152	98	34	63	6	57	26	41	76	13	52	76	80	20	83	25	36	53	85	30	58	43	84	16	55	52	38	40	59	40	39	52	17	12	22	89	144	31	135	91	73	42	44	40	27	51	36	7	46	25
chr1_17240095_17241175	28	23	13	1	6	12	6	24	2	9	19	31	10	26	0	7	16	6	13	5	13	32	0	12	11	11	4	23	6	11	8	2	10	7	34	42	0	28	23	0	13	9	6	1	19	2	0	6	0
chr1_17247974_17249282	14	3	7	1	11	10	12	17	5	12	13	18	6	18	2	3	11	3	7	6	6	17	6	5	4	5	1	4	0	0	1	1	5	5	6	22	1	4	2	2	1	0	2	4	10	17	6	7	5
chr1_17249650_17250235	0	0	4	0	3	4	3	4	0	0	0	1	7	4	1	5	1	0	0	0	0	1	0	0	1	0	2	0	1	2	0	0	0	2	1	6	1	5	0	0	0	1	2	0	5	0	0	4	6
chr1_17253778_17254545	3	5	4	1	4	6	13	16	2	8	7	13	6	4	2	0	3	4	0	1	0	4	5	0	0	5	0	1	0	1	2	0	1	0	10	11	2	6	6	6	7	8	1	4	2	6	0	12	2
chr1_17265020_17265497	1	0	0	0	3	0	0	1	0	0	4	3	2	1	0	0	2	0	0	0	1	1	1	0	3	1	1	1	0	3	0	0	0	2	2	1	1	0	0	0	0	3	1	0	3	0	1	0	0
chr1_17272274_17272747	0	3	3	0	2	3	2	2	2	2	7	4	1	4	0	2	5	9	4	4	4	1	2	1	3	1	1	4	2	2	2	1	0	0	3	1	2	2	0	1	0	0	4	6	2	4	1	0	4
chr1_17280951_17281749	1	5	1	0	2	2	5	4	6	1	6	9	2	2	1	11	7	10	2	3	1	1	0	1	7	0	0	0	4	0	1	0	0	1	1	4	0	1	3	0	0	0	3	1	5	0	0	2	1
chr1_17287127_17288106	2	3	17	0	7	12	16	7	6	6	10	7	0	12	0	4	9	5	5	2	5	0	0	5	1	1	2	4	7	1	4	1	0	3	12	4	0	5	14	2	3	5	4	1	12	0	0	1	2
chr1_17294025_17294478	2	3	3	1	6	2	3	15	0	1	5	4	3	3	0	7	9	7	0	1	2	3	1	4	2	1	5	10	0	1	0	3	0	6	1	3	0	5	2	0	1	0	0	1	2	3	2	6	0
chr1_17296110_17298837	13	24	37	6	6	8	31	24	9	13	31	26	9	24	4	21	25	7	9	6	9	10	8	20	7	6	8	14	5	7	12	3	1	12	20	23	5	19	5	2	3	9	4	9	17	10	3	9	1
chr1_17299254_17299640	0	5	4	5	5	1	3	3	1	2	4	2	3	1	2	2	3	2	0	0	2	0	0	0	1	4	1	2	5	0	3	0	0	0	3	4	0	3	2	0	2	0	0	1	2	1	0	3	0
chr1_17304244_17304865	2	9	2	1	0	10	9	3	0	3	6	3	3	4	1	0	4	4	0	0	0	1	5	3	9	2	3	1	1	0	0	0	0	2	4	5	2	3	0	0	2	0	1	4	10	0	0	3	0
chr1_17309945_17310288	0	4	8	0	3	2	2	1	1	1	3	3	1	2	0	1	0	0	0	0	0	0	2	0	0	4	0	0	0	1	1	0	0	0	3	6	1	0	0	0	0	2	1	0	0	0	0	2	2
chr1_17311393_17311712	0	0	0	0	0	2	4	6	2	0	3	1	0	3	0	0	3	1	0	1	0	5	2	0	3	3	1	0	0	0	0	0	0	0	0	1	1	1	0	1	1	0	3	0	1	1	0	0	0
chr1_17312534_17312895	0	0	3	0	0	2	4	0	0	4	2	3	2	5	0	0	5	1	0	0	0	4	3	0	3	2	0	0	0	0	0	0	0	0	0	3	0	1	0	0	0	0	0	1	0	0	5	1	0
chr1_17323535_17323981	4	6	0	7	1	2	3	6	1	2	0	1	2	1	0	1	2	2	0	0	1	0	3	2	0	5	1	2	1	4	0	0	0	1	1	0	0	0	0	0	1	0	1	0	0	0	0	1	0
chr1_17328226_17328914	0	0	4	4	0	5	5	7	2	7	2	5	3	7	1	5	3	0	1	3	3	3	3	2	2	5	3	5	1	0	1	0	1	2	4	5	0	6	4	4	3	8	1	0	1	4	2	1	4
chr1_17337037_17338743	21	15	39	2	12	45	42	35	7	39	25	29	9	22	1	12	29	38	16	4	11	35	6	29	26	25	12	38	19	17	13	4	6	8	38	29	2	27	11	2	22	19	12	1	15	5	1	5	4
chr1_17347567_17348649	9	1	4	4	4	21	11	4	5	13	8	4	2	10	3	5	7	7	0	11	0	3	2	3	7	1	15	5	0	1	1	0	0	6	2	5	1	1	0	0	1	1	1	3	7	6	3	1	0
chr1_17349101_17349394	6	5	1	0	2	3	3	8	1	3	5	1	3	3	2	7	14	8	0	1	4	1	1	0	2	2	2	1	0	1	2	1	0	0	0	3	0	0	6	1	0	2	1	1	1	3	0	1	2
chr1_17356303_17356879	5	0	0	5	4	3	3	3	0	0	2	4	0	2	0	1	3	15	1	1	5	1	2	0	1	1	0	2	2	3	0	0	0	0	0	3	3	3	2	4	0	2	2	0	2	2	7	1	0
chr1_17371538_17372665	5	5	2	3	7	9	1	3	2	6	3	0	1	0	1	1	0	27	0	2	0	1	14	0	1	1	1	1	0	15	4	0	0	1	0	0	3	0	0	10	0	0	18	2	5	1	10	0	8
chr1_17374123_17374565	4	4	6	3	3	5	9	8	0	6	1	2	12	4	2	2	4	6	3	1	0	1	4	3	3	2	2	1	0	1	0	0	0	2	2	3	1	3	1	2	0	3	8	5	2	0	0	2	0
chr1_17379876_17381142	51	59	39	2	33	30	44	49	11	33	43	28	32	34	12	8	52	65	13	18	22	35	13	28	25	42	11	62	27	38	40	1	12	11	40	66	13	59	31	13	27	51	30	12	27	13	1	24	17
chr1_17386081_17386807	5	0	0	0	0	5	1	3	2	4	4	2	13	0	0	0	2	7	0	1	0	0	6	1	1	0	1	0	1	14	0	0	0	2	0	0	1	5	0	3	0	2	18	6	0	0	0	0	0
chr1_17391988_17393471	0	0	0	6	0	1	0	6	0	4	0	0	14	1	0	0	1	15	0	0	0	0	12	1	0	0	2	0	0	17	1	0	0	3	0	0	8	1	0	16	0	0	46	0	0	0	9	2	0
chr1_17422835_17423466	1	0	1	0	0	2	2	7	0	1	0	0	4	0	3	0	0	3	0	0	2	0	6	0	0	0	8	0	1	3	0	1	0	3	0	2	0	1	2	0	0	0	0	3	1	0	0	5	0
chr1_17423835_17425629	5	3	0	0	1	2	3	4	0	2	2	1	14	1	3	0	3	6	0	2	0	2	8	2	4	1	11	3	6	49	0	0	0	4	1	2	2	1	1	0	0	0	11	0	2	0	5	2	3
chr1_17445434_17446855	6	7	0	4	0	6	5	7	2	8	7	1	13	2	1	0	1	8	2	5	2	0	8	0	0	0	10	0	0	18	0	3	0	0	1	1	2	2	2	4	1	0	17	1	0	0	4	0	2
chr1_17452510_17453000	3	0	0	1	0	1	1	0	0	4	1	1	0	1	0	1	3	0	0	2	0	1	2	0	0	0	0	0	0	9	0	2	0	6	0	0	3	0	1	1	0	1	6	0	1	4	1	0	3
chr1_17454792_17455464	10	0	0	0	0	8	1	0	0	3	0	0	4	0	0	0	2	8	0	2	0	0	7	0	0	0	0	0	0	12	0	0	0	1	0	0	2	0	0	2	0	0	30	1	0	0	11	0	0
chr1_17467582_17468690	18	0	0	0	0	10	0	0	3	19	0	0	6	0	3	0	0	6	0	21	0	0	10	0	1	1	16	0	0	11	0	0	0	1	0	0	0	1	0	7	0	0	44	6	0	0	13	0	17
chr1_17508429_17508752	0	4	2	0	0	0	7	3	1	2	8	4	0	4	0	17	4	1	1	2	5	1	0	3	0	2	0	3	0	2	1	0	0	2	1	1	0	1	0	0	3	0	4	1	0	1	0	1	0
chr1_17510502_17513613	8	57	8	0	32	13	27	19	9	11	26	11	3	23	3	15	9	7	2	4	10	8	8	22	5	4	3	14	5	9	7	1	1	0	11	5	3	22	3	8	2	0	3	2	33	0	0	18	6
chr1_17517808_17518208	3	0	0	0	0	2	0	0	0	1	0	0	2	0	0	0	0	1	0	1	0	0	1	0	1	0	1	0	0	1	1	0	0	0	0	0	0	0	0	2	0	1	5	0	0	0	1	0	0
chr1_17527985_17528401	0	11	0	0	0	3	3	2	3	4	5	0	3	4	0	0	3	0	0	0	1	1	2	0	1	2	0	1	0	0	0	0	0	0	6	2	0	7	1	2	1	0	0	0	5	0	0	1	0
chr1_17533638_17534973	8	6	0	20	11	24	2	7	1	20	10	2	5	2	3	5	3	19	2	14	0	6	6	0	4	0	14	2	3	18	3	2	0	20	3	2	3	0	2	0	3	5	10	7	1	6	1	0	7
chr1_17550435_17550869	6	3	0	0	0	1	4	4	0	2	0	0	0	0	0	1	1	0	0	2	0	0	3	0	0	0	0	0	0	0	1	0	0	1	0	2	0	0	0	4	1	1	3	0	0	0	0	0	2
chr1_17555395_17555735	5	3	1	3	0	12	1	6	0	3	3	2	6	0	0	1	6	9	0	3	0	1	2	1	0	1	0	0	1	0	0	0	1	0	0	0	0	8	0	1	0	0	0	0	3	0	0	0	0
chr1_17560049_17560496	14	0	5	1	0	7	4	0	0	4	0	0	3	0	2	0	1	0	0	5	2	2	2	0	1	1	2	0	0	12	0	0	0	5	1	0	0	0	3	1	0	0	10	3	0	0	3	0	7
chr1_17613839_17614481	0	0	0	0	0	0	1	0	0	0	0	3	4	0	0	2	1	3	0	0	0	0	4	0	0	1	7	0	1	9	0	0	0	0	0	0	2	0	0	1	0	0	1	4	0	0	0	0	1
chr1_17634584_17635401	0	3	2	5	0	2	2	0	0	1	2	1	6	3	0	0	0	5	0	0	0	3	7	0	0	3	6	3	1	31	1	0	0	1	0	0	2	0	0	5	0	0	3	1	0	0	0	0	0
chr1_17641149_17641720	0	2	1	2	0	1	3	0	3	2	0	1	12	0	3	0	1	9	0	1	3	0	5	1	0	0	0	1	2	6	0	1	0	0	0	0	2	0	0	0	0	1	2	0	1	0	3	0	0
chr1_17662369_17662785	0	0	0	0	1	1	2	0	0	0	1	0	0	0	0	1	0	1	0	0	0	0	0	0	0	0	1	0	0	0	0	4	0	0	1	0	0	0	0	6	0	1	0	0	0	0	2	1	0
chr1_17668773_17669125	0	0	4	0	0	2	0	5	0	0	0	1	1	0	1	0	1	4	0	0	0	0	1	0	0	0	1	0	0	1	0	0	0	2	0	4	1	0	0	3	0	0	2	0	0	0	0	0	0
chr1_17676454_17677023	0	5	3	2	0	1	2	1	0	0	0	0	0	0	0	3	13	0	0	0	1	6	2	0	0	0	2	5	2	0	0	0	0	2	0	4	0	0	0	1	1	0	1	0	0	3	0	0	0
chr1_17682169_17683487	14	16	30	3	10	11	16	101	4	4	7	39	5	4	2	12	77	9	12	3	16	48	10	8	0	1	10	7	6	2	0	0	1	1	17	56	2	2	0	3	15	0	0	7	17	37	0	5	0
chr1_17687195_17687519	3	0	0	0	0	0	3	9	1	2	0	0	0	0	0	2	3	4	0	2	0	0	5	0	0	0	0	0	1	4	0	0	0	0	0	0	0	0	0	0	1	0	2	0	0	0	1	0	1
chr1_17687644_17688011	0	1	2	0	1	1	0	4	3	2	1	0	1	0	0	3	0	1	0	0	2	1	1	0	0	0	0	0	0	0	0	0	0	1	1	1	1	0	0	6	1	0	0	0	0	0	0	0	0
chr1_17693696_17694291	1	3	0	3	2	1	0	0	0	2	0	0	0	0	0	0	0	4	0	0	0	0	1	0	0	2	2	0	0	0	0	1	0	0	0	0	1	2	0	7	0	0	0	3	0	0	0	0	2
chr1_17718722_17719951	2	4	3	3	7	1	3	2	0	3	0	1	6	2	3	0	5	4	0	2	1	3	5	1	3	2	3	1	3	2	1	0	0	0	6	3	1	1	1	9	0	5	3	2	0	2	1	2	0
chr1_17728772_17729347	4	8	6	9	8	9	4	8	2	4	5	3	4	2	0	0	6	4	2	1	0	2	0	6	0	1	5	3	7	0	1	2	0	3	1	0	0	3	1	0	4	1	0	2	2	1	1	4	3
chr1_17732429_17733051	9	6	10	4	5	16	6	10	2	8	4	7	3	4	3	0	4	18	0	1	1	5	1	2	0	7	1	1	1	2	0	0	0	0	2	2	1	4	0	3	1	5	9	2	5	0	0	0	2
chr1_17738564_17740076	7	3	27	9	5	3	5	4	3	3	3	15	8	1	0	5	9	6	2	4	2	3	11	4	6	5	3	1	8	2	0	0	0	4	8	7	4	4	6	2	6	7	3	1	2	2	1	0	0
chr1_17752314_17753079	4	8	2	5	10	17	7	14	5	14	21	9	4	4	3	9	4	10	3	3	3	8	3	1	8	10	3	5	0	1	1	0	1	2	9	14	2	4	6	5	2	6	6	2	4	4	4	4	0
chr1_17758065_17759131	50	10	0	7	5	33	6	15	5	38	10	6	13	7	3	3	14	23	1	13	4	4	6	5	6	4	20	2	0	15	3	0	0	7	7	12	3	7	3	9	2	7	20	9	4	3	4	4	5
chr1_17763773_17766530	54	22	56	7	15	36	39	55	8	37	42	47	21	40	14	17	44	65	12	18	26	56	15	22	35	41	23	86	45	59	28	6	15	19	66	85	10	46	37	18	73	60	48	20	30	17	12	29	13
chr1_17862416_17863283	26	0	0	2	0	12	4	0	0	12	3	1	3	2	4	0	2	0	0	6	0	0	2	0	0	2	7	0	0	2	0	0	0	1	0	0	0	0	3	0	0	0	0	9	0	5	4	0	2
chr1_17866630_17867108	5	1	0	0	0	3	2	2	0	4	1	3	0	0	3	0	1	6	0	0	0	0	0	0	0	0	3	0	1	4	0	0	0	0	0	0	2	0	0	0	0	0	3	4	0	0	0	0	1
chr1_17871791_17872213	0	0	0	1	2	1	0	0	0	2	0	2	1	0	0	0	3	1	0	0	0	0	1	0	0	0	1	0	2	3	0	0	0	0	0	0	1	0	0	3	1	0	4	0	0	0	0	0	0
chr1_17880394_17881033	0	1	0	0	0	2	2	1	1	1	0	1	0	1	0	0	0	3	0	0	0	2	4	0	0	0	2	0	1	3	0	0	0	0	0	0	3	0	0	4	0	5	13	0	1	0	2	0	0
chr1_17887788_17888577	2	0	0	0	3	0	1	2	0	1	1	1	0	0	1	0	0	6	0	0	1	0	5	0	2	0	0	0	1	1	1	0	0	0	0	1	0	2	0	2	0	2	15	1	0	3	5	2	0
chr1_17895744_17896814	4	0	4	8	0	6	3	1	0	3	1	4	5	0	5	2	1	16	3	1	0	0	8	0	1	0	3	0	0	20	0	0	0	0	0	0	10	0	0	13	0	0	30	0	1	0	10	2	0
chr1_17944479_17945994	2	3	2	22	0	1	0	2	1	1	0	1	26	3	2	3	2	57	0	0	0	0	43	0	1	2	0	2	2	68	4	4	0	1	1	0	19	0	2	46	3	0	105	0	0	0	31	1	0
chr1_17956103_17958157	13	5	1	26	0	9	3	3	3	11	0	2	76	2	8	0	4	261	0	9	0	1	172	0	2	0	10	6	0	312	3	0	1	1	1	0	103	1	0	136	1	3	426	1	0	0	179	0	2
chr1_17960386_17963402	34	0	3	6	1	15	4	4	0	19	1	3	51	0	4	2	7	129	0	14	0	1	134	1	1	2	5	1	1	191	4	0	0	0	1	1	55	0	1	82	0	0	181	5	0	2	99	0	2
chr1_17965821_17967073	1	0	0	17	3	5	3	0	0	2	1	0	19	0	0	2	7	33	0	3	3	0	32	1	3	0	1	0	2	51	0	0	0	2	0	2	21	0	0	10	0	4	32	2	0	0	13	0	0
chr1_17984952_17985737	8	0	2	5	3	2	0	1	1	1	0	1	10	0	0	0	2	26	0	0	0	1	12	0	3	1	0	0	0	13	0	0	0	0	0	1	2	0	0	13	0	1	13	0	0	0	5	3	0
chr1_17998186_17998689	9	2	0	4	0	5	0	2	2	4	0	0	6	0	0	0	0	3	0	1	2	0	3	0	0	2	2	2	1	1	0	0	0	0	0	1	1	1	1	0	0	0	3	0	0	0	0	0	2
chr1_18000041_18001644	0	3	3	10	5	6	1	6	0	9	0	2	18	0	2	1	5	34	0	0	0	3	17	2	0	3	2	0	0	8	0	0	0	2	2	0	11	2	1	16	0	3	29	0	1	1	13	0	3
chr1_18014786_18015773	4	1	0	3	2	4	1	6	1	3	0	3	7	0	2	1	4	12	0	0	2	2	8	0	3	2	1	3	0	15	3	0	1	0	0	0	10	0	0	6	0	1	7	1	0	0	1	5	0
chr1_18133839_18134436	0	0	0	4	0	2	0	0	0	0	0	1	1	0	0	0	1	4	0	0	0	0	0	0	0	0	0	1	0	0	0	0	0	0	0	0	0	0	0	1	0	1	0	0	0	0	0	0	1
chr1_18284919_18285425	0	2	5	0	0	2	12	17	3	0	2	1	2	1	1	2	5	3	0	1	0	0	0	0	0	0	0	0	0	1	1	0	0	2	2	5	0	0	0	0	4	0	0	1	9	7	0	0	0
chr1_18396454_18396776	0	1	0	0	4	0	4	7	0	0	5	3	0	0	0	1	2	1	0	0	1	0	2	0	1	0	0	2	0	1	2	0	0	0	4	1	0	6	0	0	1	0	0	0	0	0	0	2	0
chr1_18470786_18471133	0	2	2	0	0	0	0	1	0	0	1	0	3	0	1	0	0	3	0	0	0	1	0	0	0	0	0	1	0	0	0	2	0	0	0	0	0	0	2	6	0	0	3	0	0	0	0	0	0
chr1_18486687_18487680	4	2	0	11	0	1	1	0	0	0	0	0	2	1	0	1	2	44	1	0	0	0	0	0	1	1	0	0	0	19	0	0	0	0	0	0	2	1	0	8	0	0	29	0	0	0	3	0	1
chr1_18608460_18609975	0	5	0	5	2	4	4	0	0	0	7	1	1	0	0	2	4	0	0	0	0	2	0	0	1	0	3	2	0	4	0	0	0	0	1	1	1	0	0	2	0	1	0	0	1	0	0	0	2
chr1_18884400_18884820	9	0	1	2	0	0	4	1	0	1	0	3	0	1	0	0	8	0	0	3	0	5	0	0	0	2	0	0	0	0	0	0	0	1	3	4	1	0	0	0	0	0	0	2	0	0	0	0	0
chr1_18978199_18978587	0	0	4	0	0	2	2	3	0	0	1	1	1	2	1	0	9	0	0	0	0	0	0	1	0	0	0	1	0	0	0	0	0	0	1	5	0	1	0	0	0	0	0	0	1	0	0	0	0
chr1_18982068_18982447	1	6	0	0	0	1	5	0	0	1	3	0	1	0	1	1	11	0	0	0	1	1	0	0	0	0	0	1	1	0	0	0	0	0	3	1	0	3	0	0	0	0	1	0	1	3	0	0	0
chr1_19011252_19012317	0	4	4	3	0	5	12	2	0	0	2	1	0	1	1	1	3	2	0	0	0	2	1	1	0	0	0	1	0	0	1	0	0	0	0	0	1	0	2	1	0	2	0	0	0	0	1	4	0
chr1_19032695_19033213	0	1	0	0	4	2	1	3	0	0	2	0	0	0	0	1	0	0	0	0	0	0	0	0	1	0	0	0	0	0	0	0	0	1	0	0	0	1	0	6	0	0	1	0	0	0	0	0	0
chr1_19059858_19060729	1	0	0	3	5	0	2	0	1	0	0	0	3	1	0	0	2	7	1	2	1	2	1	0	2	1	0	0	0	0	0	2	0	4	0	0	1	2	0	2	1	0	2	1	0	0	0	0	0
chr1_19211500_19213116	1	4	13	3	11	7	3	3	2	9	3	2	4	2	2	2	4	4	0	3	1	4	2	0	1	1	5	0	2	4	0	0	0	3	1	0	1	2	6	3	0	6	3	3	6	0	3	1	2
chr1_19218673_19219213	5	8	0	5	0	5	7	2	1	1	0	0	2	1	2	5	2	8	0	0	0	0	3	0	0	1	0	0	0	0	2	0	0	0	0	0	3	1	0	1	0	1	2	0	0	1	0	0	0
chr1_19228696_19229695	78	70	88	21	39	50	51	109	12	53	53	72	16	45	30	39	86	131	40	45	39	72	24	57	42	49	63	52	41	80	50	16	10	46	81	88	25	109	62	28	38	48	110	29	66	26	11	85	33
chr1_19233768_19235692	27	13	12	5	3	35	15	21	6	62	33	25	11	27	14	4	22	25	4	21	4	16	16	20	16	19	26	14	10	34	1	6	2	17	9	13	7	22	12	15	6	4	25	16	22	7	3	32	6
chr1_19239491_19240153	9	10	6	7	11	10	9	11	4	16	12	12	3	15	2	2	12	4	3	4	9	12	1	13	8	9	3	6	3	6	9	4	0	0	2	7	3	18	10	7	4	2	2	0	7	1	1	14	1
chr1_19241708_19242168	11	12	17	0	5	3	12	13	8	15	12	21	1	13	0	1	13	4	4	4	3	6	1	5	7	3	6	8	2	0	7	0	0	1	5	6	0	3	7	1	3	1	1	1	7	1	0	16	0
chr1_19244424_19245175	12	14	13	5	11	8	22	13	5	11	22	27	6	18	3	5	10	16	3	11	1	10	5	14	5	15	2	12	0	4	9	0	1	2	3	20	8	16	3	2	3	4	2	10	10	1	0	15	9
chr1_19252822_19255348	120	213	233	28	152	115	174	219	44	139	262	357	25	271	23	50	110	77	81	49	121	221	47	192	199	163	87	217	133	135	160	38	51	26	169	250	17	201	230	17	114	158	32	32	168	107	21	276	49
chr1_19259233_19259602	7	5	5	3	12	10	10	4	7	14	19	18	2	20	2	3	2	2	5	0	12	5	2	3	3	4	0	11	4	1	1	0	0	1	7	7	0	7	1	6	2	0	0	0	14	5	0	5	0
chr1_19261752_19263010	7	21	22	1	46	13	21	30	9	9	42	27	3	48	2	13	19	17	12	6	14	9	6	25	17	9	2	9	3	1	11	0	2	2	10	14	2	16	7	2	6	1	1	0	17	2	0	21	1
chr1_19263945_19265658	11	21	15	2	30	20	49	21	15	24	45	41	5	53	5	13	18	13	18	8	32	23	3	28	28	10	9	25	11	7	16	1	3	8	23	20	2	17	16	8	7	3	6	3	21	6	0	40	2
chr1_19271101_19271561	3	17	25	3	25	12	29	33	7	22	48	25	3	34	3	9	10	13	16	7	10	11	6	14	24	18	5	32	6	1	12	0	6	1	14	19	4	18	11	9	4	6	4	0	13	3	1	21	3
chr1_19274826_19278926	245	222	292	24	191	171	166	221	80	370	317	462	52	353	74	114	181	186	110	137	167	213	72	175	332	212	201	261	155	146	166	80	77	108	184	328	56	268	239	100	184	203	156	83	200	74	35	247	156
chr1_19280506_19283946	59	101	61	2	76	45	68	106	17	75	124	180	34	122	15	30	56	31	44	33	52	137	11	78	76	63	16	146	56	44	75	22	20	24	108	126	10	146	83	10	87	43	14	10	58	27	12	68	17
chr1_19291412_19291766	0	3	2	0	0	0	1	5	1	2	1	0	4	2	4	0	2	2	0	0	2	0	2	0	0	0	3	0	1	1	0	0	0	0	0	1	0	2	2	1	0	0	0	0	0	2	0	0	0
chr1_19315912_19316220	0	6	1	0	2	1	3	4	1	1	0	0	2	3	4	0	3	1	0	0	0	4	0	0	0	0	0	0	0	0	0	0	0	1	0	1	0	0	0	1	0	0	6	0	0	0	0	0	1
chr1_19334390_19334764	0	0	0	0	0	1	6	10	2	0	2	2	0	0	0	2	5	0	4	0	0	1	2	0	0	3	1	0	6	0	5	0	0	1	1	4	0	1	0	0	0	0	0	8	2	1	0	0	0
chr1_19336470_19338193	3	6	10	0	5	5	9	10	1	2	10	6	0	11	1	4	9	7	2	4	1	7	2	5	9	9	0	9	2	0	3	4	0	2	6	7	1	16	5	1	0	2	0	2	10	2	0	9	6
chr1_19361389_19362737	2	1	15	5	6	7	4	19	8	4	5	11	2	2	0	7	9	7	2	2	1	3	1	4	1	5	0	2	0	3	5	0	0	0	4	3	0	9	5	2	0	4	0	4	5	0	0	1	1
chr1_19367047_19367451	1	1	0	0	1	1	1	3	0	1	2	2	0	0	0	2	2	2	0	0	1	0	0	0	2	1	0	0	1	0	0	0	0	2	3	0	0	0	0	0	0	0	0	0	0	0	0	0	0
chr1_19371630_19372153	3	4	14	2	0	0	2	7	0	2	1	3	2	0	0	6	3	0	0	2	0	1	0	1	1	0	2	5	2	3	0	0	0	0	3	6	0	2	2	2	1	2	0	1	0	1	1	0	0
chr1_19384816_19385198	0	0	3	0	5	1	4	9	1	0	8	4	0	1	0	4	6	0	2	0	0	6	0	0	1	0	0	0	0	2	1	0	0	2	3	1	3	1	2	0	0	0	3	1	0	0	0	0	0
chr1_19399288_19402081	14	75	38	10	123	18	91	58	39	16	118	54	13	125	1	38	28	16	68	2	12	36	7	27	29	21	4	61	20	18	62	12	5	0	45	21	7	67	33	7	6	19	4	4	25	13	1	59	0
chr1_19407570_19409254	15	9	0	20	4	10	10	7	0	5	10	9	15	10	5	8	0	33	3	3	0	0	17	4	3	0	13	1	0	41	0	0	0	1	4	3	12	8	4	12	1	8	31	5	3	1	12	4	1
chr1_19419275_19419670	2	0	1	4	5	3	4	4	0	0	3	5	9	6	0	0	4	0	0	0	0	0	1	0	4	1	3	1	2	0	0	0	0	2	1	1	0	3	0	5	0	2	3	0	0	3	0	0	0
chr1_19421549_19421909	0	0	9	0	2	4	4	6	6	4	5	1	4	3	1	0	2	3	1	6	0	0	4	7	3	4	3	4	0	2	0	0	0	1	3	3	2	8	7	1	0	4	3	2	0	0	0	0	1
chr1_19431603_19432128	1	12	0	0	6	4	2	1	0	0	2	5	1	1	0	2	2	4	4	0	0	0	0	0	1	2	0	3	0	2	0	0	0	1	0	2	0	1	6	2	0	3	0	1	0	0	0	5	0
chr1_19435329_19435696	8	0	1	0	3	5	0	1	2	3	2	2	0	0	5	0	3	2	1	0	0	1	0	0	2	4	1	3	0	0	0	2	0	4	0	0	0	2	1	2	0	0	4	0	1	0	0	2	0
chr1_19446690_19447258	3	1	1	6	5	1	2	3	0	0	2	3	5	2	0	1	4	2	0	0	2	1	2	0	4	1	0	0	4	1	0	0	0	1	0	3	0	3	2	5	1	3	5	0	0	0	0	0	1
chr1_19450293_19452287	11	28	21	1	10	10	29	17	12	4	27	24	1	29	3	11	30	22	10	7	18	14	12	15	15	20	3	10	7	1	9	3	2	0	7	25	2	8	14	3	4	7	6	1	21	8	0	8	2
chr1_19455621_19456077	0	0	0	0	6	0	5	0	0	2	0	2	3	1	1	3	2	20	0	0	1	2	1	1	0	0	4	6	0	4	0	0	0	2	0	0	1	0	2	4	1	1	1	0	1	0	2	1	0
chr1_19467092_19468155	10	1	4	3	7	4	12	13	4	6	10	7	6	4	7	0	6	4	5	8	2	4	2	1	3	5	4	11	0	2	3	0	1	0	2	16	2	1	0	3	4	3	4	5	5	2	0	4	4
chr1_19479999_19480392	0	1	0	0	4	0	2	3	4	0	1	0	1	0	0	1	5	3	0	0	0	0	7	2	1	0	3	0	0	1	0	0	0	1	0	0	1	0	0	0	0	0	0	1	0	0	3	0	0
chr1_19506205_19508386	6	8	8	2	6	7	12	15	12	2	8	7	2	9	0	12	23	10	4	2	6	8	4	7	4	6	1	10	0	0	2	4	0	2	6	7	2	7	1	4	3	6	4	5	4	8	0	5	2
chr1_19535984_19537608	106	98	112	21	88	88	48	108	17	94	87	96	24	65	14	45	99	156	25	53	51	99	53	48	67	85	72	160	82	132	87	26	13	27	81	105	52	85	54	69	45	73	164	38	73	17	34	57	40
chr1_19545828_19546238	5	1	3	7	1	4	6	6	0	6	3	3	1	4	1	7	5	7	1	6	2	1	2	5	1	2	3	5	1	0	1	0	0	0	0	5	0	2	0	1	0	0	0	6	0	2	0	0	0
chr1_19548883_19549195	1	3	0	0	0	6	10	7	0	7	7	3	6	7	3	0	1	0	1	0	4	2	0	2	1	0	0	1	0	6	0	0	0	0	1	5	3	2	1	0	1	3	1	0	0	0	1	8	0
chr1_19550926_19551287	4	2	0	2	0	1	3	8	0	4	2	4	0	5	2	2	6	7	0	4	0	2	5	1	3	3	0	5	1	2	0	0	1	1	3	0	1	5	3	0	0	2	0	0	4	2	0	8	0
chr1_19564503_19565068	0	4	2	0	5	0	3	3	0	2	1	5	1	3	2	6	13	7	0	1	2	5	2	1	4	1	3	2	4	1	2	0	0	1	1	3	3	2	10	1	0	9	4	0	8	1	1	8	0
chr1_19567679_19568891	14	4	8	0	8	11	3	5	5	3	8	4	5	9	0	4	3	10	6	1	5	6	1	5	9	3	6	2	6	3	3	0	1	0	3	6	2	1	6	4	3	6	0	1	5	3	0	6	0
chr1_19577658_19578874	105	122	97	26	60	51	84	177	10	73	79	122	11	77	18	60	82	123	23	63	63	140	20	91	97	101	60	125	57	91	55	39	10	22	102	182	24	131	68	27	72	127	123	26	106	35	14	96	61
chr1_19583446_19584395	1	6	4	8	4	5	8	12	0	8	5	9	4	11	0	2	5	13	2	3	4	4	5	3	34	1	4	2	0	4	3	1	0	0	8	5	4	4	2	5	1	2	13	1	2	0	2	0	2
chr1_19585721_19587657	11	5	23	4	16	15	15	23	4	17	12	22	9	9	4	10	27	23	3	4	2	10	3	6	5	9	6	2	5	6	2	0	0	7	9	12	5	16	0	3	7	8	23	0	0	7	0	12	3
chr1_19588501_19588984	5	2	4	0	4	4	1	0	1	1	1	2	1	0	0	1	5	0	1	2	0	1	2	0	0	1	0	0	1	1	0	0	0	2	1	0	0	2	0	3	0	0	0	0	5	0	0	2	3
chr1_19637796_19642869	199	35	80	14	48	151	84	86	14	246	75	96	56	68	35	19	63	75	36	83	34	64	25	41	41	23	82	87	30	125	46	6	4	70	62	64	32	68	46	25	33	27	93	63	40	18	9	40	35
chr1_19652086_19652450	1	7	3	0	1	2	2	1	2	1	2	2	3	4	1	1	2	4	0	0	0	2	0	1	1	4	0	4	0	3	1	0	2	1	1	0	0	0	3	6	3	3	4	3	0	0	0	0	0
chr1_19653054_19653455	2	3	11	2	0	9	3	5	1	5	3	4	4	1	1	4	1	2	0	0	1	1	3	2	2	0	6	1	0	3	0	0	0	4	1	1	2	1	0	2	0	1	3	2	1	4	0	0	0
chr1_19659411_19660575	19	12	4	9	10	20	5	16	3	4	9	20	2	9	5	5	23	9	4	1	4	6	4	12	2	3	5	4	4	1	9	0	0	4	8	8	0	4	3	1	3	4	1	2	11	2	1	6	0
chr1_19669530_19672251	21	21	31	7	6	13	36	56	7	26	23	35	11	19	3	19	39	27	3	7	8	18	15	14	19	28	8	2	6	16	2	1	1	14	21	23	14	22	12	6	5	14	10	6	20	8	7	14	5
chr1_19675077_19676712	9	14	7	0	8	16	11	29	3	12	8	14	5	15	8	7	23	11	1	6	7	3	3	19	9	10	10	4	1	3	6	1	7	5	7	11	6	4	7	4	2	13	7	2	3	1	3	6	4
chr1_19679141_19680251	7	9	10	0	10	7	18	10	2	12	16	12	8	7	1	8	16	4	0	3	8	11	1	8	5	13	5	9	1	4	2	0	0	2	3	8	1	12	9	1	6	3	3	0	9	4	0	14	3
chr1_19685882_19687098	14	37	13	2	14	11	36	56	7	8	34	45	3	23	3	22	52	12	12	2	15	24	4	16	12	16	1	17	7	5	9	2	7	2	24	19	4	13	20	2	9	13	4	7	21	10	0	11	3
chr1_19693589_19694089	5	13	21	3	5	8	15	22	8	4	13	14	4	6	1	5	27	10	2	2	5	7	3	5	1	8	1	4	1	2	1	2	0	3	0	13	2	9	9	5	1	6	3	6	11	2	0	9	2
chr1_19695712_19697332	16	24	45	10	18	21	33	46	8	18	32	36	9	26	4	20	58	43	10	9	10	15	4	18	17	31	10	13	6	16	5	5	3	6	16	30	5	16	10	10	8	4	8	8	7	14	7	22	5
chr1_19700884_19701293	4	11	15	0	10	6	9	8	2	8	5	15	3	9	0	5	12	5	0	4	4	9	1	12	5	10	4	9	1	1	8	1	0	1	6	2	0	4	7	5	2	5	4	3	9	3	3	5	2
chr1_19702448_19702965	1	6	2	9	7	2	8	6	2	5	8	6	1	4	3	8	11	17	1	5	2	2	0	7	2	4	0	1	4	2	1	0	0	1	2	3	3	2	12	8	0	1	7	2	0	2	7	1	8
chr1_19716833_19720483	118	86	103	12	59	116	102	98	16	118	96	130	11	105	31	40	130	152	27	49	44	60	30	68	112	75	77	72	29	24	41	22	15	34	53	81	22	77	65	37	41	80	43	52	72	25	8	71	47
chr1_19724581_19725923	10	10	12	11	14	14	29	20	11	12	21	16	11	10	1	12	16	47	7	2	10	9	13	14	12	8	3	6	1	32	14	0	0	1	1	6	38	7	8	30	4	3	35	4	10	1	9	12	7
chr1_19732565_19735198	7	20	30	5	23	14	31	45	15	14	32	33	4	33	4	15	62	20	9	15	9	9	5	21	19	28	9	14	6	8	7	8	2	5	29	37	5	24	19	10	10	12	7	3	36	13	5	44	13
chr1_19738116_19738821	27	2	4	0	2	18	4	9	3	16	2	7	0	5	6	1	10	5	2	9	1	10	3	7	8	12	7	2	0	1	4	0	1	3	1	5	0	2	5	6	5	10	5	11	0	0	3	6	1
chr1_19750967_19753099	10	13	15	5	10	34	45	27	16	18	22	28	18	13	7	12	35	20	10	8	13	19	11	14	34	27	10	13	11	5	17	5	5	10	7	27	1	13	20	14	3	12	3	2	22	5	5	27	6
chr1_19756146_19756717	7	8	4	2	4	7	12	13	1	11	13	9	1	7	0	5	9	14	2	1	5	2	3	2	10	8	2	10	2	1	3	0	3	0	7	5	3	8	10	4	3	4	6	2	10	6	0	8	2
chr1_19761828_19763904	20	25	16	9	21	18	39	35	10	18	24	19	11	23	9	17	29	56	13	8	9	10	20	23	11	13	14	17	10	8	15	8	1	3	14	24	2	19	15	34	3	2	19	7	26	9	10	35	5
chr1_19765209_19768123	23	25	55	5	24	34	45	72	11	26	51	49	8	37	17	24	67	28	15	13	21	33	13	11	11	32	18	27	10	6	11	7	5	10	19	39	7	36	14	14	8	29	6	6	30	16	1	43	12
chr1_19774188_19777925	30	37	25	30	13	44	41	80	11	34	24	48	21	27	11	27	65	260	7	18	10	25	41	14	28	35	11	17	10	73	11	1	2	13	14	32	52	23	28	80	8	32	248	19	34	21	90	26	10
chr1_19778710_19779048	8	4	9	4	2	4	6	11	2	9	11	23	1	10	0	3	26	10	2	1	4	9	5	3	6	7	3	2	7	4	4	1	0	1	8	3	4	6	8	3	2	15	10	3	5	5	5	14	2
chr1_19780760_19781607	9	9	6	7	17	15	11	24	5	10	23	14	5	23	2	11	38	65	0	6	11	17	15	12	15	12	6	9	8	21	4	0	0	2	4	12	9	11	6	10	13	0	34	0	15	10	15	20	2
chr1_19785219_19787936	25	46	65	4	30	36	76	138	22	32	87	82	9	71	11	44	176	23	18	11	49	64	14	38	26	42	23	49	20	4	26	4	11	5	45	121	8	44	47	4	35	23	16	15	67	50	5	82	7
chr1_19789593_19790318	21	24	50	6	43	22	50	90	14	32	52	47	1	44	5	24	86	28	8	8	32	41	5	24	33	43	28	33	11	3	34	7	10	11	32	60	1	33	25	7	24	60	3	6	40	28	2	29	14
chr1_19792411_19792853	15	29	17	4	23	10	22	50	8	17	45	27	3	21	2	7	63	21	6	8	10	7	1	18	18	12	0	14	5	5	13	0	2	1	6	24	2	13	6	15	12	14	7	8	19	16	3	13	5
chr1_19794847_19796672	172	70	83	20	71	79	86	142	26	101	113	100	24	90	43	74	153	169	32	47	34	83	31	56	86	78	58	80	42	91	52	15	15	28	46	77	26	74	71	57	45	83	160	38	75	59	34	93	45
chr1_19802874_19806301	109	90	214	41	115	86	129	208	46	108	165	238	56	147	27	65	185	325	45	61	79	176	87	85	160	193	69	119	74	133	89	28	48	32	94	192	62	116	159	130	83	158	330	53	160	73	80	160	72
chr1_19810005_19812867	138	157	215	20	93	121	182	284	22	139	226	270	84	198	31	79	227	245	52	44	90	295	53	135	176	207	119	267	115	213	151	33	73	51	232	305	52	198	175	66	154	204	253	63	175	59	57	188	54
chr1_19822240_19822770	0	0	0	1	0	2	3	6	0	0	0	1	0	0	0	0	2	5	0	0	0	0	3	1	12	0	0	0	0	0	0	0	0	3	0	4	3	0	0	1	0	0	0	0	0	4	0	0	0
chr1_19831595_19832703	2	0	3	4	0	8	0	3	2	3	3	1	4	3	2	0	3	50	0	1	0	0	6	0	0	0	6	1	1	16	0	0	0	0	0	0	3	0	0	14	0	0	48	3	0	0	2	3	2
chr1_19837478_19838727	15	0	0	0	2	19	1	4	2	9	0	0	6	3	2	0	1	3	0	3	1	1	0	0	1	0	3	6	3	2	2	0	0	0	0	1	0	0	0	1	0	0	1	3	0	0	0	0	2
chr1_19842927_19843936	13	6	0	0	5	16	3	7	0	10	2	3	4	2	3	0	5	4	0	1	0	1	4	0	0	1	13	0	0	3	0	0	2	2	3	3	2	2	0	4	1	0	2	1	2	2	0	0	8
chr1_19859945_19860324	0	2	0	5	0	2	5	0	0	2	1	0	0	0	3	0	4	2	0	0	0	0	1	1	0	0	0	0	1	1	0	0	3	0	0	0	0	1	0	3	1	1	1	0	0	0	0	0	0
chr1_19922832_19924300	105	117	161	6	72	81	85	175	16	92	177	230	15	126	19	62	177	172	45	64	103	283	31	130	122	106	136	231	185	93	141	46	54	51	170	380	34	226	136	59	121	137	114	43	125	75	21	159	58
chr1_19926840_19927254	8	16	28	1	29	8	25	51	12	7	25	21	3	41	4	19	51	8	9	2	7	14	4	10	9	3	2	32	2	0	29	5	0	1	28	32	3	20	2	6	11	7	0	3	25	15	0	19	0
chr1_19932794_19933660	0	4	6	0	2	1	3	11	0	1	2	8	0	2	0	2	8	6	0	0	1	5	3	5	7	4	0	2	4	0	2	2	4	1	1	3	0	6	4	3	1	9	0	0	6	4	0	11	0
chr1_19941012_19941946	2	4	0	5	7	13	9	17	5	6	6	7	3	3	6	3	16	4	1	1	2	0	3	2	3	5	3	1	0	0	4	0	0	3	2	1	0	1	1	1	0	6	6	0	4	2	1	4	1
chr1_19970211_19971825	2	5	22	4	4	3	14	39	1	2	15	11	0	10	0	8	21	6	9	1	7	41	2	8	10	14	2	30	13	0	5	0	0	2	11	35	0	19	10	0	9	17	5	2	3	7	0	6	2
chr1_19972970_19974377	6	11	16	0	4	4	18	29	3	3	13	18	1	12	2	8	20	9	2	0	4	9	1	14	10	5	1	8	9	6	5	1	0	2	5	5	2	8	2	1	1	2	2	0	0	6	0	4	2
chr1_19976727_19978073	8	1	14	1	15	3	8	16	3	3	12	6	4	6	1	8	16	8	0	1	4	7	8	4	2	1	0	9	2	2	7	1	0	1	10	11	0	7	1	2	2	0	0	2	2	1	1	2	0
chr1_19984823_19985158	0	2	2	0	2	2	0	1	0	2	1	1	0	1	0	3	6	3	0	0	3	0	0	2	0	1	1	3	0	0	2	0	0	1	3	0	0	1	1	0	0	0	0	1	8	0	0	5	3
chr1_19990784_19992404	5	12	2	2	0	2	6	2	0	1	7	2	0	0	1	3	6	0	0	3	3	2	1	3	0	2	5	13	2	0	3	0	0	0	15	2	0	5	2	1	2	3	2	0	4	0	0	1	0
chr1_20014213_20015728	6	22	45	0	13	1	26	13	8	10	38	28	3	30	1	29	36	8	10	1	11	18	2	22	7	39	1	70	41	4	39	10	17	1	22	58	5	44	57	4	15	9	0	0	16	3	4	12	0
chr1_20021247_20021842	0	6	5	0	0	4	1	2	2	0	1	3	1	0	1	2	11	6	0	0	1	1	3	2	6	6	3	1	0	0	0	1	0	1	3	1	4	3	0	1	0	4	2	3	0	0	0	0	0
chr1_20030843_20031201	6	0	0	0	0	0	1	0	2	1	0	1	0	0	0	0	0	1	1	1	1	0	1	0	2	0	0	6	0	0	0	0	0	0	0	2	0	0	0	1	2	0	1	3	2	0	0	0	3
chr1_20038005_20038348	0	0	0	0	0	0	3	0	0	1	2	0	0	0	0	4	0	0	0	0	0	0	0	0	0	1	0	0	0	0	0	0	0	0	1	0	0	0	0	0	0	0	0	0	0	0	0	0	0
chr1_20048901_20049251	2	0	7	1	2	2	2	2	1	0	0	1	4	1	0	0	0	0	0	4	0	0	0	1	0	7	2	2	0	0	3	0	0	0	2	0	0	0	0	0	0	1	0	0	6	0	0	0	0
chr1_20060525_20060934	0	0	0	2	3	3	3	5	3	1	0	2	2	0	0	0	2	4	1	0	0	1	1	3	5	5	1	0	2	0	0	0	0	2	0	0	4	1	1	5	0	1	0	0	1	0	0	0	0
chr1_20096615_20096955	0	2	1	0	0	1	2	1	0	0	0	0	0	0	0	2	2	1	0	0	1	0	1	2	0	0	2	3	0	0	0	0	3	0	1	1	2	0	0	2	1	6	0	1	0	0	0	0	0
chr1_20098531_20099235	11	3	5	0	4	7	2	1	0	2	2	0	0	4	3	0	0	4	0	2	5	6	1	0	2	1	3	5	1	3	0	0	0	3	1	2	2	2	3	0	3	1	0	1	7	1	0	2	2
chr1_20120189_20120573	5	7	18	0	11	15	1	2	1	8	9	20	1	14	3	3	9	8	0	2	5	8	1	5	4	4	2	6	6	2	2	0	0	2	6	5	1	3	0	1	5	5	3	1	1	0	1	1	0
chr1_20124863_20127744	99	116	110	14	96	76	94	160	40	90	123	131	10	101	24	42	123	74	53	38	39	98	13	66	72	56	67	126	60	27	58	10	14	45	47	93	5	85	50	13	64	95	62	10	61	51	3	91	20
chr1_20208702_20209730	36	49	57	4	16	17	21	52	5	18	33	25	7	19	4	18	20	22	4	8	8	34	3	22	30	24	13	48	22	20	25	8	4	3	24	54	5	24	35	1	32	34	19	14	11	9	1	22	7
chr1_20385176_20386872	16	13	15	0	0	12	5	2	1	12	5	13	1	8	4	6	6	11	0	3	1	2	2	2	4	5	7	11	4	2	5	0	0	4	6	4	0	3	7	0	0	1	5	11	0	4	0	4	3
chr1_20404486_20407948	73	13	9	3	5	73	4	3	0	70	2	1	1	2	32	1	6	6	5	35	2	6	0	4	2	4	57	1	5	0	0	0	0	51	0	1	2	5	4	2	0	0	0	34	2	1	0	3	2
chr1_20445632_20446084	19	0	0	0	3	13	0	1	1	22	1	1	0	0	9	0	4	5	0	10	0	0	1	0	0	0	3	0	0	1	0	1	0	2	0	0	1	0	0	1	0	3	2	4	0	0	0	0	2
chr1_20452499_20453404	0	2	0	1	0	3	0	1	1	4	3	1	1	0	0	0	0	5	0	0	0	2	0	2	0	0	0	0	0	2	0	0	0	3	0	0	1	3	0	2	0	0	36	2	0	0	3	1	0
chr1_20453436_20453833	7	0	0	0	1	7	0	1	0	1	2	5	0	0	0	1	5	3	1	0	1	0	1	1	0	0	3	1	0	0	0	0	1	0	0	1	3	3	0	0	0	0	3	0	0	0	0	0	1
chr1_20475134_20476070	8	8	2	0	0	7	1	10	3	12	3	1	7	0	2	2	2	2	0	1	2	3	0	1	1	2	2	1	0	2	1	0	0	6	6	2	0	2	0	0	0	2	3	2	6	0	0	0	3
chr1_20478566_20480876	19	9	11	3	0	11	8	7	8	14	4	8	7	6	6	1	14	10	2	6	6	6	4	13	13	16	16	6	5	8	1	6	1	8	14	4	6	12	5	7	3	7	61	1	8	2	2	9	11
chr1_20496657_20498238	27	18	11	8	13	15	12	12	0	11	6	8	1	5	6	11	11	3	1	4	3	7	7	2	5	5	4	2	0	4	1	0	0	7	6	8	4	3	1	1	3	5	13	6	7	0	4	0	3
chr1_20511593_20513860	30	50	133	0	37	31	51	44	11	16	81	74	4	74	6	33	39	15	17	4	21	26	5	28	106	30	24	42	28	3	38	23	2	11	25	30	3	41	34	8	31	109	7	8	46	17	5	35	17
chr1_20574994_20577367	1	28	24	0	29	6	27	23	9	0	32	15	1	24	3	47	55	8	13	1	14	8	2	15	8	11	2	23	8	1	15	1	0	1	10	22	0	12	5	0	3	5	0	0	12	3	2	25	1
chr1_20605576_20606057	5	0	0	0	0	5	0	0	0	5	2	0	1	1	1	0	1	0	0	0	0	0	1	2	0	1	0	1	0	0	0	0	0	6	0	0	0	0	0	1	0	0	0	4	0	2	0	0	0
chr1_20637793_20638143	0	5	0	0	0	2	2	1	2	1	2	0	0	0	0	0	1	0	0	0	0	1	3	0	1	1	0	0	0	0	0	0	0	0	1	0	0	0	0	0	0	0	0	0	0	2	0	1	0
chr1_20648195_20650016	4	20	21	0	70	5	35	13	19	5	38	20	0	35	0	24	17	3	12	3	30	10	2	22	15	23	4	61	17	1	24	0	2	2	9	7	4	31	11	0	18	7	0	0	26	1	0	67	8
chr1_20669794_20670508	8	1	1	0	5	0	3	6	3	4	1	4	1	2	1	0	3	2	1	0	1	3	0	0	0	1	3	0	0	0	1	0	0	1	1	2	0	2	0	0	1	0	0	0	2	2	0	0	0
chr1_20706787_20707627	5	0	0	0	0	10	0	3	0	5	0	0	0	1	3	0	1	0	0	0	0	0	0	1	1	1	3	2	1	0	0	0	0	1	1	1	0	0	0	0	0	0	0	6	0	0	0	3	9
chr1_20730894_20732737	75	8	1	4	4	58	1	2	1	88	3	1	3	3	17	1	4	0	1	15	0	0	1	1	0	0	32	1	2	0	0	0	0	1	2	0	1	0	0	0	2	0	0	6	0	0	0	3	2
chr1_20812136_20813670	13	1	4	3	1	7	10	20	3	3	11	26	2	16	0	3	6	7	2	5	5	33	1	4	2	9	4	13	16	4	9	0	2	4	5	15	0	18	5	0	1	2	1	1	0	1	1	6	0
chr1_20822752_20823295	1	1	8	0	1	1	12	10	1	3	3	5	3	4	0	1	8	3	0	1	4	3	0	8	0	1	0	1	0	0	1	0	0	0	2	4	1	6	3	1	0	2	0	0	3	3	0	8	0
chr1_20825576_20825998	0	4	4	0	0	3	5	13	0	1	1	3	2	9	3	0	6	2	0	0	2	0	2	0	0	3	1	1	0	2	0	1	0	0	0	1	1	0	0	0	1	0	2	0	4	1	1	0	0
chr1_20833914_20835107	32	41	67	16	46	45	52	69	4	39	59	50	22	43	14	42	57	34	29	16	23	56	11	23	33	27	43	96	29	34	79	11	13	12	43	74	11	55	36	5	46	49	21	11	22	15	5	61	15
chr1_20914154_20916800	2	8	6	30	2	5	8	7	1	5	3	5	40	3	4	1	3	42	0	0	0	6	44	0	1	0	8	3	3	131	5	0	2	1	2	5	18	5	0	55	1	2	45	0	1	2	28	2	4
chr1_20923405_20923712	0	0	1	0	0	1	1	0	1	0	0	1	2	0	1	0	1	2	0	0	0	0	5	0	0	0	6	0	1	16	0	0	0	0	0	2	0	0	0	0	0	0	0	0	0	0	1	0	0
chr1_20930057_20931428	1	0	0	23	0	2	1	1	0	1	2	0	17	0	1	0	0	18	0	0	0	0	46	2	0	1	10	0	0	71	2	0	0	0	0	1	21	0	0	40	0	1	33	0	4	0	17	0	0
chr1_20959880_20961369	15	20	22	4	7	11	29	57	2	17	40	27	10	27	4	4	43	18	4	3	26	45	3	23	10	11	15	36	11	20	34	1	5	7	25	71	2	33	17	4	24	14	32	2	33	12	1	32	9
chr1_20966369_20966856	0	0	1	0	0	1	5	3	0	0	5	3	0	3	1	1	1	6	0	5	1	0	3	0	1	1	0	0	4	0	1	0	0	2	0	3	0	4	3	6	1	0	0	1	3	0	0	0	1
chr1_20975695_20977184	14	6	0	0	9	14	14	12	4	8	12	6	9	5	3	7	16	8	3	8	5	5	2	8	3	13	1	3	0	3	4	2	2	4	3	14	6	8	1	1	3	0	0	2	9	7	1	7	0
chr1_20987248_20988588	73	70	90	28	65	28	69	151	12	60	67	112	28	75	18	20	57	85	26	22	32	101	18	52	55	59	36	100	56	68	72	11	13	29	85	124	17	106	59	16	38	45	65	26	49	26	9	63	23
chr1_20997456_20998026	0	0	2	4	0	2	3	6	0	5	1	0	6	0	1	0	2	6	0	0	0	1	0	0	0	0	2	0	0	3	0	0	0	0	0	3	0	0	0	0	2	0	0	1	0	0	0	0	0
chr1_21022852_21023735	22	9	13	0	6	9	1	14	5	14	5	8	3	4	2	2	3	24	1	3	2	8	3	4	3	9	6	4	2	12	6	0	1	7	2	7	3	6	4	3	7	12	4	3	11	4	10	2	1
chr1_21028993_21029305	1	2	0	0	0	1	5	6	0	0	2	0	0	1	2	4	2	9	1	0	0	1	4	0	0	0	0	0	0	3	3	0	0	0	0	0	1	0	0	1	0	0	0	1	1	0	0	0	0
chr1_21031420_21032317	8	0	0	3	5	2	6	2	1	2	6	0	3	3	3	0	3	1	5	2	0	0	2	11	2	4	0	11	3	1	8	2	0	0	4	1	0	3	2	1	0	1	0	0	13	0	0	1	0
chr1_21057768_21060069	28	29	29	11	15	10	10	23	2	17	23	14	6	5	3	9	22	15	6	3	6	15	7	11	10	15	16	13	17	17	7	3	1	11	11	28	3	20	18	6	5	3	8	11	14	9	1	9	9
chr1_21112526_21114389	91	97	129	7	52	55	74	164	10	66	96	129	29	67	18	34	62	120	23	41	65	152	18	83	78	124	77	162	68	153	108	19	35	17	105	161	33	120	146	37	66	112	93	42	90	20	17	66	34
chr1_21131452_21132009	3	1	9	0	3	6	0	5	0	5	3	5	1	3	0	2	10	9	0	1	3	0	0	0	1	4	4	0	0	3	3	1	0	0	1	3	1	1	2	2	0	3	1	2	2	0	0	4	0
chr1_21146491_21147472	6	0	2	6	5	8	4	12	3	6	2	1	1	4	0	2	4	6	0	3	2	3	1	6	1	0	1	1	0	9	2	0	0	0	1	1	6	3	0	1	1	3	2	2	3	1	0	1	0
chr1_21257878_21259890	10	14	30	2	10	12	9	4	4	7	5	12	0	4	3	1	11	16	2	1	3	17	8	2	3	32	18	3	23	1	0	2	7	6	2	16	0	1	22	0	18	17	0	2	1	3	2	9	10
chr1_21291010_21293001	38	3	1	4	2	24	1	3	0	30	2	1	2	4	21	3	4	10	0	6	0	0	2	0	1	0	35	1	0	7	0	0	0	5	0	4	0	2	0	4	1	1	14	13	0	0	2	2	2
chr1_21309173_21309568	4	0	0	0	0	6	0	0	0	3	0	0	0	1	2	2	1	5	1	0	0	0	1	0	0	0	2	0	1	0	0	0	0	0	0	3	0	0	0	0	0	1	0	0	0	0	1	0	0
chr1_21317854_21318406	4	1	2	0	0	7	7	5	1	1	2	0	0	2	1	4	1	4	1	0	0	1	3	0	0	1	1	2	1	0	0	0	0	4	0	2	2	0	1	1	2	1	2	4	0	0	0	0	1
chr1_21348014_21349551	17	2	12	2	5	18	16	16	5	27	12	25	6	13	12	3	12	23	3	15	2	25	11	3	19	41	11	16	45	27	10	10	20	6	1	26	11	14	25	16	20	80	30	4	9	3	7	33	18
chr1_21355040_21355594	2	3	0	3	2	21	3	1	0	13	0	3	0	4	5	4	1	4	0	2	0	4	3	1	2	2	4	0	7	2	0	0	0	1	2	2	1	0	1	0	0	3	0	2	1	0	3	0	2
chr1_21361405_21362792	0	6	16	2	5	17	12	6	3	12	15	10	2	13	2	8	18	4	2	5	1	8	9	3	4	15	4	3	6	9	4	0	3	4	4	6	3	5	8	4	1	12	14	2	2	4	2	6	0
chr1_21377889_21378330	0	0	4	0	0	12	0	0	0	3	1	0	0	0	0	0	0	7	0	1	0	0	0	0	0	0	0	0	0	1	0	0	0	0	0	0	0	1	0	1	0	2	17	0	0	0	0	0	0
chr1_21417100_21418504	3	0	0	0	0	12	1	2	0	7	0	0	2	0	3	0	1	36	0	8	0	0	8	2	0	2	8	0	0	15	0	1	0	0	0	0	11	0	0	25	0	0	43	2	0	0	7	0	1
chr1_21424828_21427391	4	0	2	1	1	11	1	2	1	9	1	1	9	3	0	0	2	22	0	3	0	0	9	0	2	4	3	0	1	6	1	1	0	1	0	0	11	0	0	23	1	1	44	4	0	3	6	0	0
chr1_21476522_21478772	6	0	10	3	0	4	2	1	2	7	3	2	3	0	3	2	13	15	0	0	0	0	4	0	1	5	0	1	3	6	0	0	0	0	0	2	9	0	4	6	0	3	16	1	0	2	3	0	0
chr1_21501882_21504110	49	31	52	7	20	27	22	39	10	41	29	30	8	28	16	18	24	41	9	19	13	39	13	13	15	27	43	29	36	50	22	8	9	16	19	47	8	41	29	9	39	30	57	17	6	5	10	19	12
chr1_21509862_21511377	39	3	10	0	0	25	4	8	0	24	1	3	1	1	20	0	4	15	0	18	1	0	4	1	1	0	23	2	0	1	2	0	0	11	1	5	1	6	0	3	1	0	16	5	0	0	2	0	6
chr1_21543483_21545666	22	24	24	0	7	14	27	29	3	24	8	12	3	10	9	17	20	5	6	17	15	19	5	11	9	5	10	12	5	2	8	1	0	5	18	14	0	15	8	3	4	15	1	16	7	4	1	19	2
chr1_21558644_21560362	4	13	4	0	7	10	7	11	1	8	7	10	1	10	3	4	12	4	5	9	5	5	1	7	11	12	18	1	2	0	1	0	0	7	3	8	1	10	11	3	1	4	0	2	2	3	0	4	4
chr1_21562110_21562436	0	1	5	0	6	1	3	12	2	7	1	7	0	1	1	1	12	0	0	2	0	1	0	1	0	0	3	0	4	0	1	0	0	2	0	1	0	3	0	0	0	0	0	0	4	1	0	2	1
chr1_21568942_21569432	6	7	4	0	3	9	8	3	2	3	10	9	0	5	1	1	6	2	0	2	2	2	1	5	0	6	1	2	0	1	3	1	1	0	3	2	0	8	1	2	3	2	0	2	15	3	0	5	1
chr1_21580661_21582094	14	15	3	0	2	25	26	9	3	20	12	8	0	12	9	2	11	6	4	15	5	8	2	8	2	2	10	7	0	4	10	0	0	6	8	7	0	15	6	3	2	5	0	11	5	3	0	2	12
chr1_21583853_21586676	15	37	41	8	74	28	75	74	23	35	101	68	4	95	14	24	68	12	33	11	26	8	2	34	13	14	6	51	13	2	29	2	5	14	33	42	3	61	18	8	16	28	2	6	32	11	1	36	15
chr1_21587737_21589045	36	27	13	6	22	27	26	25	7	47	31	30	11	40	3	22	18	20	18	6	6	5	8	9	11	2	18	10	8	29	10	0	3	12	14	10	7	14	5	4	6	13	17	8	5	10	5	24	3
chr1_21596333_21598286	20	17	16	0	22	23	43	14	20	13	38	17	4	48	2	19	12	9	1	6	7	12	3	11	10	7	8	26	0	5	14	7	2	6	17	18	2	22	10	1	7	15	1	13	5	6	0	19	4
chr1_21605517_21608173	52	48	45	0	82	61	109	87	53	62	164	91	6	190	14	50	43	20	50	14	31	35	14	63	45	10	17	110	31	13	54	11	8	11	62	63	5	109	35	5	23	27	15	5	46	12	2	58	12
chr1_21615655_21617304	178	78	92	3	68	99	74	118	28	146	127	96	11	128	31	46	83	21	29	57	50	64	18	51	61	39	138	140	22	22	37	10	10	64	106	113	8	118	39	15	44	29	16	37	87	14	5	108	14
chr1_21619293_21621734	358	265	347	8	169	119	278	420	65	303	490	389	20	478	104	163	345	55	140	205	249	337	80	318	298	208	508	637	261	94	482	80	98	164	453	718	30	738	321	53	164	221	62	179	345	113	21	454	144
chr1_21623377_21623772	46	29	26	0	28	36	34	16	6	58	61	25	6	76	16	27	24	6	16	11	17	19	10	17	14	4	21	27	10	7	18	8	7	8	23	20	3	32	11	0	19	15	0	9	14	3	0	29	11
chr1_21625487_21626802	74	34	17	0	70	48	63	36	45	73	68	41	2	90	12	20	33	8	25	21	15	20	8	22	14	4	26	50	6	7	34	6	1	7	48	29	1	54	7	5	5	8	4	12	20	9	5	39	5
chr1_21633348_21635871	31	51	24	1	60	27	46	51	14	36	61	57	4	51	2	15	23	21	5	7	15	28	5	20	5	18	12	25	21	1	25	2	7	13	37	49	3	41	32	1	21	42	1	5	18	4	1	6	5
chr1_21643701_21644514	3	8	6	0	9	8	13	9	4	19	8	8	13	16	1	1	13	9	4	0	3	7	10	4	1	1	10	0	5	25	1	0	0	4	6	7	10	8	3	6	3	2	24	2	6	0	4	7	0
chr1_21650717_21653785	142	119	73	12	107	104	141	135	32	136	161	95	20	139	24	48	95	19	23	71	55	46	41	85	40	18	90	101	28	97	52	13	5	72	101	143	45	159	16	46	41	58	75	28	91	25	21	94	33
chr1_21660380_21662337	156	142	143	3	155	91	144	142	36	135	177	149	9	145	32	87	140	31	57	32	90	119	20	94	59	78	108	175	77	59	102	26	19	33	115	127	8	149	62	10	75	91	24	38	93	17	8	116	37
chr1_21664433_21664751	5	8	6	3	9	15	21	12	8	20	11	8	0	13	6	2	5	7	4	9	2	3	6	7	2	1	11	4	4	13	7	0	1	4	5	7	2	9	0	1	4	1	5	3	2	0	0	5	4
chr1_21669696_21672360	70	68	44	0	56	80	85	107	11	86	75	67	11	80	13	47	75	11	36	26	69	94	10	110	35	48	46	147	33	15	67	5	14	30	109	141	0	123	41	2	67	81	4	29	70	18	1	68	25
chr1_21680285_21680866	1	2	0	0	2	5	2	0	6	0	0	0	0	2	0	2	9	0	0	0	0	1	0	0	0	0	1	0	3	1	1	0	0	0	1	1	0	1	0	1	0	0	0	0	4	0	0	0	0
chr1_21681809_21682739	0	17	0	1	9	12	9	12	0	5	6	5	1	2	3	2	10	0	2	4	1	2	0	3	2	2	1	3	0	0	3	0	2	0	2	2	1	1	1	0	3	1	0	0	2	2	0	0	0
chr1_21691545_21692142	10	0	0	0	0	11	2	1	2	8	0	0	3	0	4	1	3	0	0	2	0	4	1	0	0	0	7	0	0	0	1	0	0	2	0	2	0	0	0	0	1	0	0	0	0	0	0	0	2
chr1_21694975_21695571	1	0	1	0	3	3	4	8	0	3	3	3	1	2	3	2	3	1	0	0	1	2	1	1	1	2	1	0	0	3	3	0	0	0	2	0	1	7	0	0	0	0	0	2	0	1	0	0	3
chr1_21761884_21762236	2	0	1	0	0	3	2	0	2	1	0	4	0	1	0	0	3	0	3	0	0	0	1	0	0	0	3	0	0	0	0	0	0	2	0	0	0	1	0	0	0	0	0	8	0	0	0	0	0
chr1_21766233_21767454	4	10	15	0	10	14	20	46	1	10	19	33	1	15	1	4	31	17	9	2	6	17	0	11	7	8	0	4	3	0	0	0	0	1	6	15	1	6	5	0	1	6	6	2	8	5	0	13	1
chr1_21836291_21836651	0	0	2	0	0	3	1	0	0	2	1	0	2	0	1	0	0	0	0	4	0	1	0	0	0	0	6	0	0	0	0	0	0	2	0	1	0	0	0	0	0	0	0	2	0	0	0	0	0
chr1_21843870_21846232	45	0	3	3	3	36	4	2	2	44	2	1	1	0	5	0	0	2	0	29	0	1	0	0	2	0	66	1	0	1	0	0	0	18	0	0	0	3	3	0	0	0	1	17	4	5	0	0	8
chr1_21932460_21932821	0	0	0	0	0	2	0	11	0	2	2	8	3	1	0	0	1	5	0	1	0	2	2	2	0	1	0	0	0	1	0	0	1	2	1	1	0	0	0	1	0	2	0	0	0	0	0	0	0
chr1_21965488_21966398	6	0	9	0	0	6	1	10	0	0	3	3	1	0	0	1	16	1	0	3	3	1	0	1	2	6	4	0	0	0	0	1	0	0	3	7	1	1	1	0	0	0	0	0	0	0	0	3	0
chr1_21977490_21979753	16	0	4	0	13	6	6	13	9	9	9	6	8	12	1	7	5	2	0	4	6	1	2	2	6	4	5	10	0	1	5	0	0	2	9	8	1	12	9	1	3	1	0	2	0	0	0	5	2
chr1_21982145_21982490	5	3	5	0	0	1	0	1	0	2	1	0	4	0	0	2	3	2	0	1	0	0	2	0	0	1	0	0	0	0	0	0	0	1	0	2	0	0	0	0	0	0	0	0	2	0	0	0	0
chr1_21994977_21996626	4	6	1	0	14	8	17	11	1	4	13	6	0	3	1	6	9	6	5	5	2	6	1	2	6	6	1	15	2	2	2	0	0	4	3	7	4	7	4	2	1	4	3	2	1	3	0	6	5
chr1_22013737_22014072	0	6	0	0	7	1	0	1	1	2	2	2	2	4	0	1	4	8	1	0	0	0	2	0	0	4	0	0	0	0	0	0	0	0	0	1	0	1	0	0	0	0	0	0	0	2	1	2	0
chr1_22029420_22030139	0	0	0	6	2	4	1	2	1	0	2	2	1	4	1	3	3	5	1	2	0	0	0	0	1	6	0	0	0	5	3	0	0	0	0	0	0	2	0	4	0	4	1	0	1	0	1	0	4
chr1_22040015_22040407	1	0	0	6	0	3	4	4	2	0	0	1	3	1	0	5	1	6	0	3	0	0	0	1	0	0	0	1	0	0	0	0	0	0	0	0	2	0	0	0	1	5	1	0	0	0	0	4	0
chr1_22068412_22069412	6	1	2	2	2	3	2	6	6	2	3	4	3	8	0	1	3	5	5	1	1	2	0	3	0	6	3	2	2	2	0	0	0	0	1	1	0	4	0	0	0	1	3	0	0	0	0	0	1
chr1_22075951_22076893	0	1	2	2	0	11	4	3	1	7	3	0	6	2	3	2	7	7	1	2	1	2	4	0	1	3	3	1	0	3	0	0	0	2	4	5	0	0	0	3	0	1	4	4	0	0	0	2	6
chr1_22088513_22090061	18	2	5	0	6	32	1	3	2	20	3	3	3	3	10	0	4	7	0	15	4	1	1	3	2	6	19	5	0	4	1	0	0	5	4	0	0	0	1	1	3	0	4	17	1	0	1	0	20
chr1_22091277_22091839	0	0	1	0	3	7	2	3	1	5	1	2	1	4	3	4	0	2	0	1	0	2	10	1	1	2	0	0	0	14	0	0	0	0	2	1	0	0	0	3	0	0	2	1	0	0	2	2	4
chr1_22094619_22095258	0	0	0	8	3	6	3	2	0	2	5	1	7	5	0	1	3	16	0	4	0	1	9	0	7	0	3	2	3	11	0	0	0	0	0	0	5	2	1	10	1	11	21	2	3	0	2	0	5
chr1_22099882_22100631	6	9	4	2	7	7	8	5	4	8	6	3	2	7	3	1	18	9	2	4	1	7	7	7	12	16	1	10	2	3	2	2	0	1	1	2	3	10	7	4	3	8	2	2	1	2	5	7	7
chr1_22108835_22110280	128	107	111	12	77	80	95	183	14	139	119	166	49	111	50	58	125	263	54	70	75	170	69	90	148	139	152	269	139	225	136	46	42	61	138	222	69	195	189	108	93	177	260	64	106	32	44	134	81
chr1_22141299_22143039	8	3	1	0	5	17	5	9	0	13	0	5	5	1	11	2	2	10	0	5	0	1	3	0	2	7	19	0	0	9	1	0	0	2	3	3	0	0	0	5	1	2	10	11	4	1	2	0	5
chr1_22148072_22149105	9	4	5	0	1	9	7	5	0	5	1	2	13	8	2	6	5	4	0	1	0	6	1	1	3	2	5	0	2	2	1	0	0	5	3	7	0	5	0	2	1	0	1	0	3	0	1	0	0
chr1_22149815_22151133	2	9	6	6	3	1	1	4	0	5	6	3	5	0	0	0	0	3	0	1	2	2	2	1	3	0	3	0	0	4	0	0	0	3	5	0	6	4	0	0	0	0	0	0	1	0	3	0	2
chr1_22178589_22179386	9	0	3	0	1	18	2	2	0	31	6	4	2	2	1	1	0	2	0	5	0	5	5	0	1	1	10	0	0	5	3	8	0	5	1	1	0	5	0	0	0	0	0	2	0	3	0	0	8
chr1_22184052_22184400	2	1	0	1	0	3	0	0	3	0	4	0	2	0	0	3	1	2	0	0	0	0	0	0	0	1	0	0	0	2	0	0	0	0	0	1	0	1	0	1	0	0	3	0	3	0	3	0	0
chr1_22191934_22193256	43	1	3	0	2	21	2	6	0	67	3	3	2	2	19	0	2	6	5	13	3	3	4	1	1	5	44	0	0	2	0	0	1	8	0	1	1	1	3	0	0	0	1	2	3	1	0	0	8
chr1_22201443_22202353	4	7	0	0	10	2	4	6	3	5	3	6	1	2	1	1	9	6	0	0	0	0	2	0	0	0	1	0	0	5	0	1	0	0	0	4	5	1	3	7	4	0	1	0	0	0	1	0	1
chr1_22206526_22206907	0	0	0	1	0	7	2	2	0	3	3	0	0	0	4	0	3	2	0	0	0	0	0	0	0	0	0	2	2	0	0	2	0	2	0	0	0	2	0	0	0	0	0	0	1	0	0	0	0
chr1_22211884_22212731	8	0	15	0	0	5	4	9	1	3	1	3	3	5	1	4	1	0	0	0	0	2	2	2	0	1	1	0	3	1	0	0	0	0	6	1	1	2	3	3	0	0	2	5	3	0	0	1	0
chr1_22213488_22214022	4	12	1	0	0	0	6	0	1	0	4	0	6	3	0	0	3	1	1	1	0	0	4	0	0	0	3	0	1	1	0	0	0	1	2	0	1	0	0	1	0	0	0	0	0	0	2	0	0
chr1_22220136_22220509	3	2	2	0	0	1	0	2	0	1	0	0	4	1	0	0	0	0	0	1	0	1	0	0	0	0	0	2	0	0	0	0	0	0	2	0	0	0	0	1	0	0	0	2	0	0	0	0	0
chr1_22220558_22222120	16	8	4	0	3	7	16	16	4	10	10	9	7	3	1	9	12	10	0	1	2	2	5	4	0	5	13	2	0	3	5	1	0	0	4	6	1	2	2	2	0	0	4	2	2	2	0	5	2
chr1_22236226_22237033	7	1	9	1	1	4	8	4	1	2	5	5	1	0	1	2	8	10	1	2	5	4	4	2	3	0	4	1	0	3	2	0	0	2	1	5	2	5	2	1	2	2	7	8	0	0	1	0	9
chr1_22237750_22238066	4	0	0	0	0	1	3	3	1	4	10	8	4	1	0	1	9	5	0	1	0	2	2	1	0	1	6	0	0	1	1	0	0	1	0	6	0	0	1	1	2	0	2	0	0	5	0	3	0
chr1_22240004_22241395	5	3	3	4	8	7	16	4	4	4	8	18	4	4	0	4	13	6	3	1	0	20	1	4	1	12	2	5	19	7	1	0	2	1	4	14	0	5	10	4	3	5	1	1	1	3	2	2	1
chr1_22260197_22260540	0	0	0	1	9	3	5	5	0	4	3	4	7	2	0	0	3	4	0	3	1	6	1	0	1	0	4	3	1	4	3	0	0	1	2	2	0	8	0	1	0	0	0	0	0	0	0	2	0
chr1_22263448_22264298	0	0	0	0	7	5	4	11	0	5	5	13	5	3	2	1	5	1	0	0	2	12	1	5	1	2	0	7	0	1	12	0	0	4	5	11	2	11	0	1	6	2	5	3	4	2	0	9	0
chr1_22282663_22284478	14	53	36	4	62	8	44	97	18	1	99	74	2	71	0	27	60	1	34	1	24	21	3	36	3	5	3	43	5	0	13	2	1	1	45	60	0	48	5	1	9	3	0	6	33	20	0	39	0
chr1_22345260_22346400	52	11	41	13	12	19	35	56	12	36	60	84	9	65	10	15	32	63	13	1	20	29	31	10	16	14	13	44	14	97	18	3	3	7	19	54	16	18	13	23	28	50	83	0	6	12	19	12	0
chr1_22350877_22352758	179	100	238	20	64	94	205	312	27	145	229	284	37	211	70	94	202	255	72	77	121	231	48	176	195	160	154	322	176	140	223	72	53	58	215	443	47	387	203	75	198	234	260	77	171	90	40	244	80
chr1_22357743_22358557	16	23	20	0	4	17	29	45	6	28	36	16	5	20	6	19	49	16	8	4	27	16	6	22	8	1	6	16	8	8	14	0	0	4	18	55	4	40	2	2	17	2	8	1	33	8	2	40	3
chr1_22366062_22367102	54	37	81	6	44	44	55	106	16	95	115	178	15	127	24	31	62	33	34	27	60	93	15	60	61	48	63	142	66	30	65	21	17	17	109	251	8	161	80	9	95	79	34	15	41	32	10	61	21
chr1_22378867_22380387	105	103	77	16	44	70	110	195	24	109	133	173	33	129	25	44	100	205	47	29	78	211	52	111	64	86	76	216	96	216	111	18	35	47	141	225	36	109	105	51	116	137	200	28	59	24	16	80	29
chr1_22393381_22394553	11	6	14	1	6	27	14	12	4	14	15	24	4	17	4	10	20	18	4	4	7	9	2	4	9	6	9	4	8	9	8	3	0	0	10	21	5	8	7	8	6	7	5	5	18	3	3	8	7
chr1_22398496_22398830	8	7	2	0	2	9	1	9	3	16	3	7	3	3	2	0	6	3	0	0	0	1	0	0	2	6	7	1	1	5	3	0	1	0	1	2	3	2	1	5	3	4	2	2	2	0	1	5	0
chr1_22401103_22403725	27	8	28	10	8	57	26	29	5	60	24	25	11	15	16	12	44	54	10	10	12	23	19	18	9	16	20	17	11	23	6	4	2	0	5	19	10	10	18	32	16	16	30	18	16	11	5	27	21
chr1_22415475_22416967	11	11	16	0	21	16	10	20	3	14	21	19	4	14	8	9	22	15	6	3	9	5	2	6	9	13	4	4	5	6	12	3	1	3	8	19	2	16	9	7	6	14	6	1	7	4	2	19	1
chr1_22427086_22427630	7	7	3	0	8	11	5	10	2	11	6	8	0	8	3	6	3	1	0	2	3	1	3	3	2	7	0	1	0	1	2	0	0	3	2	4	0	2	0	0	2	0	0	0	4	3	2	3	0
chr1_22429791_22430137	0	6	4	1	1	6	8	4	5	0	5	1	0	10	3	5	7	7	3	4	0	1	1	5	1	7	2	3	1	1	2	0	0	3	0	4	0	3	4	2	4	3	1	0	1	1	0	4	1
chr1_22431443_22431784	3	2	1	0	2	2	4	7	0	1	5	1	0	3	0	2	13	6	2	1	0	1	0	4	0	9	1	4	4	0	5	0	9	1	0	1	0	3	7	2	1	9	0	4	9	0	0	8	0
chr1_22435177_22435608	4	6	9	0	2	1	15	3	5	4	4	6	4	1	0	3	4	3	0	0	0	8	0	2	2	9	3	2	7	0	0	0	0	2	4	2	2	1	4	1	2	1	1	0	2	1	1	2	0
chr1_22435672_22435995	0	0	8	3	1	4	1	2	0	1	4	3	3	0	0	0	1	6	0	0	0	0	0	1	1	1	2	0	1	0	0	0	0	0	0	2	0	1	0	0	1	2	0	0	0	0	0	0	0
chr1_22439451_22439751	3	0	4	1	2	0	7	9	1	3	6	5	1	4	1	3	5	5	0	0	2	0	0	1	3	3	2	0	3	2	0	0	0	5	1	0	0	0	4	2	0	2	1	1	4	4	3	3	1
chr1_22440579_22441086	17	15	4	2	5	11	8	7	1	7	5	7	2	4	9	0	3	3	0	5	2	7	4	5	6	1	7	6	4	10	1	0	4	1	3	3	5	5	3	4	2	6	2	2	1	2	0	11	4
chr1_22444288_22445482	26	0	5	0	0	19	10	7	4	33	4	6	1	6	6	1	7	12	2	15	11	6	9	3	2	2	10	2	1	3	1	0	0	3	5	2	1	6	6	0	2	6	2	12	4	2	0	10	0
chr1_22447303_22448028	12	9	9	0	1	7	4	9	6	10	8	14	2	15	4	2	15	6	3	3	1	15	1	5	6	4	3	0	2	6	1	0	0	6	8	10	0	3	1	1	2	2	3	3	3	2	0	3	0
chr1_22451427_22452784	6	11	4	4	2	5	5	6	5	1	8	3	2	5	3	1	1	12	5	2	2	2	2	2	1	3	4	5	2	4	4	0	0	1	7	3	1	2	2	3	3	0	7	2	3	1	3	2	0
chr1_22503402_22504290	5	0	5	0	3	4	5	1	2	1	0	1	1	2	0	0	3	0	0	7	0	1	1	0	0	0	4	0	0	0	2	0	0	4	1	4	0	0	0	0	0	0	0	2	0	0	0	0	1
chr1_22571060_22572387	3	1	3	2	3	0	9	3	0	1	3	2	0	1	1	2	2	0	0	2	0	2	0	0	2	0	2	1	1	0	0	0	0	0	0	0	2	0	0	1	0	0	0	0	0	0	0	0	0
chr1_22658226_22658784	0	0	0	3	0	3	0	5	0	0	0	0	3	1	0	0	1	5	0	0	0	0	0	0	0	0	0	2	0	0	3	0	0	0	0	1	0	1	3	0	0	2	0	0	0	0	3	0	0
chr1_22778074_22779312	83	84	169	12	37	58	72	126	22	90	62	112	16	64	24	29	58	92	30	18	48	87	18	38	63	56	75	137	67	66	78	16	5	35	63	135	14	97	63	14	54	68	49	16	44	20	2	42	35
chr1_22815293_22815671	0	0	0	0	0	4	1	0	1	0	1	0	1	1	0	0	1	5	0	0	0	1	2	1	0	0	0	1	0	1	0	0	0	0	0	0	0	0	0	1	0	1	0	0	0	0	0	1	1
chr1_22869812_22870410	0	0	0	5	14	4	4	4	0	6	3	3	1	2	5	9	2	5	0	0	0	2	1	0	0	3	2	0	0	0	0	0	0	1	3	1	1	4	0	0	0	0	1	0	0	1	0	2	0
chr1_22888340_22888693	0	2	0	0	0	1	1	1	1	0	0	3	3	0	0	2	0	5	0	0	0	0	0	0	0	0	0	0	0	0	2	0	0	0	0	1	2	1	0	0	1	0	1	0	0	0	1	3	0
chr1_22960356_22960694	0	7	6	0	0	1	1	1	0	0	1	3	0	1	0	0	2	2	0	0	0	0	0	0	0	0	3	0	3	0	0	0	1	0	0	1	1	5	0	0	2	0	0	0	0	0	0	0	0
chr1_22962796_22964520	4	5	2	0	0	1	1	0	5	2	2	0	2	1	1	2	6	15	0	0	0	0	7	1	0	2	1	1	0	10	0	0	0	1	0	1	3	0	0	2	0	0	27	1	1	0	4	2	0
chr1_22969853_22970633	0	0	0	2	0	0	4	6	0	0	0	3	4	0	0	0	1	12	0	1	0	1	3	1	1	1	0	4	0	7	4	4	0	2	0	2	0	0	0	1	0	0	22	0	0	0	1	0	0
chr1_22970824_22971891	0	3	0	1	2	4	0	3	0	2	4	1	1	2	1	0	3	8	0	0	0	0	1	0	0	0	0	1	0	0	3	0	0	1	1	1	0	1	1	2	0	0	7	0	0	0	0	0	0
chr1_22972037_22972782	0	0	3	5	1	0	0	0	0	0	1	0	0	0	0	1	0	10	0	0	1	0	0	0	1	0	2	0	0	5	0	2	0	4	0	0	2	0	2	9	0	0	53	0	0	0	0	0	0
chr1_22979171_22979904	0	0	2	0	0	3	0	0	0	0	2	3	0	1	0	0	0	4	0	0	0	0	2	0	0	0	1	0	2	0	0	0	1	1	0	3	3	0	0	1	0	0	24	0	0	0	0	1	0
chr1_23035372_23037078	3	3	6	5	0	2	0	1	3	2	2	1	5	0	0	2	0	14	0	0	0	0	12	0	1	5	0	0	0	19	0	1	0	0	0	0	7	0	2	8	1	1	18	1	0	1	13	4	0
chr1_23043904_23044479	4	0	1	1	0	5	1	1	0	2	0	2	1	0	3	3	5	9	0	0	0	1	1	1	0	1	0	0	0	5	2	0	0	1	0	1	0	1	0	10	0	0	0	0	0	1	0	2	0
chr1_23061530_23062595	3	5	4	14	4	2	3	0	0	1	0	5	10	3	1	3	0	24	0	0	0	0	25	0	2	1	0	2	0	71	0	0	0	2	0	1	29	3	2	33	0	2	47	1	0	0	17	0	1
chr1_23072808_23073132	4	1	1	0	2	0	0	2	4	1	2	0	1	0	0	0	0	8	0	0	0	1	5	0	0	0	2	0	0	14	0	1	1	0	0	1	6	0	0	3	1	2	3	2	0	1	2	0	2
chr1_23076296_23077207	0	0	0	11	1	0	1	7	0	2	0	0	10	0	2	0	2	12	0	0	1	0	13	0	0	0	2	0	0	39	0	0	0	0	0	1	15	1	0	24	0	3	44	1	0	0	9	0	0
chr1_23109370_23109735	0	1	0	0	3	3	2	3	0	0	0	0	0	1	0	3	5	0	0	0	0	0	0	0	0	0	0	0	0	1	1	0	1	0	1	0	1	0	0	4	0	0	0	0	0	0	0	5	0
chr1_23120969_23121634	3	0	1	2	0	1	3	2	0	2	1	1	2	0	1	0	3	5	0	0	0	1	2	0	2	0	1	1	2	3	0	0	0	0	0	5	3	1	1	3	0	2	28	0	0	0	1	2	0
chr1_23135126_23135535	2	0	2	4	0	0	0	1	0	2	0	0	0	0	0	0	2	2	0	0	0	0	0	0	0	0	0	0	0	2	2	0	0	0	0	0	4	0	0	4	0	1	1	0	0	0	0	1	0
chr1_23158228_23159244	0	0	0	4	2	4	1	0	1	0	1	0	3	1	0	0	8	25	0	0	0	1	5	0	0	0	0	3	0	31	0	1	2	0	1	0	16	0	0	19	0	1	44	0	0	4	7	0	0
chr1_23172899_23173476	0	0	0	6	0	0	0	0	0	0	0	0	1	0	0	0	2	23	0	0	0	0	0	0	0	1	0	0	0	6	0	0	0	2	0	0	4	0	0	3	0	0	28	1	0	3	0	0	0
chr1_23177513_23178650	2	2	0	11	2	4	3	0	0	0	0	0	2	0	0	0	0	41	0	0	0	0	5	0	0	2	3	1	0	17	0	0	0	0	2	0	12	0	0	7	0	1	55	1	0	0	11	0	0
chr1_23205390_23206271	1	0	2	0	7	2	4	8	1	4	1	5	0	1	0	3	3	7	0	1	0	2	3	0	6	1	0	0	0	1	0	3	0	0	1	4	6	1	4	2	1	3	2	0	1	0	2	0	0
chr1_23211383_23212775	3	7	37	0	0	10	8	6	5	1	1	14	2	8	1	2	7	14	0	4	3	10	0	3	8	14	1	0	12	3	3	0	3	0	1	4	4	0	8	6	8	7	1	1	2	3	1	0	6
chr1_23289103_23289947	2	3	2	1	0	4	4	7	1	1	0	0	4	1	2	0	13	5	0	0	0	0	0	0	1	0	4	2	0	1	0	0	0	0	2	4	1	1	0	0	1	0	0	0	0	3	0	0	3
chr1_23337021_23337864	3	3	1	4	0	5	1	0	0	0	0	4	6	0	3	0	0	1	1	0	0	0	7	0	1	0	0	0	0	10	0	0	0	0	2	0	2	0	0	12	1	0	3	0	2	0	4	0	3
chr1_23340230_23340597	0	0	0	0	0	4	0	0	0	0	2	0	3	0	0	0	0	4	0	0	0	0	5	0	0	0	1	0	0	9	0	0	0	0	0	2	3	0	0	7	0	0	4	0	0	0	0	0	0
chr1_23345568_23346874	33	16	42	18	14	22	38	77	5	27	24	29	6	25	3	16	15	18	12	11	13	37	8	26	15	7	23	34	16	30	30	1	2	6	24	64	11	35	15	15	15	12	43	2	23	4	2	29	17
chr1_23390264_23390590	0	2	3	0	0	0	0	5	2	0	5	3	3	0	0	0	2	0	1	0	1	0	1	0	1	1	2	1	0	0	0	0	0	0	0	0	1	0	1	4	0	0	0	2	5	0	0	1	0
chr1_23405299_23406735	4	8	8	0	11	4	4	21	2	0	2	8	5	16	4	2	14	9	0	1	3	2	0	4	1	3	2	3	0	2	1	0	0	0	2	7	3	1	7	2	6	1	1	1	6	0	0	1	0
chr1_23415148_23416927	0	11	7	1	4	8	6	10	3	2	5	6	2	6	1	6	8	3	3	2	4	3	7	3	5	4	3	2	2	6	0	0	0	5	3	4	0	2	5	3	5	1	7	2	14	10	0	11	3
chr1_23426600_23427097	0	1	3	0	2	0	7	11	2	0	9	11	0	11	4	8	4	5	2	0	2	10	2	7	20	1	1	5	3	3	4	5	4	0	0	11	0	8	9	7	7	9	6	0	6	1	1	3	0
chr1_23429617_23430572	1	4	23	2	14	0	9	15	2	5	20	16	3	9	0	11	15	22	3	4	2	7	2	4	17	9	2	12	9	9	17	3	4	2	9	13	0	12	15	8	5	14	3	1	16	8	1	26	3
chr1_23437145_23437779	5	1	9	0	7	1	4	4	5	1	11	6	2	13	0	0	3	14	1	0	1	5	1	2	5	10	0	8	12	2	6	1	2	0	2	8	1	10	15	2	9	18	1	2	3	1	0	4	0
chr1_23445437_23446649	1	4	3	1	1	11	2	8	7	3	18	9	0	28	0	10	8	8	2	0	1	7	3	0	12	16	0	12	5	1	16	1	10	0	5	8	0	10	22	2	6	28	2	1	9	0	0	5	0
chr1_23466226_23468070	8	9	4	0	11	5	22	23	7	5	13	12	3	9	3	8	23	12	1	3	1	7	6	2	9	5	2	11	0	6	2	3	0	4	6	9	2	6	6	6	3	1	1	0	37	9	3	14	2
chr1_23474538_23475068	0	0	1	0	0	0	4	6	0	0	1	0	0	2	0	0	10	0	0	0	0	0	0	3	6	0	0	1	0	0	3	2	0	0	9	6	0	17	0	1	0	0	0	0	12	4	0	18	1
chr1_23493931_23496563	30	28	59	3	26	14	20	57	9	10	32	35	15	29	4	10	32	19	15	12	10	26	4	25	18	7	22	34	17	16	26	4	0	3	29	45	3	38	11	8	13	11	29	8	29	26	2	29	9
chr1_23504044_23505006	12	5	0	0	1	14	6	1	2	7	4	4	0	3	0	1	1	1	1	1	0	1	0	0	0	0	1	3	0	0	1	0	0	3	6	4	0	2	1	0	2	2	2	4	1	2	0	0	2
chr1_23603700_23604011	0	0	0	0	3	0	2	5	1	0	1	1	0	0	0	1	6	0	0	0	1	0	0	1	0	0	0	0	0	0	0	0	0	1	0	1	0	0	0	0	0	0	1	0	0	2	0	0	0
chr1_23609249_23609737	0	0	0	0	0	1	1	1	0	0	0	0	2	1	0	0	3	8	0	0	0	0	1	0	2	0	0	0	0	14	0	0	0	0	0	0	0	1	0	4	0	1	10	0	0	0	1	0	2
chr1_23643467_23645018	3	1	0	3	3	0	5	3	0	1	2	1	3	0	0	0	2	10	0	2	0	1	7	3	3	3	1	0	0	0	0	0	3	3	0	0	2	2	4	5	0	2	2	4	3	0	0	1	0
chr1_23669849_23671571	99	103	94	9	72	42	75	110	12	71	75	92	28	77	24	37	66	141	22	32	55	96	25	64	103	64	64	98	57	124	78	6	13	25	76	118	17	99	75	16	48	63	116	30	40	35	14	71	56
chr1_23694391_23695991	99	148	179	17	82	56	97	162	13	63	126	119	52	76	12	26	67	70	26	35	76	146	19	74	108	90	76	187	104	100	117	27	27	35	111	197	16	163	143	24	66	103	110	29	109	56	27	110	56
chr1_23703787_23704673	0	1	3	0	2	0	7	3	0	1	3	4	1	3	1	2	13	4	2	0	0	0	0	1	3	0	0	0	0	0	0	0	0	0	1	1	1	1	0	2	0	0	1	0	3	1	0	0	0
chr1_23728508_23729515	0	0	6	1	1	1	0	3	1	0	0	1	1	3	0	0	0	41	0	1	2	2	2	1	0	4	1	0	1	11	1	0	0	1	0	0	2	1	0	5	0	0	10	2	0	0	0	0	2
chr1_23730266_23730811	1	3	0	0	2	3	7	2	4	1	6	3	0	5	0	2	4	1	0	0	4	1	0	1	1	1	0	0	0	1	1	0	0	0	6	2	0	1	0	1	1	3	7	0	0	0	0	4	4
chr1_23748735_23751641	12	73	36	9	58	16	80	117	11	8	67	50	4	55	1	54	105	12	25	2	36	66	2	74	4	6	4	81	10	4	47	7	0	5	82	73	0	69	3	0	28	1	5	5	73	26	1	62	3
chr1_23778170_23779118	1	10	10	8	11	6	10	5	2	2	9	15	1	5	0	7	17	3	0	2	3	4	0	2	3	2	0	11	3	0	0	0	2	2	3	6	2	7	2	4	2	2	0	1	1	0	3	4	0
chr1_23804032_23804403	0	0	1	0	0	1	0	3	0	2	0	2	2	2	1	0	4	0	0	0	0	0	1	0	0	0	0	0	0	0	0	0	0	0	0	0	0	0	0	0	1	0	0	0	0	0	0	0	0
chr1_23810355_23811497	19	31	16	4	11	9	13	27	1	13	22	24	13	12	4	13	24	13	13	10	9	31	5	11	16	9	6	19	6	9	23	8	1	11	25	36	4	21	10	3	2	9	15	9	17	12	3	32	7
chr1_23823767_23824452	0	3	0	4	1	0	1	0	0	2	0	0	3	5	0	0	3	4	0	1	1	2	12	2	1	0	6	0	0	2	1	0	0	0	1	1	0	0	0	1	0	3	0	2	0	0	7	3	0
chr1_23840091_23840385	0	3	2	0	4	6	5	3	0	7	8	2	2	2	1	1	0	3	1	1	2	1	3	2	5	5	0	1	0	1	1	2	0	0	0	1	1	4	2	1	0	4	0	1	4	0	2	3	3
chr1_23843122_23843453	10	4	2	6	1	8	8	3	1	3	2	6	4	18	1	1	2	3	2	2	1	1	1	3	4	4	1	1	0	1	0	0	0	0	0	3	0	2	9	0	1	3	0	0	2	0	0	6	3
chr1_23851147_23855467	119	46	151	42	91	142	101	92	78	160	270	299	59	407	58	34	57	93	84	62	46	100	48	90	203	195	127	136	52	124	75	63	51	17	88	116	31	155	253	31	81	255	54	44	73	21	27	117	64
chr1_23859823_23860331	12	0	9	0	7	6	1	4	1	7	15	9	14	14	3	4	1	13	2	3	2	8	5	2	7	10	3	1	1	31	3	0	4	0	3	5	7	4	3	13	5	7	25	3	1	3	6	11	5
chr1_23866099_23866891	12	6	0	0	1	5	4	3	0	2	2	8	4	14	2	2	1	2	2	2	7	4	2	4	2	0	9	2	3	12	4	0	0	5	6	3	4	4	2	1	0	4	5	7	1	2	1	2	3
chr1_23871378_23871987	3	1	1	0	3	9	1	5	0	8	0	4	0	11	4	3	1	2	0	2	1	2	0	1	0	0	1	1	0	1	0	0	0	0	1	8	0	1	1	0	1	2	1	4	1	0	0	1	1
chr1_23880390_23886697	225	190	154	12	134	158	209	365	57	199	266	190	23	257	67	98	218	70	67	151	147	243	15	253	48	18	150	208	39	30	168	11	6	62	202	260	15	295	52	35	66	24	49	93	278	101	11	317	64
chr1_23892758_23895725	64	6	4	0	5	71	14	23	1	50	7	3	2	6	18	8	4	13	1	25	1	7	5	5	0	3	25	3	2	10	3	0	1	17	6	6	2	4	1	2	2	2	8	11	5	3	1	7	0
chr1_23900771_23904921	115	9	27	9	28	132	32	41	14	139	25	20	5	15	66	19	62	9	12	77	7	16	5	13	1	15	47	18	6	7	8	0	0	37	9	37	6	22	5	2	6	1	3	66	16	15	2	26	31
chr1_23907500_23908073	13	1	0	0	0	32	18	21	3	37	11	3	1	4	13	6	8	0	3	7	0	2	0	3	1	0	9	5	0	2	1	0	0	4	1	3	0	4	0	0	0	1	0	20	2	2	0	7	2
chr1_23911956_23912751	4	0	0	1	0	7	0	1	2	6	1	0	3	0	2	0	4	4	0	3	0	1	9	0	0	0	0	0	0	18	0	0	0	1	0	0	9	1	0	10	2	0	10	0	0	0	8	0	0
chr1_23917116_23921900	321	55	41	16	41	225	67	116	31	286	57	61	5	73	111	29	33	25	31	191	26	56	10	35	31	39	198	47	28	9	21	11	4	124	30	85	6	60	86	9	28	46	14	92	28	22	2	53	103
chr1_23927332_23929403	26	32	46	5	43	49	77	142	20	34	114	81	5	99	9	34	110	7	32	16	49	69	1	70	14	13	14	56	17	0	44	1	1	6	67	101	2	90	19	3	17	17	1	10	101	41	0	106	11
chr1_23933564_23934518	12	47	29	0	23	62	55	103	22	55	50	35	0	41	8	24	72	5	20	23	38	35	8	48	2	2	9	20	5	0	38	1	0	8	22	58	0	58	4	0	8	0	0	11	52	26	4	72	5
chr1_23938522_23941017	117	69	54	1	56	172	126	157	40	185	162	134	4	142	68	49	146	12	42	60	66	118	9	96	44	38	74	89	26	3	53	11	16	35	90	135	1	116	22	4	35	39	0	48	109	58	3	166	30
chr1_23945653_23947592	109	58	45	0	58	116	120	191	33	213	162	116	1	173	42	34	141	27	37	81	87	170	2	148	29	15	71	152	30	0	96	10	16	72	145	222	2	168	18	4	28	22	0	62	170	62	0	168	30
chr1_23953258_23956027	84	52	26	0	40	93	70	123	14	100	60	45	1	67	34	38	91	10	15	37	44	59	4	76	8	2	33	53	8	7	17	5	1	19	44	48	5	60	3	6	14	3	0	27	71	31	0	92	16
chr1_23961013_23962215	32	18	14	0	15	37	28	35	1	36	25	18	0	18	11	8	18	4	4	15	30	26	3	17	10	6	11	6	9	1	8	0	0	13	19	23	0	37	2	2	6	8	1	5	35	21	0	38	4
chr1_23970836_23971370	0	5	4	1	1	1	4	7	0	9	2	3	0	0	2	5	13	3	0	1	1	0	0	0	0	1	0	0	0	2	0	0	0	0	1	0	1	3	0	1	0	2	1	3	5	0	0	3	0
chr1_24018152_24019385	69	27	62	14	24	31	29	72	10	39	29	42	10	32	11	16	39	42	16	18	22	46	15	25	30	38	26	57	18	30	28	9	9	16	28	36	7	37	39	16	31	27	35	23	27	13	13	26	24
chr1_24034108_24034572	9	4	0	1	0	8	2	0	0	10	1	1	0	3	3	3	0	5	4	3	2	1	5	2	0	3	9	2	2	0	0	0	0	2	1	3	4	0	0	4	0	1	3	6	5	0	0	1	5
chr1_24035569_24036585	9	4	2	0	5	14	7	9	5	3	4	0	2	6	2	4	2	3	0	3	1	1	3	7	2	1	12	1	1	1	1	0	1	2	1	4	2	11	0	1	0	1	2	4	0	4	0	1	0
chr1_24045595_24047441	26	5	5	2	3	42	2	3	1	52	10	14	2	10	23	2	7	8	4	32	1	4	4	1	8	12	33	0	2	4	2	3	1	10	0	4	2	13	4	1	4	5	5	15	0	1	4	3	9
chr1_24053870_24055903	18	5	7	0	1	42	3	1	0	49	0	0	5	1	41	3	0	28	0	27	0	0	1	5	0	2	50	1	0	8	0	0	0	22	0	1	0	0	0	7	0	0	25	42	0	0	3	0	8
chr1_24069347_24071367	65	78	108	15	47	98	69	101	10	79	95	97	19	67	25	32	71	76	41	42	39	89	16	38	57	30	48	132	43	66	52	21	21	28	58	102	17	75	41	17	45	47	58	27	61	14	10	50	28
chr1_24082971_24083728	19	5	2	0	5	13	0	5	7	14	7	2	7	2	3	0	3	1	0	2	0	2	4	2	2	3	1	0	0	2	0	0	3	1	3	3	1	6	3	1	3	1	1	5	1	0	0	3	0
chr1_24089102_24089391	1	9	1	0	4	4	4	3	1	10	2	1	1	2	2	2	2	0	0	1	0	0	2	2	0	0	2	0	0	0	0	0	0	2	0	1	0	2	0	0	0	1	1	0	1	0	0	5	1
chr1_24104280_24105567	37	57	70	19	18	33	44	64	9	44	39	47	19	30	16	17	64	88	27	8	32	57	9	40	29	39	36	58	39	39	58	8	15	13	42	50	12	69	28	17	31	46	40	19	34	28	6	37	28
chr1_24117320_24120077	117	104	131	14	73	108	127	133	28	136	107	160	46	106	22	45	113	65	39	33	59	85	21	79	68	89	52	100	92	52	97	29	19	20	77	108	12	93	61	18	59	83	24	24	75	56	9	94	34
chr1_24125972_24128010	46	109	103	13	31	43	48	95	12	54	69	97	46	76	9	32	64	64	32	18	40	75	30	56	74	51	28	112	28	100	66	15	4	18	65	68	20	66	43	32	23	53	119	16	71	29	17	43	34
chr1_24133760_24134690	8	1	6	3	0	6	4	7	2	6	1	2	11	6	0	6	6	12	2	1	1	1	14	2	7	5	4	2	0	19	1	1	0	2	3	3	4	1	2	6	1	0	4	0	7	0	0	2	3
chr1_24136393_24139364	31	16	15	4	8	49	19	20	11	44	11	26	17	10	14	16	29	48	1	14	14	6	17	3	3	10	13	9	4	15	3	7	2	11	11	11	10	6	4	9	2	7	33	14	14	1	14	3	3
chr1_24150432_24152402	31	11	30	9	29	38	30	60	4	38	31	60	18	27	10	7	38	35	6	16	15	26	14	19	16	19	27	31	32	45	21	4	4	10	21	42	15	44	18	15	10	17	31	10	31	9	7	22	11
chr1_24164521_24165200	4	0	1	0	6	2	0	15	0	8	0	5	0	0	2	2	1	8	2	0	0	4	3	0	1	0	2	2	3	5	1	1	0	1	3	17	3	2	4	4	2	2	2	0	1	0	4	6	1
chr1_24194114_24196542	55	42	47	5	20	28	33	54	6	53	29	37	21	18	13	8	16	80	12	23	16	28	7	14	10	15	19	34	23	34	16	6	5	12	15	56	12	38	19	6	11	7	22	32	21	12	15	9	8
chr1_24200499_24202102	40	0	9	0	0	33	1	6	2	60	3	3	6	6	6	1	6	12	1	14	0	3	3	2	0	4	6	0	0	2	0	3	0	9	0	1	1	1	1	1	1	0	0	9	2	2	5	0	7
chr1_24213634_24215946	53	0	5	3	3	81	2	3	1	99	5	8	2	4	52	4	2	15	2	48	3	9	3	0	0	1	43	1	0	2	0	1	2	29	0	2	1	0	3	3	1	1	4	31	1	0	1	1	7
chr1_24218371_24218695	11	0	7	0	0	27	0	2	0	40	4	2	3	1	6	0	2	5	0	8	0	3	1	0	0	2	7	0	3	1	0	0	0	4	1	0	0	0	0	0	0	1	3	8	3	0	0	1	1
chr1_24221488_24224021	51	2	5	20	0	77	7	14	1	82	5	11	14	3	22	5	16	143	1	27	2	16	25	1	1	4	26	3	0	35	0	0	0	20	4	10	26	3	3	17	3	0	42	28	4	4	32	8	18
chr1_24234572_24236220	126	6	28	3	4	64	7	19	2	113	4	40	2	5	40	9	18	52	3	55	3	27	6	4	0	24	68	5	11	19	0	3	4	43	0	23	14	5	20	8	9	6	13	47	0	4	6	5	45
chr1_24237975_24240284	214	3	37	5	2	115	27	30	4	232	8	61	1	5	59	2	46	28	5	58	3	35	1	2	0	42	95	4	20	3	4	0	5	63	6	31	5	10	20	4	22	2	4	70	2	4	1	2	24
chr1_24242931_24243613	41	6	3	5	1	27	1	6	2	41	3	5	2	1	14	1	8	30	2	12	0	7	4	2	0	2	18	1	0	2	1	0	0	12	2	2	5	2	1	1	1	6	10	12	1	3	1	1	2
chr1_24253791_24254141	4	1	0	1	4	8	3	1	1	10	3	4	4	0	4	1	1	1	0	4	0	0	0	0	0	1	4	0	0	0	0	0	0	1	1	0	2	1	0	0	0	1	0	0	0	0	0	1	0
chr1_24389986_24391003	0	8	3	3	0	1	10	6	3	4	1	4	2	0	4	1	5	5	3	0	2	0	4	2	1	1	1	0	0	0	2	0	0	0	0	2	0	2	0	0	2	0	0	1	1	2	0	0	0
chr1_24394263_24394660	10	0	3	0	0	8	2	7	1	1	4	6	0	0	0	0	1	1	0	1	0	0	0	0	0	1	0	2	0	0	0	0	0	1	0	1	0	1	0	0	0	0	0	0	0	1	0	0	0
chr1_24438379_24439213	6	5	6	0	2	3	11	6	2	0	3	2	1	3	0	3	5	5	0	0	0	1	1	3	0	0	0	0	0	3	0	2	0	4	3	6	3	2	1	1	1	2	0	1	7	0	0	0	0
chr1_24452518_24453401	4	0	3	10	0	1	3	0	0	1	0	0	0	0	0	2	0	5	0	0	0	1	20	0	1	0	0	1	0	2	0	0	0	0	0	1	14	0	2	17	0	1	8	0	2	0	2	0	0
chr1_24463158_24463550	2	0	2	0	4	0	0	4	0	1	0	3	3	0	1	4	0	5	0	0	0	0	0	0	2	1	3	0	0	1	0	0	0	0	0	0	0	0	0	0	0	1	0	2	0	0	0	0	0
chr1_24476620_24477528	11	6	1	0	0	9	2	4	0	8	0	2	1	1	1	0	6	3	0	1	1	3	1	0	1	0	4	0	2	0	0	0	0	1	2	12	0	3	2	1	7	2	1	0	0	2	0	0	5
chr1_24482733_24483365	4	4	2	0	3	9	2	5	1	20	0	0	1	1	2	1	3	1	0	4	0	0	1	0	2	4	1	0	2	0	0	0	0	4	0	2	1	3	2	0	4	0	0	2	0	5	0	4	2
chr1_24486344_24486722	0	0	2	1	0	3	1	3	0	2	4	1	0	0	0	0	4	0	1	1	0	2	2	0	1	0	3	1	0	0	0	1	0	3	0	7	0	0	1	1	1	2	0	0	0	0	0	1	0
chr1_24487913_24488812	7	0	1	0	0	12	7	4	1	20	1	2	0	1	10	4	2	2	0	7	1	1	0	4	1	2	2	2	0	0	1	0	1	3	1	3	0	1	1	2	0	3	8	0	0	0	0	1	2
chr1_24511786_24514494	85	38	57	0	34	62	18	34	14	54	12	60	0	18	13	8	16	12	9	46	12	42	6	16	17	31	36	11	20	7	8	2	5	24	22	40	4	22	47	7	24	59	2	39	4	15	0	19	24
chr1_24516347_24518874	82	8	55	1	19	39	8	18	2	53	7	41	10	8	28	6	9	18	2	44	4	14	24	6	18	36	70	10	21	43	2	5	7	19	3	32	26	9	18	46	16	55	43	27	2	5	13	9	53
chr1_24529393_24529804	10	3	0	0	1	7	0	1	1	2	0	1	0	0	2	0	2	0	0	0	0	0	0	1	0	0	3	0	0	0	0	0	0	1	2	2	0	0	2	0	0	0	0	2	0	0	0	1	1
chr1_24532094_24533293	10	4	7	0	4	10	4	12	6	10	6	5	2	0	1	1	7	3	0	10	1	2	0	8	1	3	0	3	1	2	0	1	1	4	0	6	4	1	4	2	0	0	0	1	0	3	1	2	0
chr1_24603781_24604178	2	0	0	0	3	0	0	0	0	0	1	0	0	0	0	0	1	0	0	3	0	0	1	0	0	11	0	0	1	0	0	0	3	0	0	0	1	0	3	0	0	4	0	0	0	3	0	0	0
chr1_24621914_24622308	0	0	0	0	0	1	0	0	0	0	0	0	2	0	0	0	1	7	0	3	0	1	0	0	0	0	3	0	0	0	0	0	0	1	0	0	0	3	0	0	0	0	0	0	0	0	0	0	0
chr1_24647878_24649106	0	21	15	1	1	7	4	8	0	5	6	3	5	2	0	1	6	1	1	4	1	3	1	2	0	2	5	4	2	8	3	0	0	1	7	8	0	11	2	3	3	0	0	3	0	0	0	2	2
chr1_24652107_24652443	0	0	3	0	0	11	1	4	1	0	1	2	2	5	0	0	3	0	0	0	0	0	3	0	0	0	0	0	0	1	0	1	0	1	1	1	2	0	2	0	1	2	0	0	0	1	0	0	0
chr1_24677334_24678729	0	12	2	4	4	2	11	5	4	2	6	5	0	9	2	7	3	2	0	3	2	1	2	6	10	1	6	5	4	2	3	2	0	1	0	8	4	8	2	4	5	8	0	1	2	1	0	12	6
chr1_24691598_24692292	3	3	0	1	0	3	2	7	1	1	0	1	2	2	2	0	0	2	0	1	0	0	4	1	4	3	0	1	0	12	0	0	0	0	2	1	1	2	1	3	0	3	7	1	7	0	1	0	11
chr1_24699324_24700487	26	1	4	0	0	27	1	3	1	21	0	4	2	3	12	3	2	1	0	8	1	2	1	1	0	0	24	0	0	0	0	2	0	19	3	3	0	2	0	1	0	1	0	22	0	0	0	0	12
chr1_24710461_24712316	17	3	1	0	4	13	15	4	0	13	1	4	5	9	2	0	2	6	0	3	1	4	8	2	10	5	18	6	0	20	8	0	0	4	5	2	9	8	4	24	3	10	8	5	2	0	0	0	10
chr1_24717944_24720122	95	17	32	3	24	33	23	27	10	54	39	33	6	30	20	10	30	4	23	34	32	26	3	45	22	17	47	38	12	2	21	4	6	11	24	34	1	40	42	12	19	32	2	14	32	19	0	50	32
chr1_24739773_24740329	26	6	12	0	23	18	13	22	1	29	17	18	9	9	1	8	9	8	0	6	6	9	0	5	6	5	19	12	3	7	18	3	0	4	12	17	2	24	4	3	5	6	5	7	9	4	2	20	5
chr1_24741814_24743818	47	32	79	9	27	31	55	77	4	34	62	70	7	34	12	16	46	11	23	15	27	44	7	40	29	41	23	59	21	6	30	10	10	10	51	69	1	63	30	3	21	41	4	12	33	19	3	42	15
chr1_24751263_24751684	0	4	4	0	10	4	9	2	12	0	3	0	0	2	0	0	12	2	2	1	0	7	1	2	0	2	1	0	0	0	4	0	0	0	3	3	0	2	4	0	0	0	0	1	0	0	0	1	0
chr1_24753159_24753638	9	2	1	0	1	8	5	6	7	7	4	6	1	5	3	5	6	0	0	0	1	1	2	0	0	3	7	2	1	0	0	0	0	0	4	5	0	2	4	4	0	0	0	0	5	2	0	4	0
chr1_24764602_24765268	0	8	10	3	5	7	17	11	4	3	2	2	2	2	1	4	7	4	4	4	5	1	0	1	6	0	2	11	0	2	0	0	0	0	6	7	4	4	1	5	0	0	1	1	3	3	0	3	0
chr1_24766792_24768266	5	13	2	0	16	10	19	37	13	4	19	11	3	15	5	6	15	3	3	1	6	4	7	13	6	5	6	5	1	0	1	0	2	1	7	8	0	10	4	4	4	0	0	0	9	7	0	14	2
chr1_24782427_24782838	0	7	0	0	3	2	7	5	0	1	8	6	0	4	0	0	7	0	1	0	3	4	4	2	1	2	1	1	0	3	2	0	0	0	2	3	0	1	1	0	0	3	0	4	1	1	0	1	0
chr1_24790105_24791246	2	1	6	8	9	8	15	16	6	2	8	11	1	4	0	10	19	4	1	7	8	0	2	7	4	3	0	9	2	1	2	0	1	0	12	9	0	4	0	1	2	0	2	0	11	5	0	4	0
chr1_24792265_24793211	10	5	10	0	9	6	13	17	11	5	8	7	2	10	2	2	11	5	6	1	6	4	1	3	2	4	2	3	2	1	1	0	1	5	4	4	0	8	0	0	3	0	0	2	8	2	0	5	0
chr1_24798004_24798971	9	0	8	0	10	9	22	24	6	7	6	7	2	9	6	5	18	7	4	0	3	15	3	10	0	0	1	2	0	2	3	0	2	1	1	6	0	8	0	0	2	2	0	0	11	3	0	8	0
chr1_24807438_24811006	28	73	45	13	84	44	107	142	37	40	101	75	12	83	11	80	165	44	46	16	64	66	18	71	22	12	25	137	35	10	96	10	4	4	84	121	4	141	19	14	43	4	19	12	101	38	6	119	10
chr1_24812931_24813392	0	22	6	0	9	3	14	19	9	0	21	5	0	33	2	15	21	2	4	0	8	5	2	13	1	1	0	18	1	0	5	3	0	0	12	18	1	17	0	1	5	1	0	0	6	11	0	6	1
chr1_24816489_24816827	2	6	4	0	0	2	9	21	1	0	15	10	5	9	0	0	19	3	3	0	0	3	0	6	0	2	4	5	0	0	3	0	0	2	3	8	0	6	0	0	0	0	2	1	1	0	3	5	0
chr1_24828051_24829997	64	96	91	6	93	75	190	309	25	116	211	185	11	231	18	58	212	63	84	73	126	267	21	195	114	72	85	369	112	51	185	21	36	48	302	440	3	278	74	20	151	74	74	33	147	63	14	174	35
chr1_24833691_24835135	5	11	22	0	36	6	23	65	16	10	39	46	1	37	2	24	85	1	28	4	21	27	2	35	7	3	0	43	14	0	20	5	2	2	33	91	0	50	6	3	17	0	1	2	34	7	0	47	5
chr1_24841159_24842624	9	6	2	2	7	5	28	23	4	3	15	11	2	10	2	6	8	2	3	0	2	3	1	4	2	0	6	5	0	0	1	0	0	1	7	7	0	10	3	0	0	0	0	2	8	7	0	2	3
chr1_24845831_24846167	7	2	1	0	0	5	4	8	3	0	5	0	0	4	2	1	4	1	4	0	6	4	0	0	2	1	0	6	1	0	7	0	0	0	7	1	0	3	0	0	1	0	2	0	9	2	0	6	0
chr1_24848001_24849072	0	9	2	1	3	10	6	7	2	1	16	11	0	12	7	6	24	6	1	0	2	3	2	5	3	0	4	7	0	0	4	1	0	0	3	12	0	2	2	4	0	1	0	0	9	2	0	3	0
chr1_24851594_24852829	0	6	5	0	8	7	15	23	8	2	10	1	0	5	4	8	14	0	2	5	3	4	0	6	1	0	1	3	0	3	0	0	0	0	8	5	0	4	3	0	2	1	0	2	9	1	0	6	0
chr1_24861558_24863449	78	39	55	6	25	38	42	86	12	57	72	78	4	48	24	45	98	23	20	32	56	103	2	84	47	60	46	127	81	2	90	9	21	12	45	107	1	96	63	14	44	72	6	14	57	24	0	106	25
chr1_24866750_24868070	15	1	18	1	7	22	10	10	5	3	10	18	0	11	3	3	24	1	2	2	3	4	3	16	15	3	3	11	2	0	18	6	1	0	3	11	1	21	5	4	1	8	0	3	11	5	0	15	1
chr1_24873674_24874215	0	0	4	0	0	4	0	0	0	4	1	0	0	0	2	0	2	1	0	2	0	0	0	0	0	0	1	0	0	0	0	0	1	0	0	1	0	0	3	0	0	0	1	13	0	3	0	0	0
chr1_24881969_24883077	18	5	2	4	3	8	3	12	5	6	5	2	4	3	0	7	10	3	1	5	3	12	1	1	0	3	2	7	5	1	2	0	0	3	12	1	0	5	1	0	0	4	0	1	1	4	0	8	0
chr1_24893793_24894746	2	14	1	1	2	15	8	14	1	13	3	4	0	4	1	0	4	0	4	0	1	4	1	1	0	2	2	4	0	0	0	0	0	1	3	2	0	2	1	5	1	4	0	5	0	2	1	0	1
chr1_24898752_24899946	23	5	7	4	0	20	2	13	5	16	1	8	1	2	2	3	10	0	2	3	1	5	1	1	1	4	11	3	2	1	4	0	3	3	4	2	1	5	1	1	1	3	1	9	3	1	3	1	3
chr1_24913443_24914024	0	2	1	0	2	2	3	6	1	5	3	1	0	2	3	7	5	0	5	0	4	0	1	5	0	2	0	2	1	0	0	0	0	2	3	4	1	4	2	0	3	0	0	1	4	2	0	11	1
chr1_24918264_24918569	0	0	0	0	0	2	0	4	0	5	1	4	2	0	0	0	4	7	0	0	0	1	1	1	0	0	0	0	0	0	0	0	0	0	2	1	3	3	0	0	0	1	1	0	0	2	0	0	0
chr1_24968371_24970522	101	160	143	13	65	78	99	162	22	47	130	186	63	114	23	67	138	191	27	60	73	176	43	114	100	111	88	242	131	235	205	37	25	30	166	224	41	183	118	52	91	116	187	57	114	49	48	128	63
chr1_24982447_24983675	7	0	2	0	1	2	3	6	1	1	4	2	5	6	0	2	11	4	8	0	1	4	1	5	2	6	1	0	4	4	2	0	0	1	4	3	2	2	0	0	0	1	0	0	1	0	2	10	0
chr1_25020746_25023009	14	0	15	10	11	48	4	8	3	47	6	2	3	17	18	7	9	20	2	2	0	8	9	4	1	0	9	2	8	13	7	0	0	5	1	4	2	2	0	3	3	1	4	18	0	4	4	1	1
chr1_25032036_25032462	3	0	1	4	0	1	3	5	1	5	8	3	0	15	0	0	1	5	0	2	1	0	4	0	0	0	0	2	0	0	2	0	0	0	1	2	2	1	0	0	0	0	1	1	3	0	0	3	5
chr1_25034472_25034869	9	0	0	0	3	10	2	3	2	4	2	3	0	4	0	0	0	5	0	0	0	0	2	0	0	0	0	0	0	1	0	0	0	0	1	0	0	0	0	1	0	0	0	0	0	0	0	0	0
chr1_25036248_25036709	0	0	4	3	0	1	8	3	2	2	8	5	0	18	3	0	0	6	1	2	1	0	2	0	1	4	5	0	1	0	7	0	0	2	2	1	0	2	2	2	1	0	1	0	0	0	0	2	0
chr1_25044622_25044975	3	0	4	0	0	2	2	3	0	0	0	1	0	0	0	0	2	3	0	0	0	0	1	0	0	0	2	3	0	2	0	0	0	3	0	1	0	1	0	1	0	1	2	0	1	0	1	0	0
chr1_25048896_25049320	1	0	3	0	3	3	1	0	1	0	2	1	0	6	1	2	1	0	0	0	0	1	0	2	0	1	0	3	0	0	3	0	0	1	0	3	0	4	0	0	0	0	0	1	1	0	0	2	0
chr1_25053353_25054344	10	0	1	3	2	11	0	1	0	22	2	3	8	3	1	1	2	21	0	2	0	1	5	1	1	0	9	0	1	18	1	0	0	6	0	3	2	1	0	6	1	0	8	9	0	0	4	0	0
chr1_25059489_25060272	9	0	2	5	8	19	2	1	1	12	0	0	7	0	7	0	1	10	0	4	0	0	6	0	0	1	5	0	0	4	0	0	0	3	1	1	1	0	0	7	0	0	14	9	0	0	6	0	6
chr1_25061629_25062837	15	0	0	0	1	32	1	3	3	23	1	6	0	4	7	0	6	5	1	7	0	0	4	2	0	0	2	1	0	0	0	0	1	0	0	1	1	2	0	0	0	1	0	1	0	3	0	1	2
chr1_25068869_25069843	45	0	0	0	6	36	4	1	0	36	1	0	2	2	15	0	0	10	0	18	3	4	4	0	0	1	33	1	6	4	0	0	0	11	1	0	1	1	0	3	0	0	2	23	1	0	0	0	8
chr1_25071402_25072726	70	37	25	5	5	45	14	24	4	60	23	21	38	14	9	6	4	58	8	38	12	19	31	12	9	5	77	17	13	192	16	0	0	20	14	26	20	22	8	19	6	6	157	28	11	2	15	11	24
chr1_25075121_25075937	49	0	5	0	3	19	0	3	3	41	1	0	0	2	9	0	3	0	1	16	0	0	2	2	0	1	38	2	0	3	0	0	0	11	0	0	0	2	0	2	1	0	0	14	0	0	0	2	10
chr1_25088527_25089636	3	0	12	7	2	11	0	5	0	5	0	0	5	0	7	0	4	31	0	4	0	0	9	0	0	2	0	0	1	40	0	0	0	2	2	1	10	3	0	26	0	0	62	5	0	0	3	3	3
chr1_25096408_25096918	1	0	0	3	0	7	0	0	1	1	0	0	0	0	2	0	0	7	0	1	0	0	0	0	1	0	0	0	0	1	0	0	0	0	0	0	0	0	0	0	0	0	3	2	0	0	0	0	3
chr1_25112670_25113385	0	2	0	3	0	3	0	2	0	1	0	0	2	0	0	0	0	0	0	0	0	0	3	0	1	0	1	0	0	8	0	0	0	0	0	0	3	1	0	8	0	2	19	2	0	0	4	0	2
chr1_25174333_25176228	37	22	36	3	22	16	12	34	15	17	36	52	4	33	0	7	26	39	10	5	14	42	8	7	5	12	13	30	28	31	8	10	2	16	13	38	6	24	9	3	7	12	42	10	6	7	5	12	3
chr1_25183838_25184358	3	2	16	6	0	0	0	4	0	1	2	23	1	0	0	1	2	6	0	0	0	8	0	2	1	3	5	0	7	0	1	0	0	2	1	2	0	2	4	1	4	2	0	0	0	2	0	0	0
chr1_25197307_25198387	0	4	0	0	0	6	1	16	0	2	2	12	0	5	0	0	20	13	1	1	0	6	0	3	3	1	4	1	4	4	1	0	0	6	2	6	0	3	1	0	2	0	1	0	1	1	0	2	11
chr1_25216072_25216401	1	0	5	1	0	1	0	3	0	0	1	4	1	0	0	0	2	0	0	0	0	1	0	0	0	0	0	0	0	0	0	0	0	1	0	0	0	2	0	0	3	0	0	1	1	0	0	0	0
chr1_25224044_25224900	9	5	25	4	10	13	11	21	4	17	8	28	6	15	0	4	21	19	2	13	4	9	2	6	4	9	8	8	16	3	7	0	1	8	2	14	2	2	10	1	3	9	0	2	2	4	0	3	3
chr1_25226413_25226841	5	10	19	0	11	10	10	19	4	11	4	26	2	7	1	2	13	5	5	3	1	11	0	3	6	9	1	3	3	0	4	1	0	2	10	9	0	2	5	0	6	3	0	1	5	4	0	0	0
chr1_25228046_25232696	33	19	108	8	42	42	58	137	17	50	62	149	17	64	9	11	123	67	14	15	11	105	29	21	25	71	11	25	43	9	16	2	13	11	29	134	6	35	44	5	47	31	11	15	22	29	2	33	17
chr1_25237250_25240759	55	88	290	9	92	46	130	471	50	60	201	486	13	232	17	47	390	122	65	8	61	341	18	60	130	164	15	141	313	36	84	16	134	17	69	475	18	117	255	23	221	267	24	9	36	100	7	92	52
chr1_25242039_25242956	26	15	76	0	18	27	24	65	8	33	59	106	3	46	4	10	72	33	7	4	5	65	2	15	20	33	10	30	52	7	8	3	10	5	11	77	2	17	34	6	50	74	1	6	15	34	0	19	16
chr1_25247502_25252067	72	37	92	6	44	71	64	79	44	75	86	136	10	109	20	40	105	62	36	26	22	96	7	37	46	88	44	60	89	5	66	12	75	26	39	101	10	43	128	14	71	176	22	20	22	21	3	77	23
chr1_25255171_25257354	83	59	109	4	37	63	73	137	9	70	91	171	9	105	23	33	112	117	38	38	40	103	9	79	71	35	72	113	76	66	87	9	34	37	104	156	10	115	113	25	71	99	66	27	67	20	9	80	42
chr1_25267729_25269449	11	12	12	9	10	26	28	66	5	20	14	45	3	12	1	14	54	3	3	2	16	20	3	9	2	12	2	3	2	2	2	8	6	1	7	25	1	8	7	1	5	22	1	3	14	10	0	9	0
chr1_25273059_25276138	23	27	17	0	25	67	36	96	13	44	15	59	3	35	9	7	81	17	5	13	10	34	6	13	14	25	17	16	7	6	12	3	0	13	19	51	6	24	23	4	18	67	3	10	18	9	4	27	30
chr1_25280781_25282566	21	33	36	0	18	37	17	104	7	33	25	46	11	22	12	15	89	17	12	33	18	78	5	21	38	39	13	33	27	43	14	9	5	9	54	137	2	33	33	6	16	115	11	13	17	29	1	28	21
chr1_25283376_25283930	14	1	0	0	0	13	6	9	1	14	4	2	0	4	4	1	6	4	2	18	2	7	0	1	1	5	10	0	2	8	0	0	0	5	0	4	3	5	8	0	4	10	2	1	3	4	1	0	5
chr1_25284207_25284543	10	3	4	0	0	13	2	19	2	6	6	9	1	1	3	0	18	3	1	7	3	12	2	2	5	13	8	2	3	2	0	3	5	0	4	13	0	1	5	0	5	37	0	0	0	8	0	5	2
chr1_25289490_25293771	79	79	134	19	50	104	93	216	33	100	80	209	18	70	33	42	239	58	23	37	41	161	25	67	104	119	47	102	90	60	74	25	50	12	75	292	6	106	130	23	77	302	29	43	50	80	17	69	49
chr1_25296021_25298319	23	21	58	0	7	34	47	124	2	31	26	98	7	22	2	15	108	8	14	7	23	84	10	20	8	5	6	11	24	6	14	1	5	7	29	131	5	35	6	4	26	73	1	14	30	51	2	16	4
chr1_25305005_25305603	0	5	6	0	4	15	15	23	5	1	6	15	1	3	0	14	16	0	0	2	4	5	1	7	2	0	6	6	1	2	1	0	0	0	2	9	4	8	0	3	3	1	3	2	8	4	2	3	1
chr1_25307307_25308434	2	37	20	0	23	18	68	49	13	15	47	35	4	28	5	26	36	12	19	2	27	38	4	23	3	10	2	50	18	1	11	0	5	7	27	56	2	43	7	4	19	14	1	7	36	9	1	43	5
chr1_25309840_25310311	7	3	7	0	1	12	15	18	4	13	2	12	0	5	2	3	6	3	7	1	1	9	1	1	1	0	1	6	1	3	5	0	0	1	3	10	0	7	2	4	4	1	1	0	2	0	1	2	0
chr1_25311369_25312134	2	10	2	1	8	10	18	31	2	4	37	57	1	23	2	6	13	4	2	0	11	43	2	19	7	14	2	15	38	2	5	13	7	2	9	51	3	12	10	1	28	12	0	1	10	18	0	9	1
chr1_25317385_25319775	5	59	86	7	49	18	119	152	34	21	129	180	5	134	4	84	177	32	31	7	44	108	6	74	40	35	5	94	37	2	45	12	17	2	55	152	0	105	45	2	48	73	0	3	88	62	4	92	11
chr1_25321601_25322230	2	26	46	2	11	19	34	65	6	16	24	65	0	21	3	21	39	9	8	2	9	34	1	15	10	8	5	25	16	0	20	1	3	5	20	49	1	21	11	0	17	21	0	0	20	36	0	23	1
chr1_25323765_25326198	18	17	88	7	17	42	69	174	4	27	52	184	8	17	5	34	147	10	26	10	15	110	7	35	7	42	8	17	27	7	12	12	23	5	33	189	2	30	40	2	56	66	4	7	42	57	0	12	11
chr1_25327464_25327917	5	12	14	0	1	15	10	34	1	5	6	37	1	4	3	12	20	6	9	0	6	8	2	5	3	6	6	9	3	2	1	1	3	2	3	22	0	10	8	2	6	19	1	3	8	2	0	5	0
chr1_25335613_25336775	12	35	23	2	15	32	13	33	14	13	16	32	3	12	4	10	43	15	15	6	7	24	10	10	1	3	3	17	5	5	1	0	1	2	14	20	0	15	7	5	8	1	1	4	11	6	5	19	4
chr1_25347178_25349907	210	252	244	11	99	146	248	317	47	232	324	352	30	255	52	136	300	203	125	134	204	432	84	326	115	185	230	489	251	331	371	40	129	143	489	638	77	694	260	35	225	200	114	99	224	130	86	304	79
chr1_25355269_25355616	40	13	15	0	7	19	7	16	1	17	14	31	3	17	4	2	24	10	2	11	2	13	0	10	0	15	7	21	6	0	17	0	5	6	12	20	5	16	19	5	6	14	2	7	11	4	2	14	2
chr1_25357050_25360066	123	48	105	3	42	93	53	81	26	95	70	132	4	51	20	19	68	29	17	83	41	157	14	67	48	55	73	121	64	75	80	22	26	70	114	217	12	167	101	8	80	79	12	80	51	42	3	116	25
chr1_25360129_25361664	36	9	41	7	9	35	21	28	5	41	24	42	19	22	5	4	22	60	16	8	13	24	30	13	4	7	24	23	9	153	10	0	2	20	17	43	25	28	10	8	12	10	30	25	19	11	38	18	13
chr1_25367627_25369582	6	0	7	0	6	4	4	13	6	8	8	18	4	1	2	2	16	4	0	0	1	8	1	3	1	2	4	3	8	2	1	0	0	0	3	10	2	1	8	2	4	2	2	4	2	2	0	2	2
chr1_25387891_25388354	0	0	1	4	2	4	7	0	0	1	6	9	0	4	1	0	0	0	0	0	2	1	0	1	0	0	2	1	0	0	0	0	0	0	1	0	1	2	0	0	0	0	0	3	1	0	0	9	0
chr1_25390994_25392966	5	14	54	2	5	8	5	14	0	5	14	62	3	6	2	8	12	7	2	1	0	29	2	2	2	25	2	10	41	4	0	3	12	4	3	30	4	4	34	0	17	11	6	0	4	3	0	5	13
chr1_25410238_25410627	0	2	8	0	4	1	1	10	0	2	0	6	2	1	0	0	2	0	0	0	0	1	5	0	0	0	2	0	0	0	0	0	0	0	0	1	0	0	0	0	0	0	0	0	0	8	0	0	0
chr1_25421827_25422780	0	3	23	5	2	5	8	50	8	2	15	29	0	13	7	10	54	8	2	0	3	23	4	1	1	13	1	1	13	2	4	0	1	3	1	29	1	3	9	4	10	7	0	0	13	17	1	7	1
chr1_25424719_25426584	20	3	36	1	7	22	15	86	6	14	23	92	8	22	2	4	71	10	0	2	6	74	1	3	7	30	2	9	12	6	0	7	3	10	9	80	3	13	27	4	19	6	1	6	3	42	0	4	8
chr1_25429513_25431187	5	6	13	0	2	7	3	11	1	7	2	6	7	2	4	8	14	15	1	4	1	6	4	1	5	2	7	0	1	14	4	0	3	0	3	7	5	8	0	4	1	3	0	0	2	3	5	2	1
chr1_25445392_25445957	6	1	0	7	0	4	5	2	0	2	0	1	1	0	0	0	2	6	1	0	0	3	5	1	0	1	4	0	1	2	6	0	0	2	0	3	0	1	0	0	0	2	4	0	0	1	0	0	0
chr1_25466580_25467376	9	0	6	1	0	3	1	11	6	2	0	0	2	0	3	0	2	6	2	2	0	0	2	1	0	0	6	0	0	17	0	1	0	0	0	3	2	1	0	2	0	1	16	1	1	0	3	0	5
chr1_25524212_25525416	13	0	0	0	0	4	9	8	2	4	0	8	0	0	0	4	7	6	0	2	1	5	0	1	0	0	0	0	0	0	0	0	0	1	2	9	1	1	0	0	1	1	0	4	2	0	0	0	0
chr1_25544242_25546048	12	5	15	0	9	12	13	17	7	3	6	6	4	5	7	6	14	5	1	4	3	2	0	4	0	4	0	1	3	0	2	3	1	1	4	7	5	2	2	0	1	1	0	2	0	1	0	7	2
chr1_25558440_25559971	49	59	67	13	31	70	67	111	12	63	88	126	27	89	19	24	108	86	30	26	44	125	33	55	70	62	37	109	44	65	34	19	31	27	47	119	31	77	44	37	44	55	71	15	51	38	14	59	26
chr1_25565960_25566981	68	29	53	9	27	39	33	54	8	80	69	112	23	56	23	20	33	51	11	30	28	81	11	32	80	65	33	72	43	56	35	31	11	25	51	94	17	57	71	19	46	49	53	24	40	34	17	58	40
chr1_25572881_25574567	66	40	53	14	17	55	52	104	6	55	80	122	27	67	14	15	31	45	23	26	46	100	23	51	52	58	48	76	52	119	69	17	23	19	77	133	17	94	67	43	50	45	69	28	56	16	30	40	30
chr1_25593017_25594969	12	8	11	8	2	10	13	7	2	10	20	17	0	10	1	0	13	24	0	1	3	14	2	6	3	4	2	6	6	1	9	0	2	0	5	19	4	20	8	6	7	7	9	7	14	7	3	23	1
chr1_25613566_25613987	6	10	2	8	6	6	5	6	5	0	0	7	1	3	0	2	6	6	1	0	0	1	1	1	1	0	2	1	0	2	2	0	0	3	2	5	0	1	0	2	2	1	0	0	5	0	0	1	0
chr1_25664509_25665610	75	62	97	0	76	46	72	138	8	71	98	113	21	75	13	20	49	90	18	41	48	103	24	56	68	59	64	114	88	104	85	25	19	25	48	134	27	105	61	39	53	82	70	36	56	39	12	89	35
chr1_25677246_25677773	0	5	0	0	5	2	3	1	2	2	2	2	3	3	0	2	0	3	0	3	1	0	3	0	1	0	0	0	0	2	0	0	0	0	0	0	2	2	3	1	0	0	1	0	3	1	0	0	2
chr1_25682389_25683883	0	5	11	0	7	2	6	4	6	1	6	13	4	5	1	5	5	2	8	0	0	4	2	4	6	10	1	3	2	1	3	0	1	1	2	9	0	6	2	3	3	3	0	0	9	6	0	12	0
chr1_25685299_25685639	0	3	3	0	9	4	4	11	2	3	4	3	1	4	0	4	8	2	2	0	1	4	0	3	2	3	0	1	3	0	3	1	0	0	3	4	0	7	3	0	2	3	0	0	1	5	0	6	0
chr1_25687997_25688513	0	0	15	0	2	3	5	17	2	1	5	6	0	6	0	1	9	2	0	1	0	6	0	4	1	1	0	4	2	1	1	0	0	0	2	7	0	0	1	2	1	0	2	2	3	0	0	2	0
chr1_25756496_25757799	82	58	111	7	53	40	85	139	9	50	74	88	27	82	25	45	98	127	40	37	69	152	15	69	30	47	63	185	119	54	124	7	25	23	71	193	25	131	54	17	80	33	76	30	64	31	5	68	31
chr1_25778387_25778948	1	0	2	0	0	8	1	3	0	4	0	0	0	0	9	0	1	2	0	0	0	1	2	0	0	1	0	0	1	0	0	0	0	0	0	1	0	0	0	0	1	7	0	0	0	2	0	0	0
chr1_25793437_25794945	0	2	7	0	4	4	14	14	4	1	2	8	3	2	1	10	29	9	5	2	2	1	2	1	0	3	3	6	1	2	2	0	0	0	5	8	0	3	0	2	3	1	0	0	13	6	0	4	6
chr1_25800372_25801714	8	11	28	0	11	11	31	49	6	2	11	16	3	11	3	19	58	13	3	3	11	17	2	10	1	6	2	18	8	2	4	0	0	2	27	35	2	11	1	2	12	2	1	0	36	20	0	32	1
chr1_25811617_25812287	7	0	0	0	1	4	4	4	2	3	2	3	0	4	0	0	11	2	1	5	0	0	1	0	0	0	9	1	2	0	3	0	0	1	2	3	1	0	1	0	0	0	0	4	4	6	4	3	2
chr1_25828446_25828821	0	2	1	0	4	1	6	10	2	3	8	3	0	4	1	1	5	3	2	0	3	0	0	0	3	0	0	1	2	0	0	0	0	1	1	3	1	4	0	0	3	1	0	0	0	0	0	4	0
chr1_25830072_25830655	3	3	15	5	5	2	19	22	6	7	20	13	1	13	0	7	20	2	8	0	5	5	0	14	0	3	1	15	5	3	3	2	2	1	6	22	3	11	0	2	1	2	0	0	10	10	0	6	6
chr1_25831823_25833853	0	27	19	0	22	9	20	32	12	3	32	15	1	25	1	8	67	2	13	0	12	6	1	13	6	4	0	16	5	1	5	3	3	1	12	16	0	14	3	1	4	1	1	2	23	12	0	13	0
chr1_25840526_25840861	0	12	0	0	1	2	11	2	0	1	0	1	0	0	0	0	3	0	0	1	1	0	0	2	0	1	0	0	0	0	1	0	0	1	3	0	0	5	0	0	2	0	0	1	2	3	0	0	0
chr1_25843380_25844325	15	15	11	1	4	9	6	6	5	2	6	11	2	9	0	4	11	0	3	0	2	2	1	0	0	3	1	0	0	3	1	3	0	0	2	2	5	7	0	0	2	3	1	0	1	0	0	0	5
chr1_25869899_25871559	13	72	70	1	59	13	80	148	26	14	104	106	12	89	5	44	76	15	35	4	61	95	6	89	30	12	16	85	38	16	63	4	2	9	54	97	2	93	14	2	35	13	16	3	101	48	0	101	3
chr1_25875733_25876884	43	63	90	4	92	30	109	129	30	30	106	135	6	142	6	54	106	20	58	22	65	100	10	89	31	28	20	104	36	8	87	14	7	11	67	143	3	128	27	7	27	11	10	9	92	35	2	111	14
chr1_25878486_25879068	10	40	45	2	33	7	52	61	15	3	80	40	1	73	6	23	41	8	23	2	36	38	2	34	9	6	3	31	19	0	24	1	1	2	11	42	0	29	4	1	12	5	0	0	27	12	1	51	2
chr1_25880226_25881287	17	91	45	2	34	9	85	101	22	9	94	75	3	82	6	41	114	7	35	2	19	49	3	31	13	9	7	40	6	4	21	1	4	1	29	76	0	28	6	5	24	9	0	6	63	29	0	46	8
chr1_25882707_25883874	9	75	51	0	70	27	80	119	20	21	139	175	6	106	7	55	89	2	41	4	40	74	6	55	17	5	9	67	28	6	33	5	1	3	37	100	3	55	12	0	18	1	2	9	59	29	0	56	1
chr1_25886133_25889688	103	231	239	8	211	113	305	449	83	157	426	425	8	383	18	139	363	57	136	45	153	310	15	219	75	71	50	278	125	9	140	20	22	29	183	366	1	283	66	14	97	50	0	20	229	116	1	320	21
chr1_25891480_25892070	8	31	41	1	33	9	61	75	12	15	71	70	0	55	4	28	49	4	14	1	19	56	1	39	8	1	1	25	13	2	28	2	0	5	28	75	3	62	3	1	9	2	1	0	77	26	4	67	0
chr1_25895498_25895933	8	10	11	0	2	4	13	51	6	1	18	33	2	6	2	5	24	0	5	0	2	18	2	7	4	5	0	2	2	0	4	8	1	0	7	42	0	8	0	5	7	0	2	1	26	9	0	9	0
chr1_25897633_25899728	0	38	17	2	11	17	51	68	11	6	44	56	4	41	3	14	53	4	15	1	22	43	5	21	1	3	0	20	0	3	16	0	1	2	24	68	2	24	3	2	7	0	7	1	37	26	1	38	2
chr1_25910998_25912353	2	2	3	0	1	11	10	15	3	17	3	3	1	0	2	3	1	4	0	7	0	1	1	1	1	0	6	5	2	2	3	1	0	2	2	1	1	0	3	1	0	1	1	4	1	0	1	0	0
chr1_25941156_25946134	31	105	108	3	49	31	76	153	16	17	158	107	27	109	12	30	100	14	23	7	60	110	10	74	13	12	3	95	53	11	56	0	1	5	84	146	3	103	20	3	41	11	12	9	133	48	4	86	8
chr1_25947779_25949258	1	26	20	0	22	6	34	51	16	5	38	33	3	38	0	24	58	10	7	1	19	16	7	31	4	0	1	27	15	2	13	0	0	1	22	46	2	38	2	1	12	0	1	7	37	11	0	17	1
chr1_25957503_25959621	4	32	10	0	13	0	24	40	6	0	23	17	2	16	2	24	42	0	7	0	6	8	1	10	1	0	0	11	1	0	9	0	1	0	11	17	0	27	0	2	7	5	0	1	37	15	0	45	0
chr1_25967546_25969644	0	20	33	0	10	6	56	37	15	2	66	25	2	52	1	31	72	5	7	0	19	31	1	48	2	1	0	38	17	1	22	1	3	2	40	42	1	46	3	2	16	8	0	0	30	20	0	59	0
chr1_25974732_25975882	7	13	3	0	2	1	24	19	8	2	7	9	2	12	0	11	25	0	3	1	9	3	4	4	4	0	4	1	2	0	5	0	0	0	12	3	0	6	5	0	3	1	0	2	24	2	0	14	0
chr1_25977755_25979137	0	27	12	1	19	7	46	45	9	1	22	24	6	20	1	17	20	6	4	0	17	4	5	9	0	0	4	10	1	0	2	0	0	1	11	19	1	14	3	1	4	3	0	1	24	16	0	11	0
chr1_25983517_25985586	0	22	15	0	16	7	77	36	8	3	33	15	2	11	7	20	41	19	2	0	7	14	10	21	1	3	2	14	0	0	7	0	0	0	11	14	5	10	5	7	7	6	5	1	36	12	0	7	0
chr1_25993414_25993769	0	0	2	1	5	0	7	6	0	1	3	0	0	3	0	10	6	1	1	0	8	0	0	1	0	0	0	5	0	0	0	0	0	0	4	2	0	0	0	0	1	0	1	0	8	0	0	4	0
chr1_25997120_25997419	1	8	7	0	2	0	8	17	3	0	13	10	0	6	0	2	5	0	0	0	3	3	2	2	0	0	0	1	4	0	4	2	0	0	5	6	0	4	0	0	3	0	0	0	2	0	0	3	0
chr1_26002229_26004009	1	36	37	0	21	19	81	156	11	6	86	69	1	67	3	47	125	9	9	4	62	92	1	81	11	11	2	69	25	0	35	2	6	0	58	129	3	113	11	1	21	14	0	0	72	32	2	105	3
chr1_26009716_26010242	2	1	5	0	0	1	24	5	3	1	7	3	2	5	0	5	0	6	0	0	3	0	1	2	3	0	0	0	3	0	0	0	0	0	1	3	0	3	0	3	0	0	0	0	1	1	0	2	0
chr1_26015384_26017547	4	20	13	1	13	3	43	53	6	2	29	20	1	29	1	14	31	3	2	0	13	11	3	20	0	0	2	14	0	0	5	0	0	2	18	12	1	15	0	3	7	3	0	0	12	8	1	28	0
chr1_26024226_26024720	1	12	6	0	4	2	17	10	0	1	24	4	1	6	0	8	4	3	2	0	4	2	0	8	0	0	1	5	6	0	3	0	0	0	7	6	0	6	0	0	5	0	0	0	10	5	0	11	0
chr1_26029911_26031173	0	26	9	4	7	10	23	18	5	0	32	11	3	22	1	12	12	6	9	0	12	15	8	15	0	2	0	19	0	1	9	0	0	0	12	8	0	28	0	0	4	0	5	0	24	11	2	20	0
chr1_26037670_26039005	6	21	9	0	14	3	37	10	9	2	13	14	2	13	2	8	35	4	5	1	6	9	3	8	9	3	1	15	2	3	5	1	0	5	19	14	0	13	2	2	5	0	0	9	29	4	0	21	0
chr1_26041657_26042209	1	7	0	1	0	3	12	10	7	1	13	2	0	6	0	17	5	0	1	1	4	3	1	1	0	0	0	2	0	0	2	0	0	2	4	1	0	7	0	1	0	0	0	0	8	1	0	8	0
chr1_26052376_26054931	3	27	15	9	18	5	55	37	6	0	34	21	5	10	2	18	29	9	10	3	10	6	4	16	2	7	3	4	0	5	3	1	3	2	14	13	7	16	0	2	6	0	1	3	26	10	0	15	0
chr1_26067747_26068625	3	10	9	9	11	1	28	15	7	3	28	7	2	5	0	18	4	3	3	0	11	3	2	10	4	1	0	6	3	1	3	0	0	2	11	6	1	8	0	3	2	1	0	0	20	3	3	19	0
chr1_26070107_26070755	5	16	6	3	7	3	39	24	9	1	18	15	3	3	0	26	16	7	1	2	12	1	1	11	0	1	0	1	3	3	2	0	0	2	7	7	0	15	2	1	2	0	3	2	18	3	0	9	0
chr1_26073415_26074024	0	14	8	0	6	5	24	17	2	2	16	7	8	7	0	22	12	3	4	0	7	9	10	7	1	0	0	12	0	3	8	0	0	2	10	9	0	7	0	1	2	2	2	0	11	3	3	13	1
chr1_26080048_26082891	3	64	72	3	16	18	144	125	15	3	61	50	4	41	3	71	112	17	15	5	40	42	5	55	3	1	1	38	8	3	12	0	0	1	63	57	2	50	6	7	16	1	0	6	117	48	1	53	0
chr1_26090206_26093646	1	49	45	5	14	15	98	125	24	6	76	59	3	30	7	58	133	18	7	2	38	41	7	45	4	0	8	50	14	7	12	3	3	4	35	54	1	61	2	2	21	4	0	3	72	43	0	54	4
chr1_26095752_26096085	4	15	2	0	3	0	18	15	8	0	16	16	2	9	0	5	13	2	0	0	7	12	1	2	1	2	0	11	1	2	11	0	0	0	13	2	0	26	1	5	0	1	0	1	23	1	0	5	0
chr1_26100708_26102285	8	93	86	4	57	19	118	151	16	14	146	82	2	153	7	56	166	27	25	0	127	131	2	208	35	14	3	227	44	0	142	20	7	1	220	238	0	318	14	4	48	16	0	4	234	88	0	243	2
chr1_26107379_26109357	7	27	10	7	17	13	67	36	14	12	42	32	5	18	1	17	32	9	4	2	15	13	3	19	3	0	1	16	3	3	18	1	2	4	40	16	3	49	4	1	6	0	2	4	38	12	0	30	2
chr1_26122625_26127512	27	82	52	4	68	22	86	93	31	27	117	88	17	94	4	64	94	29	29	11	74	93	8	102	22	12	13	108	27	32	55	9	13	9	82	85	6	127	13	2	17	14	15	9	149	37	13	107	14
chr1_26134063_26137535	35	39	22	2	28	34	32	42	9	33	56	18	9	37	7	31	47	16	6	10	18	19	14	32	10	8	18	25	5	15	18	4	1	10	29	40	4	43	7	12	5	4	13	4	42	7	1	37	15
chr1_26145961_26148045	114	143	142	18	65	59	120	210	24	85	172	181	41	151	19	55	135	97	42	28	102	178	29	107	110	84	54	192	90	103	121	26	20	28	145	189	16	172	58	15	51	67	72	28	146	60	25	128	65
chr1_26158403_26159135	4	12	4	1	2	3	7	3	2	0	4	3	4	11	0	1	1	10	0	1	4	0	1	8	0	2	0	0	0	1	1	0	0	0	1	1	0	1	2	0	0	2	2	0	13	5	0	7	0
chr1_26185536_26186925	8	17	19	10	11	7	17	7	3	12	17	11	13	8	9	4	12	39	2	3	1	10	2	0	5	12	13	10	6	29	7	1	0	1	7	14	1	3	3	11	6	6	20	4	6	6	7	6	12
chr1_26188916_26189569	10	0	6	0	3	16	9	7	1	9	9	2	7	7	4	8	13	5	1	7	0	3	5	1	1	3	5	2	2	6	0	0	0	1	3	5	3	5	1	6	1	1	3	0	4	2	4	6	6
chr1_26201262_26202667	26	23	29	3	16	18	29	41	8	15	25	23	10	25	1	15	42	4	7	4	17	23	3	14	7	10	23	22	18	14	33	2	1	5	24	34	1	25	8	3	8	6	1	3	24	7	3	5	10
chr1_26206396_26206724	0	5	3	0	3	9	9	12	2	2	4	4	0	8	0	3	7	9	0	3	1	0	0	1	0	0	2	0	4	2	0	0	0	0	5	4	0	0	3	0	0	0	0	4	0	0	1	3	1
chr1_26221656_26222506	2	7	20	0	5	5	6	1	6	7	4	4	3	7	0	0	2	3	0	0	3	5	7	1	2	10	6	4	0	4	1	0	3	1	5	6	0	6	1	1	1	10	1	0	1	0	0	2	0
chr1_26231601_26233688	34	29	49	2	30	18	36	48	7	23	44	41	25	39	5	15	33	22	19	13	23	43	3	16	20	21	15	45	33	10	31	9	5	8	37	39	6	49	26	8	21	19	13	8	32	17	0	49	21
chr1_26248974_26249946	3	21	15	1	9	1	23	32	2	2	20	16	2	20	0	2	8	9	2	0	5	19	1	7	2	5	0	10	6	5	11	1	0	1	14	18	1	9	2	0	7	4	6	0	5	2	0	10	1
chr1_26253953_26254372	0	11	3	2	4	0	3	10	3	0	5	8	1	3	0	2	6	2	1	1	0	1	0	0	2	0	3	1	1	0	0	0	0	0	0	2	1	0	4	0	1	0	1	1	0	0	2	1	0
chr1_26255059_26255622	10	0	0	0	2	5	4	6	3	4	0	3	1	3	2	0	8	2	3	0	0	5	0	1	0	2	0	0	5	0	0	0	0	0	0	4	1	0	1	2	1	0	0	0	1	5	0	1	0
chr1_26297378_26299086	46	40	28	9	46	37	60	74	9	57	50	32	6	67	19	17	69	12	21	3	20	17	1	12	5	3	7	55	14	2	50	8	1	6	40	55	2	101	2	2	14	2	6	2	71	30	0	79	4
chr1_26309002_26309849	2	1	5	0	0	9	3	8	6	0	2	5	0	2	2	0	0	7	3	0	0	3	1	0	0	7	2	1	0	0	1	0	6	0	0	5	0	2	7	5	1	1	4	0	3	2	0	1	0
chr1_26316400_26317861	5	62	118	7	55	19	50	108	27	3	51	138	4	43	5	47	73	50	5	1	21	62	4	16	18	72	7	73	56	5	22	14	15	4	38	108	2	43	59	4	59	49	1	6	78	17	2	50	6
chr1_26323568_26325266	44	31	72	8	30	30	35	93	18	28	61	76	23	37	8	32	47	71	26	13	35	51	10	46	37	57	30	86	55	35	41	16	13	6	55	78	17	67	36	13	49	55	42	16	50	33	9	54	14
chr1_26343154_26343906	1	7	5	3	0	3	6	14	2	2	1	3	5	1	0	5	15	3	0	0	2	3	1	4	2	0	0	1	0	3	1	0	0	1	1	6	0	0	1	1	1	0	3	0	8	8	1	3	0
chr1_26354768_26355124	0	15	4	5	2	1	4	3	0	2	1	8	1	0	1	0	3	13	0	0	0	1	0	1	0	1	1	1	6	5	1	1	0	1	0	1	1	0	0	3	1	0	1	2	0	2	0	0	0
chr1_26361440_26363136	55	62	56	3	57	21	29	73	5	27	35	41	20	24	4	22	37	21	17	8	17	45	1	27	16	33	9	64	44	15	46	8	8	7	44	63	4	46	17	5	29	38	14	16	26	13	4	19	5
chr1_26437143_26439061	43	61	44	0	32	56	74	118	13	50	77	71	20	56	8	36	70	87	38	24	38	118	10	66	44	29	42	74	30	76	51	8	7	15	86	137	7	88	39	13	73	45	68	15	48	24	6	47	42
chr1_26448584_26450250	0	3	0	2	12	4	9	15	7	0	7	6	6	10	0	0	6	7	1	1	7	2	6	9	5	2	1	2	1	6	4	3	0	0	6	10	4	14	0	19	1	0	23	2	4	3	0	19	1
chr1_26452935_26455209	17	7	6	1	14	8	24	24	10	2	19	14	5	19	2	10	13	13	8	0	5	6	3	12	6	5	7	19	9	3	13	2	0	2	9	17	6	18	4	20	2	1	18	4	16	6	3	19	0
chr1_26485393_26486132	3	1	10	0	1	0	1	8	1	2	1	3	1	0	0	7	1	6	0	0	0	0	2	1	1	1	0	0	1	2	0	3	0	0	0	0	1	0	0	5	0	3	1	2	4	3	0	1	2
chr1_26490497_26490863	7	1	3	0	0	3	3	2	0	3	3	3	1	0	0	1	0	1	0	0	0	2	1	0	1	0	0	1	0	0	0	0	0	0	0	9	0	0	0	0	2	1	0	0	0	0	0	0	0
chr1_26495972_26497701	34	56	68	0	22	25	28	49	20	36	25	42	10	23	14	27	32	25	29	21	20	34	2	10	19	14	24	38	21	16	38	6	5	8	33	27	5	46	10	7	16	19	13	14	18	12	2	18	7
chr1_26515552_26516521	9	4	0	1	2	4	4	4	4	1	2	5	3	2	0	8	2	4	3	4	2	12	3	1	1	3	11	5	1	0	2	0	0	1	1	2	0	2	3	1	0	4	3	7	7	0	2	6	3
chr1_26527412_26530049	8	63	27	0	65	9	44	28	12	8	57	25	6	54	10	36	19	7	31	4	28	17	2	46	19	5	0	70	10	4	38	9	0	7	58	19	2	60	1	6	7	1	2	6	40	17	2	46	3
chr1_26551612_26551969	1	3	3	0	6	1	4	4	0	4	2	3	3	2	1	0	3	2	0	0	0	2	5	0	2	0	1	2	0	2	1	2	0	2	1	3	0	3	0	0	1	0	4	0	3	0	0	2	1
chr1_26560213_26561746	130	114	91	9	50	45	67	105	16	35	68	89	37	81	5	19	48	73	24	23	47	84	14	64	87	87	42	136	75	60	93	23	11	16	77	104	10	115	82	19	36	56	54	30	69	24	6	63	34
chr1_26585871_26586551	6	1	1	10	1	8	1	0	4	5	1	1	8	0	2	0	8	11	1	1	0	0	3	1	1	0	4	0	0	16	0	0	0	3	0	0	2	7	2	4	0	0	12	3	1	0	4	0	0
chr1_26601284_26603363	59	44	78	31	53	69	70	91	17	65	96	130	33	131	6	22	69	173	19	32	64	114	74	90	101	99	33	66	41	240	52	8	12	15	57	122	58	119	113	97	42	64	151	33	82	22	55	75	42
chr1_26605464_26607417	179	125	212	17	138	106	105	168	32	155	188	247	79	192	25	41	107	195	34	44	110	227	102	113	108	125	75	196	105	232	139	28	26	33	151	258	61	185	136	87	88	82	196	52	152	37	66	178	55
chr1_26610328_26611852	165	180	255	18	134	122	166	291	33	200	303	351	42	290	65	67	185	115	98	102	220	395	59	248	160	173	97	261	157	138	171	35	52	77	266	456	56	343	222	51	110	120	83	87	217	95	35	290	69
chr1_26613657_26618395	428	343	421	53	296	295	410	621	90	563	575	742	140	621	133	253	502	354	182	253	235	508	177	343	308	302	321	354	169	420	265	57	68	208	290	571	149	455	395	165	204	327	391	213	427	147	99	442	193
chr1_26623547_26624307	21	21	13	3	9	33	18	23	4	36	19	20	8	14	4	7	14	7	3	6	5	10	6	5	5	8	5	1	5	11	11	0	0	7	8	29	4	12	6	5	3	9	5	8	5	1	2	16	7
chr1_26632385_26635406	50	103	78	29	73	39	78	102	24	59	137	95	43	130	15	55	78	85	24	28	76	70	40	91	89	30	45	131	29	108	95	20	10	20	101	109	28	134	45	36	41	33	98	29	137	39	14	117	14
chr1_26641148_26642373	114	22	56	7	20	73	31	44	9	87	42	51	17	54	39	11	27	31	9	28	25	26	15	18	16	17	22	17	17	33	10	5	2	28	22	27	8	30	13	8	17	11	20	30	32	13	3	36	14
chr1_26644149_26648287	270	135	198	21	150	202	220	282	54	335	289	361	56	228	72	119	219	99	80	142	166	248	72	178	133	147	97	152	135	78	111	29	45	76	178	252	27	235	158	41	100	90	77	107	209	76	21	240	84
chr1_26662626_26665918	30	57	54	3	33	28	32	28	2	39	53	56	6	48	1	10	32	12	10	8	13	19	7	33	14	10	7	30	13	1	14	6	0	10	22	28	0	30	8	3	8	12	2	14	14	5	0	27	8
chr1_26672083_26673202	7	3	9	2	9	9	15	7	1	6	6	11	4	11	3	2	6	12	0	0	0	16	1	1	2	1	4	6	0	2	2	0	1	0	5	6	0	4	1	1	2	0	5	0	2	0	0	3	1
chr1_26682321_26682747	6	6	3	0	1	2	1	4	1	5	4	1	1	1	1	3	0	0	0	0	0	1	2	1	1	1	0	0	0	1	0	0	0	0	0	3	1	0	0	1	0	0	0	0	0	0	0	0	3
chr1_26685265_26687038	3	2	22	1	10	7	15	22	3	2	17	21	3	25	5	1	7	1	2	2	9	10	2	11	6	2	2	14	7	1	9	3	0	3	10	15	0	13	7	1	9	6	2	0	2	7	0	9	2
chr1_26694553_26695041	7	1	2	2	5	1	1	9	5	0	7	8	4	4	1	1	1	11	1	0	1	3	1	1	1	2	1	1	3	0	1	0	3	0	0	10	3	5	2	0	6	1	0	0	0	0	0	4	0
chr1_26696736_26697513	0	3	23	4	18	4	14	19	3	1	29	44	0	56	0	1	3	12	2	2	4	19	2	6	6	1	0	9	14	0	9	1	5	1	3	19	0	9	19	0	12	6	0	0	7	2	0	3	7
chr1_26698684_26700353	10	23	58	0	39	2	41	19	8	8	48	45	4	76	0	14	12	6	26	1	19	30	4	21	20	4	5	28	27	0	15	1	3	7	27	48	0	38	16	8	19	4	0	0	15	1	1	55	1
chr1_26704674_26705615	13	51	62	6	28	16	65	60	7	27	125	174	2	152	6	19	26	31	16	13	28	129	2	51	46	23	12	40	54	6	28	17	13	9	44	120	1	107	33	0	60	21	7	9	46	13	0	29	18
chr1_26715211_26716513	7	1	3	0	6	2	6	6	2	2	17	18	2	6	0	3	15	1	0	3	0	10	1	5	3	2	1	5	0	4	0	4	0	3	0	6	1	6	3	2	2	5	2	2	1	3	0	2	1
chr1_26718051_26718377	0	0	1	0	0	0	1	7	0	0	0	2	1	0	0	2	1	2	0	0	1	1	0	1	2	0	0	2	3	0	0	1	0	0	1	6	0	0	0	0	2	4	1	0	1	0	0	0	1
chr1_26758422_26759388	17	8	23	9	11	14	18	21	3	25	17	16	24	8	6	6	23	25	7	10	11	9	5	8	9	14	10	20	13	24	13	4	1	7	11	12	7	5	15	7	5	15	14	5	8	2	2	2	16
chr1_26772702_26774487	14	2	10	11	8	13	3	6	1	9	3	1	3	7	12	1	12	4	2	8	1	3	4	0	5	1	15	0	0	2	2	0	0	4	0	7	1	11	1	5	0	0	0	4	5	1	0	2	0
chr1_26776293_26777187	9	5	0	3	1	6	4	3	3	5	1	3	4	4	5	0	6	5	1	0	2	0	9	5	0	6	1	0	0	4	2	0	0	0	0	2	7	0	0	0	3	1	0	1	0	0	0	3	0
chr1_26798112_26799991	92	61	79	9	33	29	52	89	9	58	92	113	66	91	8	22	54	125	34	33	35	73	17	51	55	32	34	77	51	100	56	12	17	9	89	126	23	100	54	19	49	40	75	31	74	37	14	65	31
chr1_26804056_26804463	3	0	0	0	1	15	5	5	2	13	6	1	2	4	1	2	3	2	0	2	1	2	2	2	0	0	2	0	5	0	3	0	0	2	1	4	0	2	1	1	1	3	0	0	0	0	0	0	1
chr1_26826590_26828123	113	107	135	5	41	58	79	133	16	117	118	93	25	108	33	18	65	72	46	75	66	129	8	123	87	77	120	125	48	81	99	9	24	36	127	155	5	137	77	14	60	49	65	52	87	42	12	129	31
chr1_26844892_26845286	0	0	0	0	4	0	1	0	3	0	0	1	2	2	0	0	2	0	3	0	0	0	0	0	0	0	1	0	1	1	1	0	0	0	0	0	0	0	0	0	2	0	1	1	0	0	0	0	0
chr1_26856015_26858760	30	33	35	5	24	39	52	48	17	46	54	41	29	34	7	11	28	21	10	21	10	37	11	19	20	15	7	28	18	22	21	3	6	15	30	30	6	37	26	4	26	17	20	18	35	5	4	21	14
chr1_26866292_26870270	252	117	265	60	152	210	239	234	63	393	358	438	103	325	90	85	145	544	85	156	97	257	212	167	200	171	204	175	125	541	110	46	32	101	96	234	188	196	184	155	100	176	469	113	154	67	109	240	111
chr1_26872004_26873404	107	160	206	28	111	137	173	181	44	195	199	271	87	195	18	46	111	152	51	59	91	169	58	95	126	95	90	149	75	209	109	39	26	36	101	148	58	157	155	57	83	114	135	50	88	38	23	112	32
chr1_26880484_26885490	67	47	69	46	35	92	75	89	26	102	56	97	51	59	20	25	90	118	15	16	22	66	70	38	54	53	37	29	16	91	18	11	4	18	34	60	58	35	27	66	16	36	82	19	23	24	5	63	12
chr1_26895949_26896947	9	3	16	2	4	21	7	17	2	27	13	16	0	13	1	1	16	15	2	5	2	5	5	5	8	10	7	2	0	7	8	5	0	9	2	5	3	11	15	18	6	1	1	5	5	2	0	13	7
chr1_26897932_26898447	1	8	12	2	5	8	9	9	5	9	4	13	4	11	3	2	1	10	0	3	0	7	7	4	2	3	2	3	2	5	2	3	1	4	1	6	7	3	2	4	1	2	0	12	17	7	1	0	1
chr1_26900766_26901343	2	1	12	0	6	5	5	15	3	2	6	4	4	0	5	0	4	9	4	0	0	5	11	1	4	1	2	4	1	6	1	0	0	5	1	3	1	1	3	3	1	1	7	3	2	3	3	2	1
chr1_26904655_26904980	0	0	4	3	0	2	3	7	4	11	0	3	1	3	2	1	5	2	0	0	0	0	2	3	2	2	0	2	0	0	8	0	0	1	0	1	0	1	0	2	0	0	0	0	0	1	0	1	1
chr1_26907386_26909703	5	1	4	9	3	9	7	4	4	3	1	6	10	2	4	1	3	24	2	3	3	4	25	4	4	1	1	0	9	46	6	0	1	2	2	2	18	0	2	18	5	2	26	0	0	3	17	0	11
chr1_26925650_26926136	0	0	0	2	0	1	0	1	0	0	0	0	4	0	1	2	1	11	0	0	0	1	1	0	0	0	0	1	2	0	2	0	0	1	0	0	2	0	0	7	0	1	5	1	1	0	1	0	1
chr1_26933793_26934460	0	0	0	0	2	0	0	2	0	0	0	0	3	1	0	0	5	0	0	2	0	0	2	0	1	0	0	0	0	4	0	0	0	0	1	0	0	0	0	8	1	0	6	0	0	0	0	0	0
chr1_26946620_26948355	111	94	103	27	33	33	76	127	12	93	110	142	30	110	40	41	83	250	14	69	86	173	56	100	85	81	117	156	100	257	110	37	22	42	135	252	66	188	99	100	97	82	249	82	112	19	69	113	73
chr1_26953392_26954552	8	1	1	7	5	7	4	2	4	12	1	1	5	6	2	0	8	5	0	3	0	3	4	0	0	0	6	2	0	7	0	0	0	3	3	2	3	0	1	10	0	0	7	1	1	0	2	1	2
chr1_26954568_26956017	8	0	0	1	0	14	0	0	0	8	0	0	7	0	3	0	3	11	0	4	0	0	4	0	0	0	1	2	0	5	0	0	0	0	0	1	16	1	0	3	0	0	9	1	0	0	4	0	3
chr1_26974541_26975069	1	0	0	2	0	0	0	2	0	0	1	0	1	2	1	0	0	10	0	0	0	0	1	0	1	0	6	0	0	6	0	0	0	0	0	0	1	0	1	1	0	0	4	0	0	0	4	0	0
chr1_27003854_27004415	2	2	1	0	1	12	10	8	1	5	12	4	3	7	3	3	1	6	8	4	2	1	2	3	2	0	5	2	0	5	5	0	0	0	4	3	0	6	0	6	0	0	4	3	6	3	3	3	0
chr1_27019116_27019710	43	33	20	5	4	8	22	28	5	14	26	39	6	26	8	4	18	49	3	10	22	52	10	19	18	21	31	42	32	37	23	3	5	5	23	50	6	44	34	12	31	25	46	7	32	15	6	30	12
chr1_27021723_27024835	187	188	321	28	129	158	157	346	28	297	229	380	80	241	39	80	226	269	56	81	157	478	78	236	189	163	184	333	211	228	183	48	73	73	267	559	67	314	226	59	228	241	223	89	199	57	44	228	88
chr1_27032891_27033225	9	0	12	0	3	17	4	4	1	6	0	1	0	0	7	0	6	5	6	3	0	0	3	2	0	9	4	6	0	2	6	0	0	0	0	3	2	4	0	0	2	1	4	9	1	0	0	7	3
chr1_27048498_27050466	32	27	14	0	20	34	19	36	13	52	18	24	5	24	10	18	22	15	23	15	9	17	11	16	11	12	21	7	6	5	12	5	0	9	13	19	4	20	8	13	6	5	8	11	32	12	14	19	7
chr1_27056175_27058177	26	10	6	4	16	39	32	16	9	23	25	30	5	15	5	16	22	12	0	4	8	15	9	7	11	8	7	6	4	7	1	4	0	2	7	14	3	9	6	6	5	3	3	4	13	7	2	26	7
chr1_27059890_27060891	15	6	15	6	6	15	16	12	8	17	10	16	3	25	0	8	14	4	3	5	5	5	3	5	9	9	0	3	1	2	5	0	3	0	6	6	2	11	1	7	0	2	6	5	23	5	1	7	4
chr1_27065528_27066233	28	11	25	12	11	33	27	26	5	53	28	16	5	22	9	5	24	3	6	8	15	25	6	18	6	9	8	16	1	2	10	1	3	7	4	24	1	28	13	5	7	7	1	8	13	9	1	27	3
chr1_27069746_27071448	107	66	74	18	51	108	83	113	25	118	81	118	26	84	40	69	96	101	40	56	59	130	35	96	124	145	78	124	70	72	68	11	23	30	75	142	15	130	133	40	72	133	60	52	98	50	21	183	73
chr1_27088791_27089789	13	4	5	5	3	5	11	13	0	11	9	7	4	7	2	3	11	4	2	1	1	4	9	6	3	6	5	4	0	3	2	3	0	0	4	5	3	7	6	4	1	7	3	2	10	0	0	11	3
chr1_27097907_27098945	20	11	14	0	13	35	38	31	9	20	31	18	5	21	5	9	22	26	2	13	6	7	16	9	9	11	5	10	3	15	6	0	0	6	7	20	8	12	5	2	6	7	6	2	10	6	12	16	4
chr1_27099990_27101327	13	5	15	3	4	29	26	23	5	23	15	25	8	16	1	3	22	12	2	4	3	9	15	18	11	4	6	9	8	7	1	0	0	1	11	12	0	7	7	2	4	2	3	3	25	4	0	7	4
chr1_27105868_27107120	18	13	17	2	32	27	19	47	7	44	20	34	12	28	8	8	22	26	13	10	9	20	9	12	7	8	6	8	7	11	4	2	2	5	12	23	3	14	3	7	8	8	2	10	24	8	0	9	7
chr1_27112869_27115748	124	140	368	10	105	124	132	272	25	154	233	292	66	183	32	71	154	214	82	77	115	353	60	177	148	113	90	270	168	159	126	22	45	47	165	370	37	236	180	69	150	189	133	85	218	122	46	251	56
chr1_27124426_27127831	10	24	73	8	30	16	68	155	22	13	61	121	7	101	4	39	143	30	22	4	26	93	7	43	12	77	6	26	57	1	34	0	10	1	28	120	4	57	62	5	57	29	0	1	56	70	2	69	4
chr1_27136689_27137752	1	1	11	0	4	6	0	6	1	2	2	11	0	2	1	1	3	4	2	3	4	4	2	3	2	10	1	2	4	0	2	0	0	0	0	2	5	2	22	4	1	7	2	0	3	2	0	3	0
chr1_27147004_27147957	12	4	10	1	9	3	23	31	2	6	28	22	1	6	4	3	32	5	4	4	5	22	2	8	8	9	8	29	4	4	11	0	4	4	2	23	0	14	9	2	4	6	5	1	11	8	0	25	5
chr1_27152670_27154184	27	45	49	1	28	13	35	65	14	30	64	88	4	61	3	29	74	28	22	10	26	92	5	40	32	41	12	77	30	13	21	4	10	5	51	60	1	48	34	6	45	40	7	7	30	30	2	66	25
chr1_27155044_27155758	35	17	47	6	15	16	32	37	18	16	31	43	4	38	3	17	37	29	11	14	19	32	2	18	20	31	7	26	14	12	22	6	2	1	4	28	6	37	14	4	9	11	18	3	22	3	3	48	9
chr1_27156460_27156939	8	27	40	0	34	9	36	61	11	14	39	58	7	43	5	18	78	4	19	6	9	21	8	25	10	14	13	39	5	9	10	6	0	1	14	25	0	24	12	4	6	13	1	5	30	21	0	30	6
chr1_27158212_27160763	111	137	221	0	126	90	141	190	39	104	199	191	19	228	32	82	274	43	58	45	123	189	19	128	130	123	91	225	98	34	113	21	33	23	136	212	11	161	149	8	62	99	3	26	129	76	2	171	40
chr1_27165133_27166611	36	33	21	2	35	38	20	21	26	40	62	48	5	58	11	15	19	18	15	18	6	22	6	34	52	46	48	27	18	3	15	14	6	5	9	16	2	39	23	9	7	14	14	19	17	16	4	60	38
chr1_27175208_27178002	11	8	27	7	16	16	27	35	9	18	25	19	29	22	5	5	21	26	4	5	5	14	15	16	30	15	13	5	10	14	7	3	0	6	11	16	6	10	24	12	5	15	7	9	3	6	3	10	11
chr1_27182984_27184018	4	7	11	2	8	4	15	13	5	3	15	13	10	11	2	4	16	4	7	1	6	3	5	10	10	4	1	4	9	1	2	0	1	3	3	6	0	8	2	1	2	6	0	3	14	4	9	2	5
chr1_27190338_27192441	101	100	61	9	43	59	63	79	8	93	116	104	24	109	25	8	58	32	35	24	35	86	3	47	57	40	50	95	29	29	65	3	14	23	74	105	8	97	75	8	47	39	41	46	58	24	4	61	49
chr1_27204245_27204588	1	0	2	1	0	2	0	2	0	2	0	0	0	3	2	0	1	0	0	0	1	1	0	0	1	3	0	0	0	0	1	0	0	1	1	4	0	3	2	1	0	4	0	0	2	0	0	1	3
chr1_27215906_27217455	97	86	112	8	49	88	77	111	10	98	100	101	14	79	25	40	86	94	23	20	48	78	15	53	67	62	64	93	69	64	70	14	17	29	46	97	12	99	68	30	52	45	78	33	95	23	19	105	28
chr1_27225816_27227248	42	26	28	5	25	52	29	56	10	57	32	45	17	39	9	13	30	32	7	17	10	36	4	27	20	17	24	38	23	29	25	5	13	10	37	52	5	57	28	20	15	19	49	13	34	23	3	37	11
chr1_27247798_27248980	70	95	93	1	45	49	41	60	14	45	32	61	23	35	15	17	58	52	12	20	20	52	12	30	46	48	40	46	45	43	28	7	6	39	46	92	3	49	24	13	47	38	34	13	36	18	0	36	14
chr1_27258716_27259266	10	2	3	0	5	4	0	4	0	7	5	4	4	1	2	0	4	1	0	2	1	0	6	0	2	2	0	1	0	1	0	0	0	0	0	1	3	1	1	1	0	2	7	2	1	5	4	1	0
chr1_27264585_27265072	0	3	10	3	1	0	1	2	2	2	1	10	4	2	0	1	0	7	0	0	1	6	4	2	1	7	0	0	1	8	0	0	0	1	0	2	1	5	1	3	0	2	10	1	0	0	0	0	1
chr1_27273415_27273872	0	8	10	0	3	1	5	5	0	4	0	1	1	11	0	0	3	3	0	3	1	0	3	0	3	0	2	0	0	0	1	0	0	0	2	1	3	6	0	0	1	1	0	0	0	1	2	3	0
chr1_27275646_27276744	2	9	1	0	5	0	4	9	0	1	9	5	0	4	3	3	3	3	0	1	0	0	2	1	0	3	0	0	0	5	1	0	2	2	4	3	1	6	1	5	0	0	3	3	1	0	1	2	7
chr1_27286168_27287552	17	10	17	0	4	8	14	15	3	12	13	9	0	3	1	7	13	11	2	2	11	5	2	4	3	3	5	5	9	3	6	1	0	1	7	16	0	8	2	2	9	4	6	7	2	0	0	14	6
chr1_27317952_27318360	1	0	10	0	0	1	5	5	2	1	0	0	8	0	1	3	2	0	0	1	0	5	0	1	0	0	0	0	0	7	0	0	0	2	0	1	0	0	4	4	0	0	1	5	0	0	0	0	1
chr1_27327407_27329138	13	0	0	26	0	12	7	2	0	14	0	2	12	5	2	4	8	43	0	5	0	0	42	0	1	0	2	5	0	99	1	0	0	11	2	0	23	3	0	15	0	0	74	4	0	1	21	0	15
chr1_27332739_27333049	0	5	0	1	0	6	3	4	0	1	2	2	1	0	0	0	2	5	0	0	0	0	1	0	0	0	1	0	3	1	0	0	0	2	0	1	0	1	0	0	0	2	1	0	9	0	0	0	0
chr1_27339210_27339752	3	2	0	2	1	1	4	1	0	1	4	3	9	0	5	0	0	7	1	0	2	3	4	1	3	0	5	0	0	20	2	0	0	7	0	3	7	1	0	3	0	1	10	0	0	0	3	0	3
chr1_27371159_27371612	0	0	0	0	4	1	2	2	1	1	2	5	0	6	0	1	0	2	4	1	2	2	1	2	0	0	1	0	2	4	3	0	0	0	2	5	0	2	1	0	0	0	0	0	3	1	0	1	2
chr1_27400763_27401267	0	1	6	1	0	5	1	1	1	4	1	4	7	1	1	3	0	9	0	1	0	0	7	0	0	0	0	1	0	5	0	0	0	4	0	0	2	5	0	0	0	0	9	2	1	0	5	0	5
chr1_27414261_27415295	4	1	0	3	0	0	0	0	0	0	0	3	0	0	1	0	0	0	0	0	0	0	1	0	0	0	2	0	0	5	2	1	0	0	0	0	5	1	1	4	0	1	0	0	0	0	3	1	0
chr1_27425464_27429344	57	7	10	16	6	60	17	30	15	73	14	34	36	17	13	13	33	22	5	17	7	23	34	3	11	26	44	2	8	58	17	2	8	14	15	17	15	14	11	17	12	15	12	15	10	4	20	13	23
chr1_27429445_27429911	7	3	14	8	3	9	7	6	1	8	4	11	2	3	0	1	2	8	1	5	3	4	2	8	2	3	3	1	2	6	6	0	1	1	2	3	0	11	5	3	0	2	1	3	0	3	0	0	3
chr1_27432355_27433605	50	6	17	10	4	41	11	26	7	89	13	23	11	11	13	11	6	26	2	30	8	13	12	5	6	16	30	4	4	22	4	0	0	18	3	18	9	7	4	7	10	8	29	8	5	6	12	10	20
chr1_27437233_27440860	49	69	121	19	45	79	109	156	22	91	117	149	15	82	19	43	133	71	45	17	42	119	38	41	83	59	28	63	43	156	31	20	13	6	64	116	42	54	47	26	42	52	76	21	68	14	23	54	14
chr1_27442858_27443310	3	1	3	1	0	10	5	7	1	7	3	6	5	3	1	1	13	3	5	2	0	3	2	3	4	3	7	3	0	19	1	0	0	0	0	0	3	3	0	12	1	3	11	0	1	0	1	1	0
chr1_27443625_27444608	11	1	15	1	6	14	11	18	2	11	6	21	7	5	1	4	22	12	3	3	7	6	6	7	3	6	3	8	0	12	4	1	1	2	6	11	4	5	1	5	10	5	12	2	4	6	3	8	2
chr1_27448680_27449540	8	12	5	3	4	8	20	18	5	11	11	18	5	11	2	2	19	10	8	3	5	7	8	5	2	3	12	12	7	11	1	3	2	2	5	12	10	13	8	5	4	6	9	4	20	1	2	3	1
chr1_27462314_27465007	65	119	171	29	80	87	115	206	25	72	200	335	48	158	16	77	171	187	88	19	68	181	55	91	145	138	35	133	101	168	79	30	32	25	95	214	43	138	117	31	124	149	111	22	86	62	31	104	42
chr1_27468987_27470097	0	18	13	3	5	11	28	28	11	5	15	25	2	16	3	17	39	6	4	4	8	16	3	14	5	1	12	12	4	2	4	0	0	1	21	48	5	12	2	0	10	2	0	2	24	3	0	2	0
chr1_27474917_27476259	27	2	21	0	4	20	25	25	6	30	15	17	3	10	10	5	32	10	0	5	7	14	3	9	1	3	14	13	2	6	3	0	2	8	3	16	3	8	8	2	2	2	3	8	10	2	1	0	1
chr1_27479172_27482273	47	59	68	10	33	58	62	96	14	52	65	93	28	52	17	55	111	89	35	24	41	59	28	47	26	54	48	86	54	66	47	12	4	17	43	91	33	56	44	31	47	44	53	22	36	22	9	35	21
chr1_27487975_27488911	18	5	8	0	5	19	20	7	3	30	16	5	0	5	10	13	7	4	7	4	1	0	0	6	6	0	3	14	0	2	4	4	0	10	11	1	0	4	2	1	1	0	4	2	9	2	1	0	0
chr1_27560135_27562233	140	70	127	16	55	74	83	139	21	122	109	160	33	85	16	25	76	108	15	61	65	171	23	64	56	100	73	145	139	99	83	17	49	60	60	179	7	99	109	13	143	94	41	54	82	40	6	80	49
chr1_27567712_27568889	5	1	7	0	0	7	4	7	0	8	1	9	2	2	1	2	2	8	2	1	2	3	0	0	1	0	5	1	1	2	0	0	0	2	1	0	0	5	0	0	1	0	1	5	0	1	0	6	0
chr1_27577204_27580252	49	1	5	3	6	55	10	17	3	62	5	9	1	4	26	11	7	9	1	21	1	5	12	3	1	0	22	7	3	4	2	0	0	23	9	9	0	5	1	0	3	2	0	16	10	4	1	10	11
chr1_27585005_27585950	1	2	4	0	2	3	4	7	2	1	1	4	0	4	3	1	12	0	4	0	3	2	0	0	0	1	2	8	0	0	1	1	0	0	3	6	1	6	1	1	1	0	0	0	5	1	1	2	0
chr1_27608389_27610511	3	0	4	0	13	20	4	7	3	21	8	7	7	6	2	9	15	7	0	4	2	3	3	3	1	2	2	5	0	3	0	1	0	2	1	5	0	4	2	3	1	0	0	5	9	0	0	9	0
chr1_27626071_27627695	13	23	16	12	15	15	7	13	6	29	25	17	18	9	4	9	11	32	6	5	10	3	15	6	9	11	12	1	5	15	11	1	0	15	6	10	6	12	12	8	4	13	44	4	8	1	7	3	2
chr1_27632677_27634475	6	20	10	4	6	17	24	13	6	21	26	13	14	9	2	11	7	11	6	7	7	10	11	14	9	9	3	6	7	6	4	0	1	3	7	3	1	13	1	4	0	5	6	8	11	7	0	19	1
chr1_27648407_27649611	37	49	25	0	14	42	39	70	6	40	48	73	21	36	15	9	15	37	13	11	14	49	15	33	14	41	14	51	30	58	39	6	5	12	23	56	23	54	27	13	22	34	46	23	29	18	11	18	13
chr1_27657673_27660509	31	37	34	2	36	36	24	29	7	42	26	48	19	32	6	8	37	21	2	22	16	19	8	29	17	21	23	11	8	6	14	0	3	4	12	29	9	28	24	13	11	26	8	3	26	4	0	13	5
chr1_27667601_27670340	339	285	431	8	213	190	247	380	60	339	425	544	34	356	85	118	267	118	92	125	121	329	33	207	185	229	176	270	155	51	204	40	44	109	203	321	6	283	244	13	178	160	21	81	251	103	5	292	79
chr1_27675486_27676393	13	27	12	0	26	31	21	27	5	13	33	29	1	22	4	15	16	2	12	15	8	30	6	16	12	11	12	16	3	1	6	1	2	2	10	24	3	44	21	0	2	2	0	4	1	2	0	11	3
chr1_27679546_27680321	10	19	16	1	22	21	20	21	5	16	20	39	5	41	6	7	24	5	0	8	13	13	4	12	3	11	6	7	5	3	7	1	2	7	10	18	0	8	7	2	8	9	5	1	12	13	0	15	4
chr1_27682834_27684189	13	55	64	5	20	15	29	27	6	16	39	51	2	48	0	16	19	13	9	11	14	29	2	13	33	26	6	15	10	2	14	5	4	6	15	33	0	47	49	1	17	15	3	12	17	6	0	16	5
chr1_27686721_27687666	9	18	13	3	13	16	14	6	7	21	18	11	11	11	2	0	19	3	9	7	12	7	2	9	13	5	14	7	2	5	9	5	1	0	3	5	0	14	1	3	2	1	3	0	15	1	0	9	1
chr1_27691810_27693673	29	19	22	1	16	17	13	15	5	22	27	22	35	15	3	11	8	16	16	9	8	22	3	10	18	4	18	22	5	18	12	6	0	12	18	15	6	32	17	7	7	6	29	6	22	10	0	14	23
chr1_27696011_27696440	11	2	2	5	0	4	0	5	1	5	8	3	2	5	1	3	1	2	0	1	4	0	0	1	0	0	6	1	0	10	2	0	0	4	5	1	1	4	1	5	0	1	6	4	4	0	1	0	14
chr1_27705981_27706340	0	3	3	0	1	3	2	6	1	5	3	1	1	1	0	0	8	1	1	0	0	0	3	1	1	2	0	0	0	2	0	0	0	2	1	1	0	1	0	0	1	0	0	8	0	0	2	0	4
chr1_27707482_27708418	6	11	2	5	4	4	3	6	4	2	5	3	3	1	1	6	7	6	2	1	0	1	0	0	0	2	11	2	0	1	0	1	0	2	3	2	0	2	2	1	2	3	1	1	10	0	0	2	3
chr1_27718046_27720433	40	26	14	3	9	21	10	15	2	13	4	12	19	6	9	7	21	13	5	2	8	11	5	3	5	4	6	8	10	12	1	0	1	3	7	11	4	9	12	3	5	7	9	13	9	4	1	8	9
chr1_27728792_27731693	109	33	55	6	17	114	66	102	11	146	45	72	9	31	28	35	64	53	23	61	25	50	16	34	4	12	82	26	15	11	14	2	3	38	24	88	8	39	23	5	19	10	6	58	65	37	4	43	12
chr1_27742768_27743405	20	2	0	6	3	21	2	7	3	17	4	11	0	2	7	2	5	4	2	9	6	4	1	0	8	8	19	0	3	2	1	0	1	5	10	0	2	0	7	7	2	3	6	11	5	4	1	2	13
chr1_27744776_27745499	26	0	0	2	1	18	4	0	4	22	5	14	2	8	9	0	4	24	1	15	1	15	10	5	20	8	13	7	5	15	2	0	2	2	0	4	7	4	18	11	1	12	27	15	2	0	12	12	11
chr1_27748564_27749403	17	5	10	3	8	11	10	29	6	12	13	19	5	10	6	4	31	37	2	1	10	15	4	3	16	22	1	6	4	3	5	2	6	5	9	29	6	5	22	10	9	13	14	3	11	6	5	2	5
chr1_27754047_27757827	56	22	74	21	38	85	53	104	29	69	49	37	29	48	18	38	59	87	18	32	23	21	46	28	23	7	35	34	20	32	14	14	3	16	29	72	27	51	13	35	8	13	82	22	66	29	37	112	20
chr1_27761019_27763474	89	13	31	6	18	89	30	43	15	94	34	33	17	37	40	29	45	116	21	41	11	20	43	19	15	10	54	21	9	60	14	5	6	14	17	41	23	29	14	66	19	13	121	25	31	10	38	53	14
chr1_27765024_27765703	24	7	9	7	8	24	6	13	5	28	10	6	9	13	8	5	10	61	3	5	4	1	24	6	4	5	10	19	4	19	4	2	0	9	6	14	11	7	1	28	4	0	42	17	22	0	10	5	4
chr1_27768947_27769328	1	5	0	0	2	14	7	6	0	5	2	0	0	0	3	3	7	3	5	12	1	1	3	0	1	0	16	0	0	0	0	0	0	2	0	1	0	0	2	3	1	0	3	4	1	0	0	0	1
chr1_27770554_27772292	20	0	8	0	10	21	10	16	10	23	8	9	1	14	10	10	11	8	5	11	7	5	10	10	11	3	10	4	2	9	9	2	0	4	6	10	4	9	2	13	3	3	12	8	30	1	0	16	10
chr1_27781601_27784166	11	11	30	8	25	27	33	46	11	21	20	28	3	35	9	26	63	33	21	11	11	17	4	18	7	8	6	9	10	5	10	1	2	2	9	17	1	18	3	7	6	12	3	7	34	21	0	52	9
chr1_27800439_27800973	7	5	7	1	5	11	3	7	3	13	5	4	1	7	7	1	16	3	1	0	0	0	1	4	9	2	5	3	0	0	0	0	0	0	0	10	0	3	0	1	1	5	0	2	5	0	0	9	15
chr1_27801684_27802900	10	1	3	0	12	38	9	4	3	31	7	14	6	7	20	4	10	18	3	4	1	2	10	9	4	3	8	1	4	5	2	0	0	13	3	5	2	7	2	4	2	1	15	3	12	3	7	9	5
chr1_27809799_27810454	24	3	4	3	4	21	0	5	2	16	4	6	7	3	7	3	4	5	0	12	0	7	8	3	1	1	8	1	4	1	2	0	1	2	6	5	4	2	1	6	5	3	2	8	11	2	1	9	19
chr1_27815031_27819229	258	100	226	23	106	149	161	247	21	195	177	237	82	205	95	88	151	273	68	162	128	236	85	158	204	210	225	219	132	275	169	49	57	120	184	356	70	248	207	112	124	192	256	126	182	90	52	178	80
chr1_27831956_27832328	0	1	1	0	0	2	0	3	0	3	1	1	0	0	0	0	0	6	0	0	2	0	0	0	1	0	2	1	0	0	1	0	0	0	1	2	0	0	0	4	0	0	0	4	4	0	0	4	0
chr1_27834796_27836357	12	0	6	0	3	7	19	13	3	6	4	4	1	6	7	6	7	3	6	3	4	4	0	7	0	2	1	2	0	0	0	1	0	4	0	7	1	12	0	1	0	2	1	4	3	6	3	2	0
chr1_27840269_27840772	1	0	0	8	3	4	3	3	3	2	3	2	2	1	0	0	3	6	0	0	1	2	3	1	0	0	4	0	0	5	0	0	0	5	4	7	0	0	0	0	0	0	8	2	0	0	0	1	2
chr1_27847803_27850933	25	195	194	5	162	43	204	435	52	25	330	309	4	212	2	114	327	30	76	13	123	384	6	203	118	136	16	218	125	6	121	52	35	22	170	490	2	298	130	11	100	81	7	5	244	100	2	280	35
chr1_27851943_27855013	126	137	85	12	96	88	159	227	30	155	150	184	11	143	24	49	122	47	35	55	84	145	9	130	56	55	85	106	30	36	100	11	9	35	117	245	18	211	49	13	42	24	17	20	138	52	8	154	37
chr1_27858541_27859702	11	27	13	2	17	27	43	31	10	12	50	31	3	33	4	21	33	7	15	4	32	14	1	24	9	11	6	23	8	2	22	0	0	3	24	21	2	29	4	1	6	7	4	2	19	1	0	19	2
chr1_27868959_27870713	9	13	9	0	3	19	34	15	7	13	17	20	2	22	2	3	30	12	10	4	9	4	6	14	5	6	8	10	2	8	9	0	0	6	12	13	5	11	8	13	0	8	5	0	16	6	0	9	3
chr1_27881160_27885022	53	42	35	8	33	61	58	62	20	55	82	59	27	48	10	30	65	47	18	25	38	49	17	36	32	32	33	25	13	15	24	8	4	25	36	73	6	64	18	17	19	40	17	12	48	15	6	46	26
chr1_27887419_27887837	0	12	5	0	7	9	4	3	2	7	8	6	6	8	2	6	4	2	2	4	9	9	3	3	0	3	2	2	1	2	5	0	0	1	4	10	1	7	2	2	1	1	0	0	0	5	0	3	0
chr1_27894629_27896432	41	65	37	7	33	46	39	43	15	31	36	45	14	72	16	19	65	24	27	26	23	40	2	35	32	24	30	54	15	8	34	13	4	22	54	37	3	72	28	4	10	13	3	14	50	18	0	48	20
chr1_27921620_27923776	43	20	54	3	18	46	30	46	11	37	22	63	8	14	5	11	31	32	3	11	5	25	4	6	13	19	6	5	12	5	4	1	3	8	10	27	8	17	27	6	14	25	2	9	13	11	7	9	14
chr1_27928330_27930751	75	37	51	2	16	53	38	64	9	46	60	79	8	48	7	14	32	27	16	17	31	70	6	35	39	27	29	41	56	17	37	6	8	19	37	77	1	82	40	2	35	26	11	23	57	25	0	23	14
chr1_27935586_27936244	15	3	15	0	3	8	2	2	1	11	12	21	1	9	8	2	7	3	0	9	3	10	10	5	2	12	7	4	5	6	2	3	0	1	1	7	3	5	8	4	11	7	6	0	0	1	0	8	3
chr1_27936566_27937448	6	1	12	0	1	20	8	20	3	3	4	37	5	11	3	4	3	5	1	1	6	8	3	5	3	9	3	0	6	3	0	2	1	0	2	10	3	5	4	6	8	3	14	4	3	0	3	1	9
chr1_27942476_27945509	40	64	138	5	55	65	122	109	31	72	155	276	28	163	15	34	79	68	22	20	36	173	32	56	32	103	36	83	114	19	50	19	11	12	37	149	19	87	69	25	115	81	14	15	49	31	5	54	13
chr1_27949662_27953751	161	45	236	30	49	147	27	92	11	184	45	354	85	32	72	8	47	295	11	137	27	171	158	10	13	162	111	25	115	261	7	3	42	104	20	151	135	18	96	128	174	155	317	77	23	13	76	13	79
chr1_27957690_27962104	351	66	183	66	84	164	88	91	33	256	109	207	158	153	57	40	50	217	24	186	23	117	191	50	61	76	201	55	75	492	76	9	20	112	49	79	149	65	62	163	50	84	515	135	30	26	95	80	108
chr1_27963416_27963836	34	5	4	0	3	24	8	13	1	15	9	18	23	23	7	1	4	7	3	17	2	15	29	8	2	1	17	1	7	54	2	0	1	14	3	11	16	5	4	20	2	0	33	11	8	6	3	15	9
chr1_27970314_27972099	8	5	30	0	9	15	8	11	1	7	24	18	5	13	6	5	12	12	0	3	5	7	3	4	2	3	8	10	5	4	13	0	0	3	3	16	4	10	6	7	7	3	4	7	12	9	4	10	3
chr1_27972175_27973623	27	10	6	0	6	16	8	14	2	7	2	10	2	4	5	2	10	13	2	5	0	4	5	1	5	4	8	5	3	3	1	0	1	2	8	3	7	5	7	11	2	4	1	7	1	0	5	2	1
chr1_27976767_27977678	7	1	0	0	0	3	5	2	4	2	4	3	12	0	1	2	5	36	4	0	0	0	19	2	0	0	1	1	0	22	0	3	0	4	4	4	14	0	0	33	0	0	47	0	0	1	12	1	0
chr1_27982355_27983132	14	4	1	12	1	13	7	5	4	22	6	9	9	1	2	3	0	27	0	8	1	6	49	3	0	0	9	3	4	47	3	0	0	0	2	5	22	3	1	31	1	0	94	1	0	0	14	9	3
chr1_27985266_27986907	168	79	123	10	63	120	111	131	27	292	146	228	42	127	56	67	118	229	61	162	86	218	99	78	89	117	312	134	131	257	108	28	24	156	120	241	73	142	142	106	111	95	307	100	82	38	47	108	146
chr1_27989113_27989843	51	65	87	2	44	38	81	102	13	77	130	155	10	97	19	19	72	42	38	29	46	88	32	58	63	81	58	102	53	43	53	15	22	37	66	108	13	91	98	22	59	70	30	19	74	26	5	40	36
chr1_27993357_27994382	6	0	2	4	1	0	7	3	3	4	4	5	5	2	3	4	3	24	0	0	1	1	9	1	2	0	5	3	1	28	4	0	0	4	1	5	10	2	3	12	0	2	39	0	7	0	10	0	0
chr1_27998187_27999406	38	41	33	1	20	14	43	65	11	46	48	64	13	58	8	20	27	38	7	15	22	38	14	30	25	27	8	46	22	19	28	5	10	4	26	90	4	50	33	15	40	21	14	16	49	17	3	39	13
chr1_28012648_28012944	2	1	4	0	3	3	3	3	0	1	0	2	0	0	0	0	5	0	2	0	0	3	2	0	2	1	1	0	0	1	0	0	0	3	1	2	0	0	4	1	1	2	0	0	0	0	0	0	0
chr1_28051598_28053038	83	58	51	17	40	36	33	53	5	46	50	59	25	31	26	9	44	66	25	26	33	52	6	26	36	40	69	108	42	91	39	22	13	33	49	99	21	60	41	12	67	52	77	12	25	17	6	21	21
chr1_28089844_28090148	3	1	2	0	0	1	1	5	1	0	2	0	2	0	0	5	11	0	0	0	1	0	0	0	0	2	0	0	3	0	0	1	0	1	0	0	0	1	3	1	0	0	0	0	0	0	0	0	0
chr1_28099252_28100508	107	86	126	10	61	55	52	102	10	80	60	85	33	63	16	47	109	113	39	34	31	83	18	67	71	72	110	124	59	122	90	35	28	18	64	116	24	128	112	36	64	63	111	57	81	33	35	73	43
chr1_28112343_28113104	18	2	13	9	9	13	8	8	5	4	2	5	1	1	0	2	12	3	2	1	0	5	3	1	1	7	0	5	3	7	2	0	0	0	8	3	3	4	2	2	0	3	1	4	1	4	3	0	1
chr1_28116150_28116498	1	0	0	1	0	0	4	1	1	0	0	4	4	1	1	0	2	5	0	2	0	0	3	0	0	1	1	0	0	1	0	0	0	0	0	0	1	0	0	4	0	0	11	0	0	0	7	0	0
chr1_28156770_28157900	87	45	62	16	42	49	43	62	9	48	58	55	21	38	10	18	61	73	25	22	28	43	10	40	51	41	21	61	39	27	35	21	9	13	53	80	18	70	57	17	36	37	55	25	50	22	2	44	21
chr1_28167630_28168073	0	0	0	6	0	2	1	9	0	2	1	1	3	3	5	0	7	5	0	0	2	0	2	2	3	2	1	0	0	3	0	0	0	0	1	2	1	0	0	3	1	3	1	0	2	0	1	3	3
chr1_28176705_28177317	7	0	4	3	2	3	4	9	4	3	2	3	3	0	4	2	15	5	2	6	2	10	1	0	1	3	8	1	0	0	0	0	0	0	0	2	0	3	0	2	2	0	1	0	0	2	0	1	1
chr1_28178613_28178955	0	0	0	2	2	0	3	3	1	1	2	0	2	0	0	1	0	0	0	1	0	3	0	0	2	1	1	0	0	0	0	0	0	0	0	3	0	1	0	1	0	1	0	0	2	0	0	0	0
chr1_28184516_28185409	14	5	8	2	6	18	14	23	4	14	10	7	20	15	4	1	19	71	3	5	7	12	23	10	6	7	9	11	5	55	2	1	0	8	7	6	7	4	6	35	1	4	39	4	6	1	28	7	3
chr1_28188902_28191289	49	4	7	32	18	59	50	35	11	88	38	25	71	17	25	15	25	410	9	34	21	6	175	22	17	9	46	13	5	447	10	0	2	27	19	13	174	17	3	246	3	5	453	17	18	6	159	26	47
chr1_28195189_28196519	71	71	80	11	80	61	152	194	29	69	202	209	28	197	20	63	130	79	64	15	66	128	26	80	77	66	31	92	44	66	55	26	17	12	65	129	12	110	62	20	42	47	40	20	115	20	4	122	26
chr1_28199029_28202158	111	37	72	25	50	63	130	136	25	116	125	124	109	113	21	61	101	412	40	72	77	146	138	90	81	54	126	94	43	320	50	19	9	25	53	66	112	83	44	178	13	20	379	40	55	12	115	39	51
chr1_28208436_28209157	4	9	1	8	11	14	22	14	3	18	27	13	43	13	0	14	18	127	6	6	3	12	59	12	8	7	7	6	0	80	1	0	1	5	3	9	20	7	4	35	1	1	169	0	1	0	30	6	12
chr1_28210316_28212683	41	35	13	17	26	31	58	50	16	79	47	56	56	49	10	30	52	355	23	43	29	35	166	27	35	33	46	26	9	219	17	3	5	14	19	23	85	27	7	179	4	5	364	14	10	1	122	9	61
chr1_28213304_28214427	22	26	24	19	30	50	62	78	19	40	66	77	29	67	16	31	91	99	37	20	43	39	26	40	53	42	24	66	23	43	30	7	13	9	26	42	14	47	39	29	16	14	53	3	28	4	21	45	26
chr1_28217779_28218503	24	1	12	4	0	19	18	7	2	35	11	8	9	7	11	12	32	63	8	8	9	13	5	14	10	21	31	10	10	17	3	5	3	8	2	6	5	8	2	19	3	15	27	18	0	1	9	0	17
chr1_28234111_28234407	1	0	6	2	1	6	2	5	1	4	5	2	4	3	1	0	5	1	2	0	0	0	0	2	0	0	1	1	0	2	0	0	0	0	0	2	3	0	0	2	0	0	2	2	3	2	0	3	0
chr1_28240526_28241708	44	43	41	1	12	34	32	43	4	49	38	57	15	34	12	13	45	66	14	11	20	46	6	34	32	33	23	54	32	27	37	7	3	16	24	51	9	45	30	17	26	32	38	17	14	5	8	17	26
chr1_28258571_28258927	2	0	0	0	0	5	3	3	2	0	0	0	0	2	0	0	1	1	0	0	0	0	0	0	0	1	1	0	0	0	0	0	0	2	0	0	0	0	0	1	0	0	4	3	0	0	0	1	0
chr1_28261507_28262551	8	0	2	3	4	9	5	11	5	9	8	0	1	2	1	7	2	10	2	1	2	0	0	0	1	1	5	1	2	0	1	1	0	2	4	4	3	3	2	0	0	0	4	2	1	1	1	1	3
chr1_28266637_28270829	2	39	34	9	44	10	43	42	12	7	58	38	18	57	7	25	22	38	20	4	16	11	14	42	12	13	15	27	8	31	25	9	2	2	31	27	14	40	5	14	4	6	38	6	26	13	2	38	12
chr1_28285972_28288335	72	107	104	13	113	62	117	142	16	86	136	180	9	108	12	35	89	45	63	26	67	137	8	99	61	42	36	101	51	31	91	5	20	26	71	132	13	105	68	14	49	33	19	29	106	49	9	102	25
chr1_28297680_28299200	4	4	3	2	9	9	13	13	10	6	14	11	2	8	4	6	18	13	5	3	4	4	11	2	4	9	6	0	2	2	6	4	1	4	7	8	2	12	3	4	1	1	4	3	6	8	0	15	5
chr1_28304145_28304506	0	0	2	0	0	3	0	1	0	2	1	0	1	0	0	0	1	0	0	0	0	2	2	0	0	1	3	0	0	0	0	0	0	0	0	0	5	0	0	1	0	0	2	0	0	2	0	0	2
chr1_28318587_28320113	9	11	30	3	13	9	25	20	12	5	18	27	1	18	1	9	23	25	5	4	14	11	3	14	18	15	1	10	7	2	7	10	4	2	8	18	0	12	10	5	9	7	5	1	18	8	2	15	1
chr1_28354119_28355543	2	2	5	3	3	4	2	1	6	3	2	6	0	4	3	6	9	8	2	3	1	2	0	0	0	2	1	0	2	1	0	3	0	0	0	4	0	2	2	3	6	4	1	0	1	0	1	4	1
chr1_28382669_28383286	10	2	7	0	0	4	1	3	1	15	15	6	0	9	1	4	18	10	0	5	6	3	2	3	8	8	7	1	0	1	2	1	1	2	0	6	2	6	14	0	1	9	0	5	9	6	8	11	6
chr1_28389075_28389714	3	0	0	5	0	0	3	2	3	0	0	2	4	2	1	0	4	15	0	0	0	2	2	0	9	0	2	0	0	5	0	0	0	0	1	2	8	5	0	9	0	0	1	0	1	0	0	1	0
chr1_28396347_28396852	7	0	4	0	0	9	1	1	5	6	0	1	1	0	1	0	0	0	0	0	0	1	2	1	0	4	0	0	0	5	0	0	0	1	0	0	0	2	0	0	1	0	0	0	0	0	0	0	1
chr1_28414366_28415661	53	45	66	9	34	26	19	42	10	62	41	56	25	56	22	16	32	124	12	16	20	56	20	31	44	44	51	69	42	126	34	6	12	23	44	66	22	51	49	40	34	36	139	16	32	11	36	27	39
chr1_28437112_28439959	12	0	0	46	1	13	2	1	2	12	1	1	51	1	4	0	5	279	1	4	1	4	173	1	2	1	18	4	2	373	0	0	0	2	0	2	160	0	0	287	0	0	523	2	0	1	145	5	10
chr1_28449725_28450436	0	0	0	1	5	8	0	2	0	3	0	0	4	0	1	0	0	17	0	1	0	0	6	0	0	0	6	2	0	31	0	1	0	1	0	0	6	0	0	21	0	1	33	0	0	0	10	0	3
chr1_28452900_28454601	15	0	0	6	2	3	0	3	1	7	0	0	11	0	5	0	2	36	0	5	0	1	20	0	0	0	10	0	3	18	0	0	1	0	0	0	20	0	0	37	0	0	47	5	0	0	18	0	1
chr1_28461945_28462356	1	0	0	6	0	2	0	0	0	6	0	0	9	0	0	1	1	17	2	1	0	0	12	0	1	0	3	0	0	17	0	0	0	5	1	1	10	0	0	18	0	0	37	1	0	0	3	1	2
chr1_28465462_28466741	0	0	3	18	0	3	0	1	0	1	0	0	13	0	0	1	5	72	0	2	1	1	41	0	0	1	7	0	0	59	2	2	1	0	1	0	24	0	0	34	0	0	39	0	0	3	15	0	1
chr1_28471142_28472588	4	0	3	6	0	7	4	1	1	9	3	3	16	1	5	0	8	28	0	8	0	0	15	4	4	0	6	1	0	15	0	2	0	1	0	0	11	0	1	20	0	2	35	14	0	0	13	0	11
chr1_28474241_28475032	6	0	1	4	0	26	1	3	1	32	0	3	7	0	2	0	0	4	0	1	0	1	8	0	2	2	15	0	0	7	0	0	0	4	0	1	6	0	0	5	1	1	6	3	0	0	4	0	12
chr1_28479621_28481700	6	0	1	1	2	4	3	1	1	1	1	2	12	2	2	0	2	43	0	2	0	0	19	0	0	0	3	0	2	46	0	0	1	6	0	0	18	0	0	30	0	0	49	0	0	3	16	0	2
chr1_28485458_28488615	3	2	0	12	4	15	2	0	0	12	4	2	30	2	5	7	7	52	2	1	1	4	41	0	1	0	4	4	1	39	0	0	3	3	0	1	24	2	1	45	0	0	86	4	1	3	24	0	3
chr1_28495997_28496747	2	3	2	10	2	9	0	2	0	5	4	5	8	2	8	4	2	20	1	2	3	10	27	7	2	2	2	5	0	35	2	2	2	2	5	1	24	0	3	25	4	3	92	1	0	1	29	0	4
chr1_28497891_28503685	113	9	27	68	13	76	16	8	4	92	14	29	79	10	23	6	26	421	4	35	2	6	135	4	9	15	50	11	17	309	2	1	3	24	0	8	122	10	14	221	9	5	552	31	6	6	115	6	40
chr1_28517066_28518138	15	3	1	4	0	10	0	6	5	6	1	2	8	1	0	1	1	12	1	1	0	0	6	1	4	0	5	0	1	12	0	0	3	4	2	1	5	0	0	14	0	0	23	6	0	0	2	0	1
chr1_28520267_28520748	6	0	2	0	6	7	2	0	2	9	0	2	4	4	0	2	2	8	1	1	0	6	1	2	0	3	2	2	0	0	2	0	0	2	0	2	1	2	4	2	0	0	1	6	0	0	0	0	0
chr1_28520772_28521294	0	0	19	4	6	9	0	4	0	3	1	4	1	1	1	1	2	5	0	4	2	8	3	3	1	5	1	1	1	3	0	0	0	0	0	7	0	1	1	1	8	1	0	0	1	1	0	0	1
chr1_28525714_28527306	13	25	20	2	32	9	20	12	15	15	14	22	5	12	2	5	3	20	9	8	11	12	8	15	26	31	8	11	9	4	11	2	7	2	13	12	3	15	45	2	16	34	4	1	2	6	0	21	9
chr1_28549314_28551386	5	10	6	0	2	10	13	3	2	10	6	14	12	7	6	9	22	8	0	3	2	4	2	4	1	7	2	0	0	2	1	1	0	1	1	2	3	6	3	7	1	7	3	6	4	1	1	5	3
chr1_28558921_28559614	91	50	52	16	15	30	26	43	2	32	19	39	14	14	12	12	24	54	12	13	16	36	22	19	24	32	29	25	39	56	23	7	6	12	20	49	13	38	21	12	24	29	61	11	31	12	16	19	7
chr1_28562128_28563749	39	63	84	1	31	38	59	78	2	57	63	81	43	58	14	44	44	38	25	32	37	80	13	46	35	36	38	84	41	40	54	12	13	15	66	97	14	51	48	11	49	43	30	17	39	22	3	72	17
chr1_28572954_28575129	77	54	110	5	28	51	51	92	14	48	84	102	37	76	19	43	60	122	21	25	49	84	11	57	79	67	50	127	99	36	78	11	31	14	67	93	5	91	72	26	81	76	57	28	63	36	7	92	26
chr1_28585182_28586932	33	27	45	12	7	20	25	62	11	30	43	58	33	35	4	4	22	45	10	12	16	69	30	18	25	28	24	29	31	97	18	8	2	10	26	38	31	42	23	29	22	12	78	9	11	15	9	9	14
chr1_28606257_28606651	5	0	0	0	0	1	0	2	1	2	1	1	1	0	0	1	3	3	2	1	0	0	1	0	2	4	0	0	0	2	0	0	0	0	1	1	0	4	0	0	0	0	0	1	0	0	0	0	0
chr1_28607172_28607516	0	6	2	0	6	0	2	4	5	1	4	4	1	4	0	1	0	4	0	2	0	2	1	2	3	2	1	0	0	1	1	0	1	4	6	0	0	1	1	2	0	1	3	0	6	0	0	0	2
chr1_28609209_28609549	0	4	10	4	0	3	4	2	0	3	2	4	0	1	0	1	0	3	0	1	1	0	2	0	1	1	4	0	1	2	0	0	0	0	0	0	1	2	2	2	1	0	1	0	0	0	0	0	0
chr1_28640468_28642018	11	4	0	10	0	6	4	2	1	1	1	0	5	4	0	4	2	22	0	1	1	0	10	0	0	0	13	0	0	43	0	0	0	1	0	2	11	1	0	46	0	0	69	2	2	0	8	2	1
chr1_28655187_28656382	34	21	19	17	4	25	11	36	3	33	35	41	13	30	32	12	37	60	14	23	17	37	27	26	12	34	37	40	16	41	17	11	10	17	19	39	12	42	21	35	20	47	65	23	41	16	18	24	13
chr1_28695890_28697017	134	69	97	4	43	103	99	147	19	100	75	81	30	71	22	30	80	111	39	49	64	111	17	62	56	46	68	95	55	72	81	11	10	26	61	102	18	99	53	18	65	75	101	26	89	43	15	65	39
chr1_28744037_28744442	1	1	4	3	4	1	0	3	0	3	3	3	0	5	2	1	5	1	0	1	1	1	1	2	0	11	3	0	8	0	3	2	0	0	0	0	1	0	2	8	0	14	0	3	1	2	0	0	0
chr1_28751918_28752631	1	0	1	2	0	1	1	2	1	1	0	0	2	0	0	3	2	11	0	0	0	0	11	1	0	2	0	0	1	9	2	0	0	0	0	0	9	1	0	11	0	1	13	2	0	0	11	3	0
chr1_28763809_28764952	0	0	2	4	1	3	4	4	1	0	1	2	2	0	1	1	3	39	0	0	1	0	10	3	7	0	5	0	0	19	1	3	0	1	0	2	11	2	1	39	0	0	55	4	6	0	15	2	0
chr1_28798236_28798751	6	3	2	0	4	12	1	6	2	4	0	3	2	3	1	2	7	1	2	0	0	0	0	1	0	2	1	3	0	0	0	0	0	0	2	4	0	1	0	2	0	0	0	0	0	0	1	1	0
chr1_28800160_28800633	1	2	2	0	8	1	1	0	2	2	2	1	3	2	0	9	2	0	3	0	0	1	5	3	1	2	4	2	0	1	2	0	0	0	0	1	1	0	0	1	0	3	1	1	0	8	0	2	0
chr1_28820690_28821270	5	1	2	0	3	4	4	1	0	2	5	2	1	1	5	0	7	5	2	1	3	2	0	7	0	2	5	0	0	1	1	0	0	0	7	6	1	4	1	1	0	2	0	0	1	0	0	8	0
chr1_28832052_28833118	34	23	17	5	33	13	23	33	2	27	25	43	10	29	5	20	38	21	4	16	18	36	3	39	25	38	21	35	26	21	18	4	5	8	32	45	5	39	30	18	23	38	17	7	17	5	5	29	19
chr1_28836394_28837464	34	26	22	4	23	38	16	20	9	23	28	35	8	29	7	6	16	10	4	8	9	16	10	18	7	26	3	21	12	4	11	3	2	3	12	29	1	14	17	5	11	17	5	9	27	6	5	26	8
chr1_28844047_28845585	28	14	19	11	8	16	37	50	5	30	23	29	16	23	10	8	15	12	3	12	20	46	11	22	31	22	12	22	5	24	21	2	0	10	19	43	6	25	14	3	28	22	22	6	23	7	1	27	7
chr1_28858278_28859104	1	14	5	0	2	5	5	9	0	7	5	3	4	5	1	1	0	3	3	0	2	2	4	2	9	6	0	3	4	6	1	0	0	0	5	5	2	3	5	0	2	1	1	1	3	0	1	0	3
chr1_28861655_28865263	26	12	15	19	12	19	19	26	9	16	19	20	16	22	7	13	21	16	6	5	5	6	11	11	11	17	9	1	2	7	5	1	2	3	12	29	3	17	7	10	2	4	5	3	20	5	2	1	5
chr1_28878943_28880426	56	40	46	14	17	31	30	94	9	55	59	59	29	51	12	16	58	40	20	32	31	67	5	35	57	42	48	53	42	29	37	19	11	17	52	66	13	86	62	13	31	59	29	23	59	34	11	50	21
chr1_28906462_28909000	46	61	58	6	22	41	48	80	6	49	71	86	24	57	9	14	39	28	9	19	17	56	8	36	42	50	22	80	33	38	30	12	3	10	50	93	7	62	55	11	27	50	22	17	31	20	17	32	15
chr1_28916261_28919501	11	6	6	0	6	6	13	18	6	3	2	4	4	6	3	2	9	57	1	9	3	8	9	1	2	9	6	5	5	35	3	1	2	5	11	18	14	9	3	13	8	2	84	3	0	3	9	5	0
chr1_28928588_28929077	0	1	2	0	0	1	3	4	0	0	1	0	1	1	0	0	2	4	0	3	0	0	7	1	1	0	2	0	0	6	0	0	0	0	0	4	1	5	1	1	0	5	0	0	2	0	2	0	2
chr1_28931352_28931851	7	0	0	3	0	2	1	4	0	1	1	2	1	0	5	0	0	2	8	1	1	0	1	0	3	1	1	0	1	0	1	0	0	0	0	4	0	1	1	0	0	2	0	0	0	1	0	0	2
chr1_28962868_28963193	8	0	2	0	0	2	3	0	0	6	1	0	3	2	1	4	1	4	4	2	2	3	3	0	0	0	0	2	0	2	0	0	0	0	0	2	1	0	0	1	2	0	1	0	5	1	0	2	1
chr1_28968936_28970536	63	53	85	16	40	37	62	133	16	61	98	86	21	87	43	26	74	107	18	26	48	111	22	60	77	64	94	99	70	70	77	16	11	27	87	171	25	114	90	26	59	87	75	36	79	40	12	71	34
chr1_28974414_28975777	56	35	56	12	32	38	38	93	6	49	53	88	8	86	24	31	95	122	26	52	62	103	32	60	82	93	48	96	59	61	57	15	18	28	73	133	27	110	82	67	46	67	118	25	58	29	17	83	18
chr1_28994810_28996622	78	58	75	12	66	51	69	142	20	91	91	171	31	98	31	48	93	153	28	30	51	137	12	61	74	89	61	128	70	55	76	18	37	42	75	177	32	98	116	31	78	100	118	42	88	41	16	107	34
chr1_29027868_29028303	0	3	0	1	1	3	2	6	4	3	1	5	0	3	2	2	3	5	1	1	1	0	2	1	10	0	0	0	7	0	0	0	0	0	0	0	4	2	2	1	4	1	1	0	4	4	0	2	0
chr1_29040680_29041911	11	11	6	7	5	6	3	4	2	8	5	4	6	4	4	2	5	36	0	1	3	3	9	0	1	0	0	1	1	13	0	0	0	3	0	11	8	2	0	10	1	0	15	5	2	1	2	3	1
chr1_29045242_29045666	1	0	0	3	8	8	2	6	1	7	2	4	1	2	0	1	0	6	0	0	4	0	2	1	2	2	0	4	0	1	0	0	0	4	1	2	2	0	4	0	0	1	0	0	2	1	0	5	0
chr1_29062875_29064461	85	71	88	7	40	37	52	130	12	49	74	121	16	48	22	29	37	87	22	34	52	113	16	58	77	74	74	104	54	104	84	26	16	16	79	151	24	102	104	25	58	75	114	30	62	35	13	85	25
chr1_29086100_29086436	0	7	2	1	4	7	3	2	1	5	4	3	0	1	2	2	6	2	0	1	2	2	2	2	3	3	5	1	0	0	0	1	4	1	0	1	0	2	1	1	0	2	1	2	1	0	1	0	0
chr1_29092092_29093043	8	0	2	0	3	13	9	5	10	4	7	4	2	5	0	7	5	8	2	0	1	0	1	1	3	2	2	2	7	0	0	1	0	0	2	5	0	3	0	5	1	1	0	2	3	1	0	6	0
chr1_29101468_29102308	21	13	18	0	6	10	4	29	1	12	15	12	0	5	6	3	13	10	1	8	9	14	7	9	5	0	3	19	5	6	11	0	2	6	8	19	0	10	6	5	7	1	2	2	7	7	1	8	1
chr1_29111423_29112265	26	2	9	0	0	7	3	7	1	7	5	4	2	7	2	0	3	16	3	3	0	3	5	3	2	3	7	3	3	6	0	1	1	4	7	15	1	6	4	2	4	9	4	4	4	0	1	1	4
chr1_29211303_29211883	15	22	17	6	16	13	26	17	6	21	42	42	4	26	4	2	24	23	6	8	18	32	11	22	18	26	18	12	17	22	11	1	5	6	16	41	3	30	17	5	5	19	10	6	12	6	3	16	12
chr1_29213121_29216341	181	76	131	22	58	134	85	126	36	204	121	132	53	103	24	25	64	97	42	78	67	161	48	73	60	103	133	123	81	115	65	12	23	55	80	122	23	120	68	22	57	88	65	61	72	40	15	115	43
chr1_29223031_29226139	58	12	33	2	29	69	40	34	14	45	36	26	3	34	8	11	23	16	6	16	10	23	15	12	10	10	21	13	15	9	6	0	4	15	11	25	15	11	19	6	8	7	9	17	19	7	1	20	10
chr1_29232620_29232975	8	3	11	0	2	5	5	1	1	2	5	2	5	1	1	0	5	4	0	3	1	1	0	0	2	6	3	0	2	0	1	1	0	0	1	1	3	1	4	0	0	1	4	0	0	1	0	0	0
chr1_29240470_29242151	97	90	60	3	42	45	70	107	16	46	81	123	12	76	10	23	71	35	12	27	64	137	9	82	40	48	32	87	59	12	53	14	6	15	70	173	3	89	45	2	31	41	15	24	107	36	6	106	9
chr1_29244212_29244581	0	6	3	0	7	5	12	28	2	2	17	12	0	19	2	7	37	5	10	0	4	12	4	9	0	2	0	12	5	1	3	0	1	0	8	19	1	12	4	0	7	3	0	1	12	11	0	10	1
chr1_29252184_29255455	112	33	76	8	52	84	73	135	25	97	91	119	6	111	34	46	142	58	30	54	64	97	10	108	70	76	55	90	65	21	59	22	13	20	42	157	3	105	59	15	85	149	16	42	107	52	1	149	48
chr1_29259910_29261831	7	5	15	2	19	22	20	23	12	20	25	22	1	41	9	10	18	7	9	8	8	20	2	7	3	12	1	15	6	1	13	1	1	0	1	13	0	28	3	4	5	4	2	4	22	2	1	38	1
chr1_29269210_29269939	1	1	0	0	0	6	3	3	2	6	1	0	1	4	3	1	0	0	1	1	1	2	0	2	0	0	0	4	0	1	0	0	0	1	5	1	0	0	0	0	0	0	0	0	1	0	0	7	1
chr1_29276817_29278040	2	0	13	4	3	14	3	14	2	9	6	2	0	5	9	2	5	2	1	2	0	5	3	2	1	2	0	3	1	0	1	0	0	0	2	5	0	4	1	0	4	3	0	1	1	11	0	7	2
chr1_29298437_29299401	4	0	9	0	13	7	6	22	2	6	9	8	2	4	4	4	5	11	5	2	3	10	6	8	10	1	4	4	3	0	1	1	0	1	2	6	5	5	1	3	0	1	3	1	6	7	4	60	4
chr1_29305143_29305516	0	0	0	0	9	5	3	5	2	0	2	6	0	1	1	0	4	3	0	2	1	1	0	3	0	1	1	1	1	1	0	0	0	1	1	2	1	6	1	0	1	0	0	0	5	5	0	3	1
chr1_29310057_29310828	0	4	3	0	10	4	10	10	3	7	5	4	2	1	3	2	6	1	0	2	0	1	0	2	0	4	0	1	0	0	1	0	0	0	3	0	0	0	1	0	1	1	0	1	4	2	0	1	0
chr1_29311857_29312851	18	2	0	2	1	9	2	2	0	6	2	6	1	0	4	1	1	0	0	6	0	0	0	0	0	1	6	0	0	0	0	2	0	1	1	0	1	3	0	1	3	0	2	1	1	0	0	4	0
chr1_29316565_29317076	0	4	2	0	0	4	8	2	0	1	3	1	0	3	0	0	0	0	1	1	1	3	1	3	0	0	0	2	3	1	1	0	0	0	0	0	0	0	0	0	0	0	0	0	2	0	0	1	0
chr1_29352337_29352665	5	5	7	0	1	2	5	4	0	5	3	2	2	8	0	0	2	4	1	4	2	4	0	5	3	6	0	0	0	1	3	0	0	0	2	1	0	4	3	0	0	0	1	1	0	0	0	6	0
chr1_29358034_29358584	0	3	3	0	0	6	4	4	1	8	8	4	2	3	1	1	5	10	0	2	0	0	0	5	0	1	3	1	0	0	1	2	0	0	2	0	0	1	0	1	0	0	0	0	1	0	0	0	0
chr1_29369699_29370342	0	1	0	0	8	6	1	9	3	2	3	4	3	4	2	2	7	3	0	2	1	1	0	4	1	4	0	3	2	2	0	0	0	1	1	0	0	0	1	1	1	3	1	0	0	0	0	2	1
chr1_29446900_29447752	6	0	11	0	2	4	6	7	0	2	1	11	2	2	3	5	7	2	0	0	2	5	1	1	1	2	0	2	1	3	0	0	0	2	2	6	0	5	0	1	1	2	0	5	0	0	0	1	0
chr1_29449316_29451323	5	16	15	3	13	11	11	38	5	8	4	5	3	9	3	4	24	24	0	2	2	18	1	6	19	22	4	11	7	3	6	5	1	7	9	23	4	10	6	3	3	25	4	1	9	4	0	3	3
chr1_29452023_29452643	5	12	5	2	1	10	11	2	1	4	1	2	1	1	3	0	2	4	1	0	0	4	3	0	2	3	0	0	0	7	1	1	0	0	0	3	6	0	0	3	2	1	0	4	2	0	0	0	0
chr1_29492060_29493304	12	2	13	2	3	10	8	11	3	10	4	10	1	2	0	7	8	10	3	0	1	4	5	6	12	5	6	4	0	3	3	0	1	2	7	8	0	6	5	5	5	6	3	4	8	0	2	5	2
chr1_29507514_29509108	76	91	132	11	85	34	58	103	16	42	86	121	24	84	11	14	40	146	16	50	46	108	25	62	85	58	59	154	65	134	86	31	21	10	68	188	27	93	119	32	77	85	102	26	67	37	11	93	69
chr1_29520096_29521005	3	10	9	2	1	3	6	17	2	0	4	12	8	4	8	4	9	2	1	0	0	0	3	4	2	3	0	3	2	5	0	4	0	1	3	2	0	6	1	1	2	1	3	2	1	4	0	5	0
chr1_29523753_29524308	5	3	1	0	4	6	1	3	1	3	10	1	3	2	1	4	9	2	0	1	1	2	1	4	0	4	4	1	0	0	0	3	0	0	1	5	1	2	1	2	0	2	1	0	2	1	3	4	1
chr1_29528730_29529501	5	2	9	1	3	0	0	5	0	1	2	2	6	0	1	0	0	22	0	0	0	0	3	2	3	6	1	0	1	20	0	0	0	1	4	1	6	0	0	2	0	1	20	0	4	0	2	1	1
chr1_29536986_29537804	11	2	2	2	0	10	2	2	1	3	0	4	0	0	5	1	1	1	3	7	0	0	1	0	0	4	0	0	0	0	2	4	1	1	3	4	0	0	0	2	1	6	1	2	0	0	0	0	4
chr1_29556923_29557901	19	22	30	0	6	16	30	28	4	10	15	16	10	14	2	11	24	14	5	9	5	19	4	8	7	13	9	12	9	6	13	7	1	3	20	8	1	13	6	6	8	6	11	5	10	6	1	6	1
chr1_29585715_29586887	9	2	0	0	7	6	5	5	1	10	2	5	5	2	4	1	5	6	1	2	1	4	1	0	5	4	4	3	0	0	0	0	0	3	0	2	2	2	0	0	0	0	1	0	0	0	0	2	0
chr1_29597428_29597921	0	0	0	1	0	0	0	4	2	0	0	0	3	0	0	0	0	7	0	0	0	0	0	0	0	0	0	0	1	0	0	0	0	1	0	0	0	0	0	1	0	0	0	0	0	0	0	0	0
chr1_29776640_29777141	0	1	0	6	0	0	0	0	0	0	0	0	2	1	0	0	1	2	0	0	0	1	2	0	1	0	0	0	2	0	0	0	0	0	1	0	0	0	0	0	1	0	0	0	0	0	0	0	2
chr1_30170245_30172007	1	1	0	3	5	2	12	1	3	0	1	3	6	4	0	2	3	4	1	0	1	2	7	0	1	0	1	4	2	4	0	0	0	0	1	2	1	0	4	0	1	2	2	1	2	0	1	1	0
chr1_30184400_30185727	1	0	0	15	1	1	3	0	0	1	1	0	13	1	0	0	2	17	0	0	0	0	12	0	14	2	0	0	0	25	1	1	0	0	0	0	10	0	0	14	0	1	43	0	0	0	3	0	2
chr1_30204960_30205426	0	4	0	0	0	1	2	0	0	1	0	1	1	0	0	1	0	0	0	0	0	0	2	0	0	1	2	0	0	2	0	0	0	0	0	1	0	0	0	1	0	0	1	0	0	0	9	0	0
chr1_30457501_30458541	2	0	0	8	0	2	0	1	0	0	0	1	1	0	0	0	3	17	0	0	0	0	3	0	2	0	1	1	0	19	0	0	0	0	0	1	3	0	1	6	0	0	24	0	0	0	5	0	1
chr1_30575916_30576284	0	0	5	3	0	4	3	4	0	0	1	2	0	0	0	0	5	5	0	0	0	0	0	0	0	2	0	0	0	0	0	0	0	0	0	1	0	0	0	0	0	0	0	2	0	0	0	0	3
chr1_30602463_30603833	4	2	3	6	2	2	3	0	0	0	0	1	8	2	0	2	3	8	0	0	0	2	12	0	2	0	10	1	2	12	0	0	0	0	0	4	4	1	0	11	0	0	5	0	0	1	2	0	0
chr1_30661696_30664317	8	13	63	5	7	4	3	10	3	2	13	29	2	27	3	2	3	18	0	1	6	5	5	3	12	5	5	6	14	2	20	2	0	0	2	5	2	2	2	10	11	3	1	1	2	4	0	5	4
chr1_30669345_30669659	0	2	3	3	4	2	5	2	0	0	2	7	1	6	0	6	1	1	0	0	2	0	0	2	0	4	1	4	0	0	0	1	2	0	0	0	0	0	0	0	0	0	0	0	0	2	0	0	0
chr1_31133083_31133409	0	1	0	0	0	0	1	0	0	1	1	0	0	0	0	8	0	2	0	0	0	0	0	0	0	0	1	0	0	0	0	2	0	0	1	1	0	0	0	0	0	1	0	0	0	0	0	1	0
chr1_31137826_31138896	0	3	0	1	2	0	9	5	1	2	6	5	0	5	6	2	6	4	0	1	0	0	0	0	0	0	2	0	0	1	2	0	0	0	1	1	0	2	1	0	1	2	0	0	3	2	0	0	0
chr1_31157250_31159395	3	2	9	0	12	5	21	11	6	5	2	7	3	6	4	1	10	6	0	1	1	9	2	1	2	1	2	10	0	2	3	0	0	3	4	9	5	8	2	0	3	1	1	2	6	2	2	4	2
chr1_31190846_31192481	155	168	132	16	127	76	90	149	15	86	107	141	75	117	25	54	90	139	47	76	75	158	19	90	109	86	121	258	119	119	163	27	30	66	148	168	19	177	141	23	67	107	91	44	95	46	23	106	74
chr1_31200204_31200512	11	1	25	0	4	18	6	15	5	14	4	6	0	10	1	1	5	3	1	0	1	5	1	3	2	1	1	3	1	1	8	0	2	2	1	4	0	2	0	1	0	0	0	1	4	0	0	12	0
chr1_31202192_31206909	110	23	22	8	34	158	67	91	31	184	48	70	29	64	29	53	104	44	11	70	40	48	16	41	16	26	45	41	19	27	33	3	2	33	46	56	7	53	22	10	20	15	15	48	23	14	13	48	25
chr1_31213748_31214714	47	17	25	5	18	34	31	35	21	51	28	29	19	35	6	21	27	42	14	12	10	27	14	32	18	18	11	10	0	28	9	2	2	13	9	27	14	20	17	27	12	13	51	15	14	15	27	24	24
chr1_31216331_31225498	485	323	533	39	323	405	385	539	112	519	468	570	111	412	148	250	564	321	207	196	240	532	119	379	358	356	292	423	179	126	224	49	100	125	290	560	66	481	319	153	192	371	196	152	438	189	82	636	161
chr1_31227590_31228057	98	33	36	0	17	40	26	28	17	57	44	34	13	36	19	23	44	25	14	43	16	27	15	29	43	33	96	44	11	58	21	1	3	25	21	35	22	26	19	26	4	17	32	29	30	16	6	34	31
chr1_31228935_31231021	221	203	370	26	199	160	235	348	32	187	320	462	52	280	62	147	256	371	106	122	135	410	115	210	182	164	198	304	208	429	184	42	67	73	167	421	119	302	210	124	170	170	323	99	236	108	73	324	82
chr1_31234407_31235657	75	26	39	11	25	70	64	59	18	114	63	34	10	46	20	13	54	19	17	43	20	32	3	20	23	2	49	35	8	12	16	0	1	34	26	46	4	40	5	3	8	9	6	35	42	11	1	43	11
chr1_31238613_31239135	22	16	3	3	7	14	15	39	6	9	13	18	1	12	3	12	20	0	5	6	7	10	4	8	13	2	3	7	0	1	4	3	2	5	11	11	0	12	2	4	3	9	0	5	14	8	0	14	4
chr1_31250151_31250496	1	0	2	0	0	7	5	10	0	11	4	9	0	0	2	6	2	3	1	1	0	0	0	3	2	0	0	4	1	0	2	0	0	0	2	6	2	0	0	1	1	0	1	4	0	0	0	0	0
chr1_31252501_31253663	31	4	3	0	5	8	2	9	1	16	4	5	5	5	4	1	1	21	0	7	2	7	4	3	1	1	19	6	0	17	0	1	1	9	3	9	2	4	0	3	3	1	12	6	1	1	2	3	3
chr1_31255316_31256100	10	5	10	0	2	5	4	5	1	8	10	10	7	7	1	7	2	5	1	5	3	3	1	0	2	2	0	5	1	6	2	0	0	10	8	10	0	19	2	2	2	2	2	1	3	1	1	4	6
chr1_31273796_31274997	13	7	2	2	0	3	8	2	0	7	9	2	2	0	2	1	3	4	0	2	2	3	0	0	1	0	0	5	0	1	3	0	0	1	2	1	4	3	5	3	0	4	0	6	5	0	0	1	1
chr1_31296654_31297355	4	5	4	3	0	5	3	4	1	1	5	4	5	1	2	0	3	13	0	4	1	1	3	5	7	0	4	1	1	15	0	0	0	1	0	0	3	1	5	3	0	1	7	0	4	0	8	0	4
chr1_31354044_31354866	25	7	3	0	3	14	2	3	0	5	3	4	4	1	0	2	4	4	2	1	1	0	6	4	2	1	9	3	1	0	0	0	1	4	1	1	1	4	4	1	0	3	2	11	0	1	0	2	4
chr1_31361255_31361894	10	11	2	5	0	5	3	9	0	1	4	1	4	4	1	0	3	5	0	5	1	1	1	2	0	1	1	0	0	2	0	0	1	0	3	0	0	3	0	0	0	0	1	0	0	5	0	1	2
chr1_31385234_31386843	16	1	6	2	1	4	6	8	6	13	8	1	12	1	0	5	12	54	1	2	0	0	14	4	4	10	4	2	1	26	2	2	0	3	1	3	10	4	4	13	3	2	42	0	5	0	8	1	5
chr1_31391772_31392376	1	1	0	0	0	0	1	2	0	2	0	1	1	1	1	0	4	10	0	0	0	0	1	1	0	0	0	3	0	3	0	0	0	0	0	0	2	0	0	5	0	0	13	0	0	0	2	1	5
chr1_31401770_31404073	4	7	37	4	26	10	16	18	0	11	9	25	2	11	4	5	15	15	5	3	6	13	0	13	7	21	2	12	10	5	1	1	3	4	11	22	2	10	19	1	12	12	6	3	1	4	2	10	2
chr1_31406159_31406944	25	6	17	3	5	9	10	11	2	20	7	13	6	11	0	4	13	11	0	11	1	6	6	4	4	9	19	6	0	5	2	0	2	1	2	7	1	9	9	0	4	1	1	5	8	1	0	11	0
chr1_31409293_31409929	3	2	4	0	2	2	5	11	1	5	9	2	3	5	5	6	11	5	3	1	3	2	6	1	5	10	0	0	2	2	0	0	0	1	0	8	0	1	3	1	0	1	1	3	4	4	4	3	0
chr1_31423437_31423870	4	0	0	0	1	5	0	2	2	3	1	0	0	0	0	3	4	0	2	3	0	0	0	2	0	0	3	0	0	0	4	0	2	3	0	2	0	0	0	0	0	0	0	1	0	0	0	0	0
chr1_31437488_31437833	0	0	5	1	4	4	2	0	1	1	3	1	0	2	0	0	1	0	2	2	0	4	0	0	1	1	3	0	0	1	0	0	0	2	3	1	0	0	1	2	0	1	0	3	1	0	0	0	0
chr1_31442519_31443161	5	9	3	0	1	8	1	3	3	7	7	3	1	1	1	4	6	6	1	0	0	2	4	3	3	7	5	1	0	2	0	0	0	0	2	0	0	1	4	2	0	7	2	4	3	0	1	1	1
chr1_31461466_31461789	6	1	0	0	9	1	4	3	4	3	1	1	1	1	1	1	0	3	0	1	1	1	0	1	1	2	0	4	2	2	0	0	0	0	2	3	1	2	2	1	1	1	2	0	3	0	0	3	0
chr1_31464963_31465406	8	0	1	1	4	3	8	6	3	2	2	5	3	5	1	3	5	9	4	2	0	0	1	5	3	3	5	3	2	3	5	0	0	1	0	2	2	5	0	3	0	0	0	5	0	0	0	4	0
chr1_31482843_31484039	7	8	13	0	18	12	17	15	6	14	14	16	14	17	1	10	24	14	15	9	15	16	4	10	21	26	14	4	7	8	2	0	0	2	8	16	12	19	16	10	4	15	10	2	11	6	1	36	4
chr1_31500961_31501414	4	0	0	1	0	4	1	4	0	1	0	0	1	3	2	0	0	3	0	1	2	0	0	0	2	0	6	0	0	3	0	0	0	0	3	0	0	0	0	4	0	0	4	1	0	0	0	0	1
chr1_31509293_31510618	1	0	7	6	11	11	3	3	5	7	7	9	5	6	0	1	4	11	3	0	6	7	7	7	9	8	1	1	1	5	5	3	0	1	4	6	1	2	10	1	0	2	1	3	0	0	2	3	2
chr1_31527962_31528779	2	1	5	1	5	16	7	12	2	7	0	9	2	16	4	9	13	9	14	6	3	4	3	3	8	9	0	0	1	5	1	4	0	2	4	1	0	6	5	3	3	11	2	1	3	3	0	11	5
chr1_31530174_31531306	4	2	6	0	0	5	9	2	3	1	2	2	1	3	5	10	5	3	3	0	0	0	2	5	3	4	1	1	2	1	9	0	1	0	0	7	0	15	3	1	2	3	0	1	2	3	1	5	2
chr1_31537686_31538981	53	118	107	24	40	37	84	125	4	64	77	103	16	66	12	29	86	104	20	36	44	107	24	57	77	73	82	120	72	74	89	17	23	20	103	145	22	111	85	27	76	90	96	30	65	28	18	61	33
chr1_31544866_31545194	0	0	1	0	2	2	2	1	1	1	1	0	0	1	1	0	0	6	1	1	0	0	0	0	0	1	5	1	0	0	0	0	0	1	0	0	0	0	0	0	0	0	1	0	2	0	0	0	3
chr1_31573335_31574055	4	4	0	0	0	2	3	2	0	3	0	0	5	0	1	0	1	5	0	0	0	0	5	0	0	1	2	0	0	2	0	0	0	0	0	2	0	0	0	4	0	0	8	0	0	0	1	0	0
chr1_31627584_31628741	24	12	25	1	20	17	20	23	9	14	13	16	11	20	1	2	16	30	7	11	11	12	1	8	26	17	15	19	6	11	17	10	2	5	17	19	6	27	21	11	6	23	20	8	16	8	2	18	10
chr1_31643406_31644243	9	0	0	4	0	1	2	1	0	0	2	2	3	0	0	1	3	4	0	0	0	1	0	0	0	0	0	1	0	1	0	0	0	0	1	2	0	0	0	11	0	3	12	0	1	1	0	4	0
chr1_31654635_31655280	0	0	0	6	12	0	4	2	0	4	3	2	3	0	1	0	0	4	1	0	0	2	2	0	0	1	0	0	0	2	0	0	0	3	0	1	0	1	0	3	0	1	1	2	0	0	1	0	0
chr1_31676863_31677225	0	2	0	0	0	0	0	4	0	0	0	0	3	1	0	0	3	3	0	1	0	0	1	0	0	0	4	0	0	0	0	0	0	0	0	0	0	0	2	0	0	1	0	0	0	0	0	0	0
chr1_31769193_31770694	86	59	89	11	19	41	61	92	8	45	73	84	45	46	17	31	37	150	20	20	31	76	7	29	74	88	54	109	77	92	52	31	15	24	70	108	10	74	73	38	46	64	80	21	57	14	29	52	36
chr1_31797300_31797763	6	0	1	0	0	0	1	2	0	0	2	2	0	0	0	1	6	2	2	0	0	0	1	0	1	0	1	0	0	2	0	0	0	0	0	0	2	1	0	1	0	6	0	1	4	0	0	0	0
chr1_31820837_31821458	12	2	5	3	0	6	0	3	0	3	3	0	3	0	1	1	2	2	0	2	0	0	0	0	1	1	6	4	0	1	4	1	0	0	2	1	0	1	6	0	0	2	1	5	0	0	0	0	0
chr1_31838106_31838701	0	0	2	2	0	4	4	1	3	0	0	2	0	0	2	2	3	5	0	0	1	0	3	0	1	5	0	1	2	2	0	0	0	3	0	0	4	0	3	5	1	1	4	0	1	1	1	1	2
chr1_31844128_31844530	5	0	7	0	1	4	1	4	1	5	1	4	2	2	1	0	4	10	4	3	0	0	7	1	2	2	1	0	0	2	2	0	0	0	4	0	0	1	0	1	0	0	9	0	0	0	0	0	0
chr1_31845722_31847694	4	13	7	0	8	11	12	21	0	5	19	7	7	4	0	7	18	12	2	1	3	5	6	3	3	7	2	7	7	3	1	1	0	2	6	14	2	11	3	2	3	8	8	14	3	3	2	7	1
chr1_31867629_31868042	3	1	12	0	3	7	5	5	2	9	1	5	1	0	0	0	4	5	0	3	5	2	1	0	0	6	1	7	1	2	1	0	0	3	0	3	1	2	1	0	2	2	0	0	2	6	0	0	0
chr1_31886219_31886832	7	7	5	2	7	4	4	4	0	6	7	1	2	1	1	7	9	10	2	1	0	1	0	4	1	5	2	2	3	1	0	2	0	1	4	3	1	0	2	0	0	2	4	3	1	0	0	0	0
chr1_31896189_31898403	25	9	0	9	4	37	1	7	6	38	4	5	6	2	12	3	5	7	0	15	0	4	3	0	2	0	34	2	0	2	0	0	0	15	0	3	0	3	3	1	1	0	1	18	1	0	1	0	7
chr1_31905821_31908877	27	7	1	11	4	20	10	16	3	19	5	10	6	3	6	4	19	7	0	7	3	6	9	0	4	4	12	1	0	6	1	2	0	38	4	12	9	3	1	4	0	3	3	10	4	5	1	3	2
chr1_31955443_31956508	12	1	7	4	0	3	5	3	1	5	0	0	10	0	0	0	1	65	0	1	0	0	16	0	0	0	2	1	0	30	0	0	0	0	1	2	14	2	0	29	0	0	44	2	0	0	18	1	0
chr1_31973086_31973457	1	0	1	1	0	2	2	2	2	9	0	2	4	0	0	2	0	1	0	0	1	0	3	0	2	0	1	0	0	3	1	0	0	1	1	1	3	0	0	1	1	0	0	0	2	0	0	0	1
chr1_31989106_31990561	5	1	5	6	3	2	0	1	0	0	0	0	15	0	4	1	0	105	0	0	0	1	44	0	0	0	0	2	1	82	0	0	0	0	0	0	32	0	3	48	0	0	89	0	0	0	29	0	0
chr1_32000846_32001941	0	0	0	7	0	0	3	1	0	0	0	1	11	1	1	0	12	3	0	0	0	1	10	0	0	0	0	0	0	11	2	0	0	0	0	1	8	0	2	12	0	0	3	2	0	0	1	0	0
chr1_32014709_32015103	8	6	2	2	2	4	3	4	0	3	1	3	0	2	0	2	1	7	0	1	1	4	1	0	0	0	2	0	1	3	2	0	0	6	2	3	0	2	1	1	0	0	5	3	3	0	2	0	2
chr1_32046642_32047036	0	6	3	0	4	0	0	2	3	0	1	2	3	0	0	0	0	1	0	0	0	1	2	0	0	0	6	2	0	0	1	0	0	1	0	0	1	0	3	0	1	1	0	0	0	0	0	2	0
chr1_32061995_32062329	1	1	0	0	0	9	1	2	0	4	1	1	1	1	1	0	0	5	0	2	0	1	0	0	0	0	0	0	0	2	0	0	0	6	0	1	0	0	0	2	1	0	2	0	0	0	0	0	6
chr1_32071193_32072137	13	0	1	11	1	4	3	2	0	6	0	0	1	1	4	0	0	23	0	1	0	2	19	0	1	0	7	0	0	52	0	1	0	5	0	0	11	0	0	9	0	0	30	6	0	0	14	0	8
chr1_32079388_32080194	5	1	0	7	0	3	1	0	6	0	0	4	3	0	0	1	2	9	1	1	0	0	8	0	0	1	1	0	3	19	0	1	0	1	0	3	5	3	2	4	0	2	6	1	0	0	0	1	0
chr1_32090395_32091926	4	7	3	10	11	13	15	23	12	11	18	24	4	12	8	6	18	31	1	1	3	8	8	12	10	13	8	6	1	26	1	4	1	3	4	14	7	8	7	7	4	7	9	7	7	3	12	9	1
chr1_32103612_32104052	0	0	2	0	0	2	3	3	0	3	2	1	1	1	0	0	3	4	0	0	0	2	0	0	4	4	1	0	3	0	2	0	0	0	0	3	2	3	0	1	2	1	1	4	0	0	0	3	0
chr1_32109853_32111060	52	111	127	39	64	48	69	153	9	84	128	132	38	99	18	52	99	185	47	35	43	100	55	59	111	128	102	214	88	202	130	28	27	47	98	183	66	115	121	60	54	131	234	43	51	28	45	62	67
chr1_32131107_32131457	1	0	0	4	7	2	0	8	2	3	4	3	1	5	0	0	5	0	0	0	1	2	0	3	0	0	0	2	0	0	1	0	2	0	1	2	0	0	1	3	1	0	3	0	2	2	0	0	0
chr1_32131770_32132142	1	6	1	0	4	5	7	1	2	0	1	0	1	1	1	1	1	3	0	2	0	1	2	3	2	1	2	0	0	2	2	0	0	4	1	4	0	3	0	0	0	3	1	2	0	0	1	5	0
chr1_32157000_32157988	5	2	0	0	5	0	6	5	2	1	4	2	2	3	0	1	12	1	0	0	3	0	3	1	0	3	0	7	0	0	0	0	0	2	2	4	0	2	0	2	0	1	0	0	0	0	0	2	2
chr1_32180384_32181400	24	9	4	0	1	8	11	7	0	7	1	2	3	5	0	5	6	6	0	1	2	2	2	0	2	2	4	1	2	1	6	0	0	3	6	3	0	4	2	0	0	0	1	3	5	2	0	0	2
chr1_32198597_32198960	9	7	6	5	0	2	2	7	5	3	2	0	5	7	1	0	5	1	2	1	0	0	0	1	0	0	0	0	0	0	0	0	3	0	0	0	1	0	0	1	0	3	2	2	0	0	2	0	0
chr1_32204331_32205345	8	8	11	0	6	18	16	8	3	13	9	8	2	10	5	5	11	3	3	4	8	1	5	2	5	4	8	5	0	2	1	3	0	3	0	3	1	11	5	4	3	4	1	0	3	1	3	7	2
chr1_32209748_32211507	29	13	23	0	3	44	10	9	3	41	24	25	5	10	20	11	10	6	10	15	2	8	2	6	12	5	26	14	1	1	2	0	3	2	4	3	1	8	9	5	5	3	0	13	8	0	0	7	3
chr1_32216403_32218400	7	16	17	0	0	4	9	11	5	2	11	9	1	12	3	2	13	19	2	2	2	14	2	2	4	13	8	1	10	4	1	0	0	0	1	7	4	8	8	2	9	9	4	0	1	7	0	2	10
chr1_32223696_32226924	15	25	25	12	27	28	22	23	7	18	15	22	2	17	14	10	15	29	2	2	9	25	6	11	9	7	12	13	4	18	5	0	1	10	14	35	2	9	7	8	11	12	10	10	9	3	9	3	8
chr1_32236408_32238377	3	20	10	3	16	13	17	29	6	13	19	23	5	29	1	4	17	8	4	3	10	15	2	19	6	7	1	4	8	3	6	3	0	2	14	30	0	24	7	2	3	0	3	3	9	8	5	15	1
chr1_32247152_32247967	13	3	5	0	5	12	4	8	5	8	12	16	3	23	0	3	5	10	3	1	1	3	0	1	1	0	5	3	0	1	0	0	1	3	3	2	0	13	1	3	1	1	0	0	1	0	0	0	0
chr1_32250557_32251073	21	2	3	0	3	13	5	9	1	25	3	8	6	2	5	1	2	2	2	8	2	3	1	0	0	5	15	2	0	0	1	0	0	17	4	1	4	3	0	1	0	1	0	1	0	0	0	1	0
chr1_32252645_32255255	58	36	60	4	29	43	20	60	14	53	44	73	51	31	9	20	42	43	5	3	13	20	19	20	13	14	41	24	21	42	23	2	3	18	27	41	8	32	27	16	29	16	32	21	10	6	3	6	10
chr1_32264101_32265562	1	0	2	0	14	8	9	5	0	3	8	3	3	6	0	0	6	5	5	1	0	2	5	1	0	0	2	1	6	11	0	1	1	0	2	2	9	7	1	3	0	3	1	0	0	0	5	1	5
chr1_32279553_32281664	18	12	42	5	8	51	29	32	15	47	14	39	5	18	8	18	32	11	5	7	15	8	6	9	3	13	7	3	10	6	5	1	2	14	12	13	2	28	5	6	4	2	6	10	5	11	0	9	2
chr1_32292289_32293377	13	28	21	4	12	27	51	64	9	7	63	84	0	72	6	22	50	22	15	7	18	46	1	46	11	19	13	38	29	1	16	3	5	9	30	41	1	39	13	5	19	30	3	6	32	15	0	36	4
chr1_32311386_32312137	8	11	8	1	10	9	28	21	4	7	32	19	0	20	3	15	37	2	11	2	4	7	2	12	3	2	4	7	3	1	4	0	0	0	8	13	1	18	0	0	9	0	0	1	9	5	0	18	1
chr1_32313637_32315025	10	68	60	0	48	13	50	60	11	8	87	56	2	68	4	33	48	12	25	5	42	35	0	54	10	12	12	48	17	2	28	3	8	5	47	46	0	44	15	3	14	5	0	1	20	17	0	56	6
chr1_32338391_32338994	0	0	13	3	2	1	4	11	1	0	5	16	0	1	0	2	5	11	1	0	1	7	0	0	1	9	2	0	5	0	0	0	0	0	4	8	0	6	4	0	4	1	0	0	2	1	0	2	2
chr1_32345562_32347029	17	1	9	3	4	25	5	9	3	16	7	18	1	1	4	2	3	9	2	6	2	10	1	1	2	1	8	0	3	0	2	0	0	2	2	6	0	2	0	1	4	7	0	4	1	2	0	0	5
chr1_32354556_32355679	64	22	56	23	35	64	88	95	12	82	74	122	16	59	32	31	98	73	43	31	36	92	12	38	20	44	32	82	67	43	32	4	20	31	89	168	24	104	40	23	82	53	45	21	51	32	7	49	15
chr1_32369842_32371916	19	14	8	0	8	26	17	21	8	15	16	26	10	18	10	19	22	26	1	6	4	11	16	8	6	18	5	8	10	14	2	1	3	6	6	17	4	5	8	12	4	5	12	9	14	3	4	17	5
chr1_32386286_32386962	3	4	3	2	0	5	1	4	0	7	3	5	3	0	2	0	10	50	0	2	0	1	9	1	2	10	4	0	10	15	2	3	1	0	1	2	6	0	2	20	2	3	30	1	1	4	8	1	2
chr1_32388048_32388860	12	8	7	7	2	7	7	13	8	7	10	16	5	7	2	0	9	23	6	0	6	6	5	1	14	6	1	7	13	4	6	1	3	1	0	15	1	9	21	8	10	13	12	4	15	7	4	8	1
chr1_32390712_32391334	11	9	33	2	3	16	8	11	4	6	5	11	3	6	1	3	15	16	0	2	4	10	10	2	10	21	7	7	11	0	4	3	4	1	4	17	5	5	16	9	11	23	2	0	13	4	1	9	0
chr1_32392673_32394279	33	3	14	1	15	14	16	10	11	13	33	40	0	20	5	11	13	19	8	10	4	28	9	9	8	34	14	18	15	3	6	4	3	0	9	25	3	8	22	10	21	41	1	1	16	5	4	16	13
chr1_32397289_32398720	26	10	36	4	20	21	20	32	9	22	18	52	17	24	9	0	21	24	17	8	17	20	18	11	19	26	10	5	14	11	14	4	2	4	5	26	7	10	20	13	21	34	16	10	26	5	19	26	23
chr1_32402456_32405921	143	111	151	22	88	51	108	164	23	102	164	209	43	144	41	62	128	315	48	49	68	266	50	133	138	129	70	216	132	218	121	23	49	25	149	245	37	205	181	79	120	226	251	31	147	60	39	173	69
chr1_32408151_32410810	64	57	86	9	48	69	68	80	23	71	103	140	32	100	22	26	68	119	18	17	34	72	15	55	68	67	53	83	38	57	38	13	22	15	36	80	6	54	86	25	58	104	80	36	71	37	6	75	29
chr1_32420206_32423767	30	33	19	20	25	52	28	24	16	50	47	54	62	79	16	4	17	237	9	15	17	19	68	28	25	30	27	21	18	162	14	14	1	13	19	26	93	41	23	84	8	58	212	25	13	6	56	33	49
chr1_32426984_32427863	4	4	3	2	3	12	12	8	6	13	9	6	8	5	5	5	12	20	0	4	8	1	5	3	0	4	5	2	0	9	2	0	0	1	5	2	3	6	0	11	1	3	14	3	8	4	9	3	13
chr1_32429691_32430011	7	7	0	3	5	1	1	6	2	1	2	6	5	0	0	1	7	9	2	4	1	5	2	3	0	2	1	4	1	9	4	0	0	0	0	2	0	2	1	2	1	5	5	1	2	0	0	2	3
chr1_32446588_32448450	4	19	35	0	16	36	35	51	8	24	63	54	3	47	15	31	34	21	3	15	10	21	6	30	26	35	11	18	20	1	6	0	2	9	18	38	0	29	28	2	16	28	2	21	30	10	0	36	1
chr1_32450220_32453151	24	28	63	4	23	37	39	63	14	35	55	44	1	49	19	19	36	30	4	12	17	30	3	25	26	37	22	24	10	7	29	2	7	17	24	38	3	33	33	10	28	26	1	26	67	12	1	43	17
chr1_32471142_32473307	2	1	14	7	1	7	9	3	0	7	2	2	6	2	2	2	11	13	0	6	2	2	4	0	1	0	4	0	0	9	3	1	1	0	1	2	6	0	0	2	0	3	8	0	0	1	2	1	3
chr1_32478829_32480668	80	96	103	26	59	57	86	161	21	53	122	134	45	111	15	40	97	116	34	38	48	131	34	69	88	80	45	147	106	125	104	39	15	20	105	147	11	97	88	22	65	94	113	24	87	50	14	69	39
chr1_32485640_32486382	11	3	8	3	3	7	17	11	5	7	4	13	8	3	7	3	15	14	6	3	0	2	5	4	1	6	3	3	3	6	3	1	0	0	3	8	3	7	2	8	0	11	8	2	4	1	3	16	3
chr1_32500500_32501196	0	0	4	0	6	0	3	5	2	1	1	9	2	1	0	5	12	6	2	0	0	2	3	3	3	4	0	2	2	0	0	0	0	0	0	6	0	6	3	1	3	2	0	0	5	0	1	5	2
chr1_32506267_32507551	3	3	5	9	4	2	10	4	3	6	5	7	7	3	2	8	3	4	3	4	4	2	12	7	4	6	2	6	2	4	4	0	2	1	4	2	3	7	7	9	3	10	2	4	8	3	0	2	0
chr1_32511317_32512034	0	0	9	1	4	5	2	8	2	7	3	2	3	2	3	4	8	22	1	0	1	1	3	0	5	1	3	1	2	8	0	0	0	2	1	6	8	1	1	7	0	10	12	3	0	0	4	4	0
chr1_32527919_32529166	28	10	28	3	16	17	21	29	5	20	15	33	5	20	4	3	25	6	9	10	9	7	5	16	7	8	11	10	2	3	4	2	2	9	7	11	13	13	2	4	4	10	1	13	13	6	3	24	5
chr1_32532056_32532417	3	2	0	6	2	3	7	4	2	5	5	7	4	4	3	0	1	9	2	0	0	3	5	2	2	1	1	1	0	10	1	0	0	2	0	3	4	0	2	3	2	0	9	0	1	0	6	3	3
chr1_32538027_32539272	64	51	77	15	41	43	38	73	9	43	59	60	31	30	13	17	40	50	24	20	28	76	19	36	45	42	23	64	35	55	52	12	4	20	48	71	18	48	48	25	32	38	55	22	56	31	19	38	29
chr1_32560715_32561585	3	1	10	3	4	5	3	4	2	6	3	6	5	7	4	6	12	11	0	4	1	0	4	4	1	2	2	1	0	2	4	1	0	3	2	0	0	5	4	5	2	2	2	6	0	0	1	1	5
chr1_32573449_32574763	54	63	94	23	49	56	55	71	15	75	67	91	24	58	23	30	74	80	30	25	37	68	24	44	72	79	29	114	46	64	97	11	14	28	61	127	7	94	89	34	53	97	72	16	88	33	17	64	43
chr1_32577077_32577415	17	1	9	1	5	11	4	20	1	20	4	4	0	4	10	2	18	4	1	5	2	3	4	2	2	3	7	3	3	2	2	0	0	3	2	2	2	9	5	2	2	1	0	6	5	3	0	3	4
chr1_32607654_32608966	12	1	1	2	6	13	10	15	1	9	11	11	1	9	12	8	16	12	1	3	1	2	4	3	1	0	6	1	0	1	0	1	0	2	4	12	3	2	6	4	1	0	1	7	5	5	0	1	0
chr1_32639908_32640272	3	3	9	0	0	3	5	8	2	9	5	6	1	3	1	3	1	3	2	0	0	1	2	2	3	1	6	0	1	0	0	0	0	2	4	8	0	1	1	0	1	1	0	1	3	2	0	4	0
chr1_32644892_32647255	58	78	80	10	37	35	46	88	14	62	72	61	30	58	14	23	51	73	21	23	50	81	19	43	76	63	47	90	50	103	70	17	24	14	63	87	16	70	53	30	36	74	85	17	68	23	10	59	37
chr1_32665923_32667756	102	102	181	3	104	74	88	88	17	87	115	103	4	54	28	61	95	39	34	47	76	120	11	92	54	90	76	108	50	9	66	21	15	35	83	114	5	117	91	3	61	87	18	38	132	25	9	121	24
chr1_32670861_32671688	22	55	38	1	23	23	32	34	3	19	26	33	1	20	6	6	21	19	9	6	12	20	1	20	21	14	14	34	27	15	24	6	10	8	14	33	1	38	23	2	26	32	6	10	13	14	0	18	13
chr1_32677448_32678107	13	19	11	2	8	8	23	27	5	12	15	14	5	11	1	1	20	5	2	4	3	4	7	8	2	3	3	3	1	3	10	0	0	4	6	5	0	7	0	1	6	3	8	11	12	7	1	10	0
chr1_32681004_32682574	5	38	16	1	25	29	29	25	6	17	25	11	8	16	5	4	21	13	4	5	22	16	11	21	9	18	5	12	2	15	14	2	0	5	9	23	10	22	14	9	7	18	12	7	13	0	3	12	3
chr1_32687375_32688772	85	64	101	20	49	61	46	83	10	71	55	48	31	41	17	26	46	66	11	23	29	58	20	38	42	59	45	76	42	87	56	8	15	20	52	83	29	61	52	20	34	62	52	22	29	7	15	33	49
chr1_32694256_32694700	3	6	6	21	1	1	5	4	3	5	3	1	6	0	0	3	7	4	3	1	2	0	1	4	2	1	5	0	4	0	0	1	0	0	3	6	0	0	3	1	0	4	2	4	0	2	0	0	2
chr1_32699856_32700856	12	3	0	1	1	10	15	8	3	11	9	3	4	4	7	0	4	13	1	4	0	1	1	6	5	2	5	3	0	5	1	1	0	0	1	6	1	3	4	4	2	3	0	4	3	0	3	2	0
chr1_32701545_32701990	3	5	0	1	0	2	3	3	1	5	1	4	0	5	1	3	5	1	1	3	2	2	5	0	2	2	2	0	4	5	2	0	0	0	0	2	1	1	0	3	1	1	2	0	0	0	1	3	2
chr1_32705471_32707402	70	50	59	4	29	45	49	75	18	69	83	89	5	53	12	14	56	14	13	18	31	52	4	34	32	19	15	40	22	5	36	1	10	24	36	90	2	69	58	4	26	41	10	27	37	9	4	60	10
chr1_32712873_32719859	374	322	664	11	435	293	455	650	109	445	693	902	17	541	126	216	482	181	185	146	285	733	33	444	424	405	153	558	334	9	279	96	111	120	410	765	13	634	458	33	369	469	13	135	408	187	11	549	81
chr1_32729263_32733026	17	39	95	0	47	43	80	143	35	23	110	111	3	91	6	60	140	11	37	0	63	66	4	60	57	85	5	74	30	3	32	6	9	11	35	99	0	57	38	3	46	112	1	8	101	50	0	99	11
chr1_32738289_32741346	23	82	118	5	80	48	148	228	30	63	163	197	6	161	6	79	191	32	55	13	82	218	9	98	100	117	7	124	56	0	83	21	34	14	116	238	4	163	106	5	77	99	3	10	139	86	1	221	9
chr1_32744797_32745193	5	14	14	3	6	8	16	24	1	9	3	11	0	7	6	9	11	3	0	0	4	8	1	3	1	5	2	2	0	0	0	1	0	2	2	14	0	4	7	1	0	6	0	5	12	2	0	1	0
chr1_32750974_32751769	8	23	11	6	2	24	22	17	6	19	13	17	5	9	6	6	43	5	8	3	8	7	4	9	6	17	1	4	4	2	0	1	1	0	6	21	0	4	7	2	2	4	0	5	4	10	0	8	0
chr1_32757066_32758575	106	71	79	7	23	62	49	89	10	69	84	87	14	77	12	17	93	97	25	36	71	102	24	60	81	93	56	112	78	43	69	22	14	14	77	149	15	99	123	16	57	119	49	25	84	51	1	73	33
chr1_32774206_32775113	41	9	16	1	0	36	16	19	0	35	8	3	4	8	15	1	13	5	5	11	5	4	3	5	1	3	18	7	1	1	6	0	0	10	5	3	1	3	2	2	0	8	3	15	13	2	2	1	0
chr1_32781977_32783473	36	0	1	0	1	59	9	7	1	44	13	10	2	2	13	6	15	3	1	16	4	0	2	1	5	4	11	2	0	3	7	1	0	4	1	4	1	2	5	1	1	2	0	16	20	2	0	13	17
chr1_32785306_32785812	17	7	6	0	11	26	13	19	0	33	27	15	0	22	8	11	17	4	3	6	8	8	1	6	9	7	7	19	8	1	9	0	1	7	6	9	0	17	0	3	7	13	0	6	15	11	0	5	3
chr1_32787203_32788436	34	17	17	0	20	30	49	41	9	59	63	40	4	44	14	32	34	15	27	12	15	38	5	29	30	25	20	53	11	3	19	4	4	11	18	35	1	41	14	4	12	19	4	7	43	15	4	55	13
chr1_32799979_32805571	175	75	65	27	32	65	79	123	16	108	86	90	61	56	24	20	58	179	22	59	27	63	126	35	22	22	65	57	25	442	36	6	4	34	51	76	88	80	23	54	26	29	184	41	46	16	73	48	42
chr1_32811131_32811668	4	7	11	3	2	2	4	13	1	5	4	7	2	8	2	4	12	0	0	0	3	2	0	8	0	2	2	2	6	1	0	0	0	0	5	1	0	3	0	3	0	2	0	5	14	4	0	3	1
chr1_32816448_32817962	59	48	44	7	34	44	33	80	10	43	54	51	22	52	14	10	22	58	11	19	22	47	10	24	27	35	35	73	31	75	51	8	12	18	56	55	11	88	37	8	31	13	32	18	57	15	16	32	40
chr1_32823784_32824144	2	2	12	0	7	11	6	7	2	8	1	0	1	2	2	2	6	2	2	1	1	0	1	1	3	0	3	2	0	1	1	0	3	2	2	0	0	1	0	1	0	5	0	4	0	1	0	1	0
chr1_32827124_32828082	8	13	8	0	7	22	13	32	0	20	10	12	7	6	3	1	20	14	2	5	3	7	2	3	7	6	3	15	0	5	7	1	0	13	8	8	0	3	5	0	6	2	0	11	2	8	0	2	3
chr1_32837483_32838852	16	15	22	0	13	19	19	22	2	28	23	24	8	21	5	18	17	15	12	3	7	9	5	12	9	12	13	7	2	0	6	3	2	3	11	17	3	14	12	5	5	10	6	6	13	4	1	20	0
chr1_32851590_32851999	0	0	3	0	0	0	4	4	1	1	1	0	1	1	0	1	0	1	0	0	0	0	1	0	1	2	0	0	0	0	0	1	0	0	1	1	1	0	0	0	0	0	1	0	2	0	0	0	4
chr1_32859562_32860716	60	107	103	12	43	52	66	137	27	52	111	100	20	72	25	35	66	100	27	25	60	79	22	52	66	63	66	134	58	112	94	4	17	21	48	99	34	87	50	40	44	52	105	20	57	25	18	53	45
chr1_32897518_32898163	16	0	0	0	0	6	0	0	0	9	0	0	1	0	0	1	2	0	0	5	0	0	0	0	0	0	4	0	0	0	0	0	0	2	0	0	0	0	0	1	0	0	0	2	0	0	0	0	4
chr1_33088739_33089782	4	6	10	0	5	13	8	6	5	13	7	11	0	10	2	9	9	12	1	5	3	15	3	4	4	14	1	5	3	1	0	1	0	0	2	7	1	3	9	0	1	4	2	4	11	3	0	7	0
chr1_33093017_33093841	2	7	11	1	3	4	7	6	2	4	1	18	2	2	1	0	4	27	1	2	1	31	3	5	15	62	10	2	22	3	4	0	8	2	1	7	0	1	21	1	21	26	1	6	3	7	0	1	7
chr1_33102641_33103709	3	4	6	2	0	4	6	7	1	3	2	2	6	2	7	0	2	3	0	2	0	0	6	0	1	4	3	0	0	14	1	0	1	0	0	3	3	1	0	3	0	0	8	0	2	0	0	0	4
chr1_33110638_33111198	3	0	2	9	0	2	4	4	7	5	0	1	4	5	1	0	1	11	0	0	0	2	4	0	3	1	1	0	0	1	0	0	0	0	0	0	0	0	3	1	1	3	5	0	1	0	0	2	0
[truncated: 88,413 more rows]
[truncated: 10 more columns]
